# Supplementary material for: BAF complexes maintain accessibility at stimulus-responsive chromatin and are required for transcriptional stimulus responses
Source: bioRxiv. 2026 Mar 21:2026.03.19.712964. Preprint. [Version 1] doi: 10.64898/2026.03.19.712964 (PMC13015267; doi:10.64898/2026.03.19.712964)
Supplement: Supplement 1 — Supplemental Table 1: Consensus ATAC-seq peaks in GM12878, annotated by cRE type and effect of BAFinh. Supplemental Table 2: ENCODE ChIP-seq accessions and FRiP scores for ChIP-seq datasets used as inputs for machine learning in GM12878 Supplemental Table 3: Tau indexes calculated from GTEx adult tissue gene expression datasets. Supplemental Table 4: Consensus ATAC-seq peaks in HepG2, annotated by cRE type and effect of BAFinh. Supplemental Tables 5–6: ENCODE ChIP-seq accessions and FRiP scores for ChIP-seq datasets used as inputs for machine learning in HepG2 and H1 Supplemental Tables 7–8: Effects of BAFinh on gene expression in GM12878 (1h, 6h, 30h) and HepG2 (24h). Supplemental Tables 9–10: Lists of IFN-γ- and Dex-inducible genes, and effects of BAFinh pretreatment on transcriptional induction. Supplemental Tables 11–12: Lists of regions gaining accessibility with IFN-γ and Dex, and effects of BAFinh pretreatment on accessibility increase. [file media-1.xlsx]

## Sheet: SuppTab1_GM12878
seqnames	start	end	ID	TSS	annot_ChIP	annot_ChromHMM	annot_cCRE	dmso_cpm	logFC_0.5h	logFC_100nM	logFC_6h	logFC_24h	logFC_24h_ACBI1	BAFdep
chr1	778361	779215	1	TRUE	Promoter	1_Active_Promoter	PLS,CTCF-bound	27.0466	0.195963	-0.188982	-0.0239016	0.168053	0.100703	FALSE
chr1	804416	805076	2	FALSE	other	5_Strong_Enhancer	CTCF-only,CTCF-bound	7.17204	-1.32968	-1.36794	-1.24582	-1.55365	-1.08543	TRUE
chr1	817194	817588	3	TRUE	other	11_Weak_Txn	Low-DNase	1.42774	-1.07654	-0.952919	-1.14649	-1.23068	-0.524662	TRUE
chr1	826851	828112	4	TRUE	Promoter	1_Active_Promoter	PLS	52.8396	-0.0302261	0.103084	0.0527998	0.0670143	-0.0290184	FALSE
chr1	838326	838675	5	FALSE	other	7_Weak_Enhancer	Low-DNase	2.00816	-1.64701	-1.35668	-1.71554	-2.55335	-2.50307	TRUE
chr1	857920	859154	6	TRUE	other	6_Weak_Enhancer	Low-DNase	5.21347	-0.691983	-0.441852	-0.289919	-0.505216	-0.718185	FALSE
chr1	865639	866416	7	FALSE	Primed_enhancer	6_Weak_Enhancer	Low-DNase	4.64368	-2.06752	-2.29152	-1.68295	-2.463	-2.29972	TRUE
chr1	869751	870267	8	TRUE	other	6_Weak_Enhancer	CTCF-only,CTCF-bound	2.87544	-0.38973	-0.240312	-0.308038	0.58	-0.00732237	FALSE
chr1	889960	890967	9	FALSE	Primed_enhancer	14_Repetitive/CNV		2.5559	-1.51569	-1.45413	-1.72473	-2.12039	-0.428566	TRUE
chr1	898408	898997	10	FALSE	other	12_Repressed	Low-DNase	1.35045	-1.72099	-1.36073	-1.41987	-0.857421	-0.652123	TRUE
chr1	904315	905569	11	TRUE	Promoter	2_Weak_Promoter	PLS,CTCF-bound	12.4303	-0.0804113	-0.464162	0.0664587	0.317369	-0.423533	FALSE
chr1	906782	907087	12	FALSE	other	6_Weak_Enhancer	DNase-only	3.16109	-1.55854	-1.52389	-1.09688	-1.00371	-1.08578	TRUE
chr1	920679	921536	13	TRUE	other	12_Repressed	Low-DNase	3.48684	-0.297176	-0.521592	-0.00431513	0.2988	-0.233625	FALSE
chr1	923174	924196	14	TRUE	other	12_Repressed	Low-DNase	3.68274	-0.418522	-0.217116	-0.302222	0.421419	-1.35355	FALSE
chr1	938146	938414	15	FALSE	CTCF	8_Insulator	Low-DNase	2.51558	0.0756145	0.424655	0.672014	1.56809	0.65055	FALSE
chr1	940158	940969	16	TRUE	other	3_Poised_Promoter	Low-DNase	6.76361	-0.21501	-0.448143	-0.270877	0.405493	-0.330969	FALSE
chr1	941292	942306	17	TRUE	other	3_Poised_Promoter	Low-DNase	8.57989	-0.236252	-0.912968	-0.502281	-0.369022	-1.09067	FALSE
chr1	958835	959644	18	TRUE	Promoter	1_Active_Promoter	PLS	20.87	0.173035	0.081489	0.142192	0.323575	-0.0618685	FALSE
chr1	960299	961380	19	TRUE	Promoter	1_Active_Promoter	PLS	13.9544	-0.207803	0.119258	0.243367	0.534009	0.000686532	FALSE
chr1	966085	967308	20	TRUE	Promoter	1_Active_Promoter	pELS	16.9746	-0.658691	-0.735613	-0.860304	-0.720482	-0.9303	FALSE
chr1	975872	976749	21	TRUE	other	8_Insulator	Low-DNase	4.54993	0.671634	-0.269239	0.299519	1.01248	-0.368519	FALSE
chr1	983913	984615	22	FALSE	CTCF	8_Insulator	Low-DNase	3.28251	-0.145014	-0.0899861	0.173361	0.382221	-0.544922	FALSE
chr1	992333	992858	23	FALSE	Active_enhancer	6_Weak_Enhancer	dELS	3.959	-2.15861	-2.44518	-2.36191	-3.58591	-1.7255	TRUE
chr1	999028	1001016	24	TRUE	Promoter	3_Poised_Promoter	PLS	13.2965	0.169891	0.165279	0.299491	0.77517	-0.0685395	FALSE
chr1	1001725	1002423	25	FALSE	Primed_enhancer	2_Weak_Promoter	DNase-H3K4me3,CTCF-bound	6.45001	-0.10713	-0.0448258	0.206185	0.244098	-0.456597	FALSE
chr1	1004974	1005427	26	FALSE	Primed_enhancer	6_Weak_Enhancer	DNase-only	3.357	-0.758833	-1.1919	-0.630678	-0.870447	-1.67494	FALSE
chr1	1012922	1014632	27	TRUE	Promoter	1_Active_Promoter	PLS	28.9117	-0.371439	-0.256141	-0.13419	-0.109089	-0.572234	FALSE
chr1	1019151	1020938	28	TRUE	Promoter	1_Active_Promoter	PLS	37.6079	0.223293	0.343748	0.246263	0.516891	-0.0815286	FALSE
chr1	1032492	1033585	29	FALSE	Primed_enhancer	2_Weak_Promoter	DNase-H3K4me3,CTCF-bound	35.3074	0.182351	-0.501915	-0.537033	-0.260361	-0.672808	FALSE
chr1	1038744	1039336	30	FALSE	Primed_enhancer	2_Weak_Promoter	dELS	8.697	-1.1868	-1.14873	-1.26233	-1.46421	-1.77839	TRUE
chr1	1040023	1041288	31	FALSE	Primed_enhancer	2_Weak_Promoter	DNase-H3K4me3	15.0822	-0.046418	0.0800624	0.186376	0.393201	-0.439129	FALSE
chr1	1050409	1051051	32	FALSE	Primed_enhancer	7_Weak_Enhancer	CTCF-only,CTCF-bound	3.99919	-0.751034	-1.01043	-0.762877	-1.86857	-1.29411	FALSE
chr1	1058888	1059962	33	TRUE	Promoter	2_Weak_Promoter	PLS,CTCF-bound	27.8104	-0.123865	-0.0706174	-0.0287953	0.258469	-0.401917	FALSE
chr1	1063701	1064596	34	TRUE	Promoter	1_Active_Promoter	pELS	28.6483	-0.218339	-1.00212	-0.823951	-1.08068	-0.493131	FALSE
chr1	1068602	1070231	35	TRUE	Promoter	2_Weak_Promoter	DNase-H3K4me3	21.8955	-0.146355	0.0593996	0.225672	0.264829	-0.236648	FALSE
chr1	1079355	1080601	36	FALSE	Primed_enhancer	2_Weak_Promoter	DNase-only	12.9104	-0.242791	0.0969709	0.641514	0.898272	-0.431038	FALSE
chr1	1091631	1092040	37	TRUE	other	13_Heterochrom/lo	Low-DNase	1.35194	-0.0556097	0.818029	1.02062	0.545699	0.730235	FALSE
chr1	1092891	1093255	38	TRUE	other	7_Weak_Enhancer	Low-DNase	1.68262	-1.18728	-1.33311	-1.12009	-1.75483	-1.87279	TRUE
chr1	1115787	1116904	39	TRUE	Promoter	2_Weak_Promoter	DNase-H3K4me3	60.9415	0.243234	0.117925	0.103289	0.188722	0.131817	FALSE
chr1	1121679	1122705	40	FALSE	CTCF	8_Insulator	CTCF-only,CTCF-bound	8.96001	0.0970981	-0.0623987	0.135249	0.489413	-0.103111	FALSE
chr1	1136317	1138118	41	TRUE	Promoter	6_Weak_Enhancer	Low-DNase	14.327	-1.07184	-1.3038	-1.24179	-1.53058	-1.36916	TRUE
chr1	1144052	1144949	42	FALSE	Primed_enhancer	7_Weak_Enhancer	Low-DNase	5.50663	-1.51239	-1.07083	-0.149409	-0.981024	-1.50572	FALSE
chr1	1157123	1158732	43	TRUE	Promoter	1_Active_Promoter	dELS	21.551	-0.227686	-0.768172	-0.490338	-0.453979	-0.87331	FALSE
chr1	1171600	1172375	44	FALSE	Primed_enhancer	6_Weak_Enhancer	DNase-H3K4me3	4.01804	-0.948019	-1.47206	-0.550199	-0.913882	-1.54619	FALSE
chr1	1173549	1174004	45	TRUE	other	12_Repressed	DNase-only	2.71742	-0.676045	-1.39367	-1.19914	-1.00176	-0.812811	TRUE
chr1	1200826	1201857	46	FALSE	Primed_enhancer	6_Weak_Enhancer	DNase-H3K4me3	12.8737	-0.369967	-1.02882	-0.903672	-1.42083	-1.13215	FALSE
chr1	1206373	1207299	47	TRUE	Promoter	2_Weak_Promoter	Low-DNase	8.057	-0.25174	-1.33683	-0.343032	-0.409296	-1.17625	FALSE
chr1	1208010	1209278	48	FALSE	Primed_enhancer	6_Weak_Enhancer	DNase-only	11.404	-0.755212	-1.33769	-1.17231	-0.81758	-1.49215	TRUE
chr1	1212854	1213788	49	TRUE	Promoter	5_Strong_Enhancer	pELS	6.36137	-0.701778	-0.662533	-0.542466	-0.441698	-1.02414	FALSE
chr1	1214805	1216166	50	FALSE	Active_enhancer	5_Strong_Enhancer	Low-DNase	4.43684	-0.0500691	-0.405838	0.548667	-0.467088	-1.09542	FALSE
chr1	1231455	1232589	51	TRUE	Promoter	1_Active_Promoter	PLS	46.3391	0.110402	0.165176	0.130543	0.186511	0.0281501	FALSE
chr1	1246357	1246938	52	TRUE	other	12_Repressed	Low-DNase	1.61914	-0.0461187	0.334301	1.2337	0.821456	-0.459787	FALSE
chr1	1250226	1251458	53	TRUE	other	4_Strong_Enhancer	pELS	13.4531	-0.973346	-0.523109	-0.739653	-1.05589	-1.11899	FALSE
chr1	1259987	1260566	54	FALSE	other	9_Txn_Transition	Low-DNase	1.32096	-0.524744	-1.01339	-0.316107	-0.391493	-0.865719	FALSE
chr1	1273307	1274480	55	TRUE	Promoter	1_Active_Promoter	PLS	28.6127	0.0348195	0.0746997	0.0092777	0.28889	-0.128907	FALSE
chr1	1283628	1284142	56	FALSE	other	14_Repetitive/CNV	Low-DNase	2.72656	-0.374103	-0.857354	-0.420114	0.128161	-0.800621	FALSE
chr1	1290232	1290466	57	FALSE	CTCF	8_Insulator	CTCF-only,CTCF-bound	1.84223	0.306093	0.103556	0.306717	0.395039	-0.173522	FALSE
chr1	1291496	1292370	58	FALSE	CTCF	8_Insulator	CTCF-only,CTCF-bound	8.61739	0.182861	-0.132305	-0.0677614	0.235009	-0.716296	FALSE
chr1	1299752	1300508	59	TRUE	other	8_Insulator	Low-DNase	4.21573	-0.1677	0.0247061	0.605148	0.187468	-0.194007	FALSE
chr1	1305368	1305906	60	TRUE	Promoter	4_Strong_Enhancer	dELS	18.6105	-0.709234	-0.839234	-0.88794	-0.928859	-1.05973	FALSE
chr1	1307805	1309078	61	TRUE	Promoter	1_Active_Promoter	PLS	65.6817	0.140274	0.132761	0.0139974	0.277298	0.00346337	FALSE
chr1	1324214	1325331	62	TRUE	Promoter	1_Active_Promoter	PLS	33.5325	0.0758219	0.0894982	0.240408	0.389511	0.0951885	FALSE
chr1	1337742	1338091	63	FALSE	other	13_Heterochrom/lo	Low-DNase	3.83967	0.00823106	0.249022	0.530846	0.352563	0.0243016	FALSE
chr1	1348960	1350057	64	TRUE	Promoter	1_Active_Promoter	PLS,CTCF-bound	29.7672	-0.0430911	0.321649	0.00588497	0.37866	-0.205322	FALSE
chr1	1355078	1355740	65	TRUE	other	12_Repressed	Low-DNase	2.24238	-0.438645	0.472404	0.634179	0.444145	-0.505353	FALSE
chr1	1358860	1359603	66	TRUE	other	7_Weak_Enhancer	Low-DNase	2.40631	-0.516086	0.00773122	0.42101	0.49575	-0.503842	FALSE
chr1	1371606	1372352	67	FALSE	Active_enhancer	4_Strong_Enhancer	dELS,CTCF-bound	13.0219	-0.311685	-0.3398	-0.303469	-0.141216	-0.571783	FALSE
chr1	1374795	1375815	68	TRUE	Promoter	1_Active_Promoter	PLS,CTCF-bound	52.1623	0.111095	-0.0563193	-0.0998201	0.193911	0.11775	FALSE
chr1	1398876	1400201	69	TRUE	Promoter	1_Active_Promoter	PLS,CTCF-bound	53.4934	0.136097	0.0193143	0.0979611	0.120863	0.146817	FALSE
chr1	1406549	1407982	70	TRUE	Promoter	1_Active_Promoter	PLS	29.5479	-0.252514	-0.0816611	-0.0412254	0.0818694	-0.230571	FALSE
chr1	1412407	1412751	71	FALSE	Active_enhancer	5_Strong_Enhancer		1.23214	-1.32314	-1.87603	-1.35201	-2.63807	-0.407292	TRUE
chr1	1417873	1418149	72	FALSE	Active_enhancer	4_Strong_Enhancer	Low-DNase	1.6024	-2.10922	-1.65779	-1.21389	-2.1965	-0.448133	TRUE
chr1	1418617	1419457	73	FALSE	Active_enhancer	5_Strong_Enhancer	Low-DNase	3.22636	-0.479286	-0.118593	0.503369	-0.376487	-0.181622	FALSE
chr1	1420014	1420251	74	TRUE	other	6_Weak_Enhancer	Low-DNase	0.989793	-0.881654	0.633929	0.313518	1.01964	0.196463	FALSE
chr1	1421036	1421561	75	TRUE	other	11_Weak_Txn	DNase-only	1.11252	0.377916	0.0940146	1.43157	1.17408	0.0930191	FALSE
chr1	1422861	1423098	76	FALSE	other	7_Weak_Enhancer	DNase-only	1.19142	-0.104992	-0.599424	-0.215192	-0.328895	-0.508306	FALSE
chr1	1425775	1426323	77	TRUE	other	11_Weak_Txn	Low-DNase	1.4494	0.193224	-0.0549007	0.829991	0.928534	-0.305794	FALSE
chr1	1435333	1436069	78	TRUE	Promoter	2_Weak_Promoter	PLS	10.3924	0.110932	0.256433	0.187454	0.572012	-0.0845299	FALSE
chr1	1440771	1441831	79	FALSE	Primed_enhancer	8_Insulator	CTCF-only,CTCF-bound	6.08336	-0.0753245	-0.15991	-0.0512739	0.00227129	-0.864897	FALSE
chr1	1461832	1463037	80	TRUE	Promoter	4_Strong_Enhancer	dELS	6.87432	-1.31384	-1.31239	-1.03911	-0.0995471	-0.685041	TRUE
chr1	1471152	1472516	81	TRUE	Promoter	1_Active_Promoter	PLS	26.2412	0.0729869	0.020437	0.130824	0.181704	-0.0515903	FALSE
chr1	1504636	1505238	82	TRUE	other	4_Strong_Enhancer	pELS,CTCF-bound	3.26106	0.144113	0.838327	0.684265	0.763499	0.309797	FALSE
chr1	1505388	1505788	83	TRUE	other	5_Strong_Enhancer	Low-DNase	2.41744	0.193564	-0.0431397	-0.800059	-0.577997	-0.356328	FALSE
chr1	1511021	1511222	84	FALSE	other	1_Active_Promoter	pELS,CTCF-bound	2.59942	0.335	0.0710072	0.351258	-0.141642	0.136029	FALSE
chr1	1511442	1512894	85	TRUE	Promoter	1_Active_Promoter	PLS	38.2367	0.0757493	0.0116916	0.135365	0.198416	-0.0729059	FALSE
chr1	1540176	1541220	86	TRUE	other	11_Weak_Txn	Low-DNase	4.68256	-0.249733	-0.0694038	-0.0780849	0.211686	-0.870815	FALSE
chr1	1550869	1551452	87	FALSE	other	8_Insulator	Low-DNase	1.4892	-0.318355	0.265302	0.854896	0.143609	-0.285533	FALSE
chr1	1554967	1555608	88	FALSE	other	11_Weak_Txn	Low-DNase	1.00814	-0.021839	0.194871	1.30798	0.368512	0.632506	FALSE
chr1	1574159	1575428	89	TRUE	Promoter	1_Active_Promoter	PLS	29.4052	0.171406	0.30529	0.218279	0.435797	-0.247594	FALSE
chr1	1594710	1595104	90	FALSE	other	13_Heterochrom/lo	Low-DNase	0.948892	0.872309	0.698063	1.31684	0.483864	-0.631458	FALSE
chr1	1596975	1597934	91	FALSE	Poised_enhancer	2_Weak_Promoter	DNase-only	7.84457	-0.830217	-1.15296	-0.72954	-0.717902	-1.15972	FALSE
chr1	1599655	1600261	92	TRUE	other	6_Weak_Enhancer	DNase-H3K4me3	5.72668	-0.579255	0.0827413	-0.0577709	0.183245	-0.634006	FALSE
chr1	1602393	1603163	93	FALSE	Active_enhancer	2_Weak_Promoter	Low-DNase	8.68868	-1.07418	-1.56574	-1.16382	-1.52259	-1.27072	TRUE
chr1	1607163	1607399	94	FALSE	Active_enhancer	5_Strong_Enhancer	Low-DNase	1.77325	-3.84854	-2.05742	-1.45896	-1.90281	-1.23194	TRUE
chr1	1614913	1616370	95	TRUE	Promoter	1_Active_Promoter	PLS	62.3428	0.0894391	0.107165	0.0382476	0.219149	0.0641722	FALSE
chr1	1629865	1630911	96	TRUE	Promoter	2_Weak_Promoter	DNase-H3K4me3,CTCF-bound	19.3915	-0.177172	-0.690847	-0.630109	-0.358513	-0.715879	FALSE
chr1	1644905	1645201	97	FALSE	other			1.36307	-0.0412201	-0.137385	0.0366604	0.0271837	-0.412109	FALSE
chr1	1658526	1659584	98	TRUE	Promoter	1_Active_Promoter	PLS	30.6031	0.0177728	-0.113771	0.107826	0.196332	-0.100769	FALSE
chr1	1665755	1665985	99	FALSE	CTCF	8_Insulator	Low-DNase	0.915202	0.360385	0.530731	0.33613	0.572099	-0.280144	FALSE
chr1	1675295	1676069	100	FALSE	other	4_Strong_Enhancer		13.1027	-1.16451	-0.781878	-1.17721	-1.06807	-0.957659	TRUE
chr1	1677519	1679188	101	FALSE	Active_enhancer	4_Strong_Enhancer	dELS,CTCF-bound	42.3948	-0.0690308	-0.212806	-0.236487	0.00310013	-0.382628	FALSE
chr1	1692235	1693778	102	TRUE	Promoter	1_Active_Promoter	PLS	98.9077	0.167986	0.0684553	0.0208796	0.146051	0.0698025	FALSE
chr1	1712094	1712428	103	FALSE	other	10_Txn_Elongation	Low-DNase	1.66096	-0.696202	-0.181579	0.0608868	0.319399	-0.126137	FALSE
chr1	1723876	1724960	104	TRUE	Promoter	1_Active_Promoter	PLS	39.4885	0.0741859	0.13005	0.229108	0.241595	-0.0579377	FALSE
chr1	1737811	1739381	105	TRUE	other	4_Strong_Enhancer	Low-DNase	16.6584	-0.975981	-0.698689	-0.681819	-0.972042	-1.38701	FALSE
chr1	1745585	1747074	106	TRUE	Promoter	1_Active_Promoter	Low-DNase	84.6522	0.176582	0.0311794	0.0562632	0.175199	0.14707	FALSE
chr1	1778028	1780882	107	TRUE	Promoter	4_Strong_Enhancer	pELS	92.5025	-0.225808	-0.122003	-0.361015	-0.342082	-0.19609	FALSE
chr1	1797981	1798284	108	FALSE	Primed_enhancer	9_Txn_Transition	Low-DNase	2.6747	-2.64564	-1.10225	-1.07162	-2.57222	-1.59558	TRUE
chr1	1799551	1800099	109	FALSE	Primed_enhancer	9_Txn_Transition		11.6486	-2.53525	-1.30613	-2.14484	-2.12298	-0.533387	TRUE
chr1	1828207	1829861	110	FALSE	Active_enhancer	4_Strong_Enhancer	Low-DNase	12.8916	-0.582401	-0.566335	-0.610103	-0.906997	-0.406071	FALSE
chr1	1833584	1834714	111	TRUE	other	4_Strong_Enhancer	dELS	8.06387	-1.3254	-1.10854	-1.24303	-0.888667	-1.48274	TRUE
chr1	1841482	1842018	112	FALSE	Active_enhancer	4_Strong_Enhancer	dELS,CTCF-bound	2.77928	-1.19013	-1.04696	-0.828371	-0.834207	-1.11146	FALSE
chr1	1842319	1843368	113	FALSE	Active_enhancer	4_Strong_Enhancer	dELS	5.13304	-0.527131	-0.474877	-0.399661	-0.464116	-1.43509	FALSE
chr1	1847725	1848543	114	FALSE	Active_enhancer	5_Strong_Enhancer	Low-DNase	4.42719	-1.67497	-1.50374	-1.32095	-1.81777	-1.25997	TRUE
chr1	1855786	1856206	115	FALSE	CTCF	9_Txn_Transition	Low-DNase	1.21217	-0.057719	0.268274	-0.774588	0.8937	-0.220133	FALSE
chr1	1857144	1857742	116	FALSE	Primed_enhancer	9_Txn_Transition	Low-DNase	1.47356	-0.840618	-0.577301	0.267238	-0.466824	-1.62928	FALSE
chr1	1862982	1863641	117	FALSE	Active_enhancer	5_Strong_Enhancer	Low-DNase	3.97944	-1.17539	-0.838969	-0.704549	-0.928388	-0.435966	FALSE
chr1	1864347	1865059	118	FALSE	Active_enhancer	4_Strong_Enhancer	Low-DNase	5.91911	-1.62846	-0.705314	-0.853577	-0.356956	-0.570893	FALSE
chr1	1869371	1869779	119	FALSE	Primed_enhancer	9_Txn_Transition	Low-DNase	2.08928	-1.35874	-1.62629	-0.8136	-0.558364	-1.84444	FALSE
chr1	1875985	1876585	120	FALSE	other	9_Txn_Transition	Low-DNase	1.31034	-0.615906	-0.800032	-0.363601	-0.494462	-1.09163	FALSE
chr1	1889897	1891857	121	TRUE	Promoter	1_Active_Promoter	pELS	40.057	0.0754203	0.177642	0.00249135	0.336182	-0.1948	FALSE
chr1	1897240	1897523	122	FALSE	other	11_Weak_Txn	Low-DNase	1.53893	-1.43545	-1.95329	-1.33386	-2.18103	-2.51296	TRUE
chr1	1899213	1899653	123	FALSE	CTCF	8_Insulator	CTCF-only,CTCF-bound	1.94249	-0.223859	0.111569	0.203797	0.883298	0.0347386	FALSE
chr1	1906286	1906540	124	FALSE	CTCF	8_Insulator	CTCF-only,CTCF-bound	5.9101	0.139052	0.148085	0.49984	0.451278	-0.387384	FALSE
chr1	1907471	1907729	125	FALSE	Active_enhancer	5_Strong_Enhancer	dELS	5.04863	-0.453805	-0.714209	-0.802964	-0.235097	-1.19449	FALSE
chr1	1908454	1909592	126	TRUE	Promoter	1_Active_Promoter	dELS,CTCF-bound	40.6164	-0.0351607	0.0552886	0.0364884	0.183535	-0.168242	FALSE
chr1	1918895	1919920	127	TRUE	Promoter	2_Weak_Promoter	DNase-H3K4me3	54.2422	0.037369	-0.168522	-0.156979	-0.0286376	0.0031445	FALSE
chr1	1943714	1944438	128	FALSE	CTCF	8_Insulator	Low-DNase	2.56091	-0.191101	0.107245	0.153381	0.842595	0.568175	FALSE
chr1	1959909	1960357	129	TRUE	other	8_Insulator	Low-DNase	1.66637	-0.151664	0.290773	0.384897	0.355152	-0.11825	FALSE
chr1	2044718	2045273	130	FALSE	CTCF	8_Insulator	CTCF-only,CTCF-bound	3.86895	-0.125804	-0.00956916	-0.128635	0.575364	-0.357272	FALSE
chr1	2046524	2046756	131	FALSE	CTCF	8_Insulator	CTCF-only,CTCF-bound	3.21072	0.393376	-0.123404	0.327911	0.443178	-0.246914	FALSE
chr1	2049815	2050786	132	TRUE	Promoter	6_Weak_Enhancer	DNase-H3K4me3	22.7279	-0.137238	0.233998	-0.0264924	0.377141	-0.0652055	FALSE
chr1	2112211	2112827	133	FALSE	Primed_enhancer	5_Strong_Enhancer	DNase-only	3.85549	-1.64017	-1.10102	-2.09392	-1.49542	-0.943727	TRUE
chr1	2118696	2118946	134	FALSE	other	11_Weak_Txn		0.75618	-1.35737	-2.35745	-2.17087	-1.21523	-0.169855	TRUE
chr1	2126872	2127920	135	FALSE	Primed_enhancer	13_Heterochrom/lo	Low-DNase	2.62418	-1.03668	-0.906808	-1.56246	-0.809779	-0.739152	TRUE
chr1	2132987	2133891	136	TRUE	Promoter	2_Weak_Promoter	DNase-H3K4me3	37.8698	0.0497779	0.00251231	-0.225357	-0.0426126	0.201106	FALSE
chr1	2139776	2140231	137	FALSE	CTCF	8_Insulator	Low-DNase	2.70859	-0.105779	0.215045	-0.120775	0.561275	0.02364	FALSE
chr1	2173840	2174789	138	FALSE	CTCF	8_Insulator	Low-DNase	2.42836	-0.0327836	-0.435338	0.436258	0.991653	-0.0746731	FALSE
chr1	2189298	2190044	139	FALSE	other	6_Weak_Enhancer	dELS	14.6696	-0.27241	-0.51334	-0.404828	-0.195124	-0.347559	FALSE
chr1	2194478	2195658	140	TRUE	Promoter	1_Active_Promoter	PLS	45.3205	0.164453	-0.0709275	-0.179891	0.237965	-0.096889	FALSE
chr1	2199168	2199601	141	TRUE	Promoter	6_Weak_Enhancer	dELS	10.1417	-0.743638	-0.830193	-1.01333	-0.634435	-1.03585	TRUE
chr1	2204488	2205810	142	FALSE	Primed_enhancer	2_Weak_Promoter	DNase-H3K4me3,CTCF-bound	23.2041	-0.0509601	-0.210599	0.0127591	0.450631	-0.151352	FALSE
chr1	2212531	2213556	143	TRUE	other	13_Heterochrom/lo	CTCF-only,CTCF-bound	2.88456	-0.313159	-0.290871	0.267891	0.0246023	-0.246398	FALSE
chr1	2227325	2228154	144	TRUE	Promoter	6_Weak_Enhancer	DNase-H3K4me3	52.6879	0.184408	0.194106	0.0877148	0.233621	0.332773	FALSE
chr1	2229103	2229473	145	FALSE	other	2_Weak_Promoter	DNase-H3K4me3,CTCF-bound	6.65402	-0.21931	-0.322079	-0.0668194	0.0736842	-0.562234	FALSE
chr1	2234208	2235079	146	FALSE	Active_enhancer	4_Strong_Enhancer	Low-DNase	8.46888	-1.38712	-1.40163	-1.90746	-1.20474	-1.62285	TRUE
chr1	2246434	2247013	147	FALSE	Primed_enhancer	7_Weak_Enhancer	Low-DNase	1.49502	-0.217119	-0.996556	-0.310669	-0.048212	-1.81747	FALSE
chr1	2255399	2256665	148	FALSE	Active_enhancer	5_Strong_Enhancer	dELS	11.0428	-1.33533	-1.28562	-1.30208	-1.63841	-0.912117	TRUE
chr1	2259062	2259294	149	FALSE	other	6_Weak_Enhancer	Low-DNase	1.6018	-1.52725	-0.885927	-1.75418	-0.475415	-2.44026	TRUE
chr1	2275181	2275449	150	FALSE	other	7_Weak_Enhancer	Low-DNase	0.867676	-0.48404	-0.496707	-1.50952	-0.745975	-0.484848	TRUE
chr1	2290122	2291598	151	FALSE	Active_enhancer	4_Strong_Enhancer	dELS,CTCF-bound	23.0367	-1.45161	-0.893337	-1.34078	-1.00132	-1.24179	TRUE
chr1	2299915	2301727	152	TRUE	Promoter	4_Strong_Enhancer	dELS	45.3173	-1.28714	-1.24771	-1.80004	-1.72681	-1.3281	TRUE
chr1	2311405	2312272	153	FALSE	Primed_enhancer	8_Insulator	Low-DNase	5.08732	0.0888168	0.104628	0.39469	0.545527	-0.650519	FALSE
chr1	2314493	2315725	154	TRUE	Promoter	2_Weak_Promoter	Low-DNase	9.49998	-0.322843	-0.435154	-0.316907	0.662471	-0.485896	FALSE
chr1	2381442	2382866	155	FALSE	CTCF	8_Insulator	CTCF-only,CTCF-bound	10.0525	0.197716	0.217823	0.237847	0.536005	-0.210355	FALSE
chr1	2388001	2388471	156	TRUE	Promoter	1_Active_Promoter	dELS	11.3941	-0.760605	-0.609246	-1.01731	-0.750788	-0.884424	TRUE
chr1	2391078	2392142	157	TRUE	Promoter	1_Active_Promoter	PLS,CTCF-bound	54.5529	0.222188	0.0764844	0.144586	0.205959	0.139225	FALSE
chr1	2412115	2413538	158	TRUE	Promoter	1_Active_Promoter	PLS	56.4866	0.112958	0.0137017	-0.100949	0.231485	-0.0186114	FALSE
chr1	2414254	2414668	159	TRUE	Promoter	1_Active_Promoter	dELS,CTCF-bound	6.16695	-0.0610545	0.0332566	0.39231	0.303212	-0.174106	FALSE
chr1	2415812	2416039	160	FALSE	Primed_enhancer	1_Active_Promoter	dELS,CTCF-bound	5.43182	-1.31765	-0.979917	-1.17893	-1.09834	-1.26355	TRUE
chr1	2430103	2430456	161	FALSE	CTCF	13_Heterochrom/lo	Low-DNase	0.929937	0.402704	-0.190895	0.46404	0.0600056	-0.213319	FALSE
chr1	2439370	2439805	162	FALSE	Primed_enhancer	6_Weak_Enhancer	Low-DNase	1.68813	-0.718782	-0.956016	-1.92125	-1.79174	-1.83693	TRUE
chr1	2458436	2459064	163	FALSE	other	13_Heterochrom/lo		1.15402	0.577757	-0.427008	0.619555	0.31001	0.0992588	FALSE
chr1	2467283	2467714	164	TRUE	other	13_Heterochrom/lo	Low-DNase	1.35525	-0.224428	0.380589	0.670577	0.723872	0.418569	FALSE
chr1	2467964	2468831	165	FALSE	other	13_Heterochrom/lo	Low-DNase	2.18893	0.0772636	0.343771	0.0605352	0.337502	-0.36539	FALSE
chr1	2496128	2496724	166	FALSE	Primed_enhancer	6_Weak_Enhancer	DNase-only	5.84373	-1.18498	-1.40423	-1.72644	-0.961225	-2.11536	TRUE
chr1	2506389	2506644	167	FALSE	other	11_Weak_Txn	Low-DNase	0.943472	0.00333079	-0.532845	0.604544	0.268552	-0.683326	FALSE
chr1	2525922	2527215	168	TRUE	Promoter	1_Active_Promoter	DNase-H3K4me3	52.2746	0.0884581	-0.00068559	0.0284008	-0.0338367	-0.110685	FALSE
chr1	2539410	2539634	169	FALSE	CTCF	8_Insulator	Low-DNase	1.37089	0.374517	0.519754	0.560435	0.338702	-0.202922	FALSE
chr1	2546025	2549337	170	TRUE	Promoter	4_Strong_Enhancer	dELS	103.724	0.00634884	-0.418397	-0.260119	-0.305821	-0.282259	FALSE
chr1	2549468	2549825	171	FALSE	Active_enhancer	4_Strong_Enhancer	dELS	10.1214	-0.675068	-0.603932	-0.667426	-0.927606	-0.687276	FALSE
chr1	2554928	2557404	172	TRUE	Promoter	1_Active_Promoter	PLS	50.3568	-0.389208	-0.763537	-0.45673	-0.579977	-0.866655	FALSE
chr1	2561991	2562215	173	TRUE	other	8_Insulator	Low-DNase	1.9835	0.13059	0.249689	0.0477513	0.291087	-0.781634	FALSE
chr1	2567934	2568795	174	FALSE	other	7_Weak_Enhancer		4.24722	-0.247127	-1.49954	-0.86803	-1.91805	-1.39689	FALSE
chr1	2576322	2578740	175	TRUE	Promoter	4_Strong_Enhancer	dELS,CTCF-bound	50.7215	-0.339399	-0.626873	-0.579177	-0.613521	-0.697481	FALSE
chr1	2585266	2586012	176	TRUE	Promoter	1_Active_Promoter	pELS	16.7741	-0.614014	-1.0232	-1.07866	-0.62935	-0.683611	TRUE
chr1	2586255	2587329	177	TRUE	Promoter	1_Active_Promoter	PLS	45.6181	0.188619	0.159683	0.104556	0.0858459	-0.180038	FALSE
chr1	2611093	2611533	178	TRUE	other	13_Heterochrom/lo	Low-DNase	1.65112	0.0352502	0.094919	-0.181102	0.145581	-0.0699596	FALSE
chr1	2642402	2643618	179	FALSE	Active_enhancer	1_Active_Promoter	dELS,CTCF-bound	30.1345	-0.465713	-0.50192	-0.716498	-0.329227	-0.565997	FALSE
chr1	2786376	2786922	180	FALSE	CTCF	8_Insulator	Low-DNase	1.30392	-0.5099	0.0751889	0.541531	0.642447	0.15352	FALSE
chr1	2801517	2801935	181	TRUE	other	8_Insulator	Low-DNase	1.90741	0.388674	0.0337538	0.0204221	0.0698051	-0.588502	FALSE
chr1	2922100	2922347	182	FALSE	CTCF	8_Insulator	Low-DNase	1.1064	-0.0207664	-0.148429	-0.361744	-0.137365	-0.0888634	FALSE
chr1	3306917	3307583	183	FALSE	Primed_enhancer	6_Weak_Enhancer	Low-DNase	2.17331	-1.74844	-3.44614	-2.09126	-3.52483	-1.27942	TRUE
chr1	3313088	3313442	184	TRUE	other	13_Heterochrom/lo	Low-DNase	1.73235	-1.27746	-1.95469	-2.30482	-2.48453	-0.943211	TRUE
chr1	3319908	3320423	185	FALSE	CTCF	8_Insulator	Low-DNase	2.37083	-0.402631	-1.09543	-0.89377	-0.912372	-0.885143	FALSE
chr1	3424404	3425199	186	TRUE	other	8_Insulator	CTCF-only,CTCF-bound	2.25652	0.129187	0.129755	-0.0198339	0.895592	-0.0807524	FALSE
chr1	3431305	3431682	187	FALSE	CTCF	13_Heterochrom/lo	Low-DNase	0.684095	0.0284199	-0.451775	0.925944	0.714066	0.0341541	FALSE
chr1	3453161	3453747	188	FALSE	CTCF	8_Insulator	CTCF-only,CTCF-bound	2.75542	0.139945	-0.0976416	0.462569	0.542445	-0.11597	FALSE
chr1	3454279	3455074	189	TRUE	other	13_Heterochrom/lo	Low-DNase	1.74768	-0.190334	-0.712976	-0.780698	-0.690272	-1.18784	FALSE
chr1	3482588	3482819	190	FALSE	CTCF	8_Insulator	Low-DNase	1.26051	0.234107	0.352748	0.349597	-0.0129049	-0.601154	FALSE
chr1	3483785	3484154	191	FALSE	CTCF	8_Insulator	Low-DNase	1.51548	0.0826174	-0.774835	0.148079	0.772219	-0.548147	FALSE
chr1	3491101	3492040	192	FALSE	CTCF	8_Insulator	CTCF-only,CTCF-bound	6.91504	0.420856	-0.0890837	0.061556	0.0872699	-0.320885	FALSE
chr1	3530895	3531733	193	TRUE	other	13_Heterochrom/lo	Low-DNase	3.80075	0.112221	-0.497315	-0.382474	-0.177584	-1.02407	FALSE
chr1	3565139	3565685	194	FALSE	CTCF	8_Insulator	Low-DNase	1.95202	0.33797	0.586705	0.574755	0.786004	0.0654156	FALSE
chr1	3597348	3598466	195	FALSE	Primed_enhancer	6_Weak_Enhancer	Low-DNase	2.90713	-1.07937	-1.08568	-0.780674	-0.901145	-1.43427	FALSE
chr1	3611171	3611872	196	TRUE	other	12_Repressed	DNase-only	3.14464	0.204506	-0.287266	0.130609	0.210241	-0.305334	FALSE
chr1	3618694	3619570	197	TRUE	other	8_Insulator	CTCF-only,CTCF-bound	5.37779	-0.0827963	-0.254473	-0.157536	0.172459	-0.506583	FALSE
chr1	3624348	3625607	198	TRUE	Promoter	2_Weak_Promoter	PLS	39.691	0.0237331	0.130477	0.171731	0.352578	-0.0364446	FALSE
chr1	3638679	3639040	199	FALSE	other	9_Txn_Transition	Low-DNase	1.27714	-1.90212	-3.39795	-1.36382	-1.78118	-1.9846	TRUE
chr1	3649793	3650332	200	TRUE	Promoter	2_Weak_Promoter	PLS,CTCF-bound	19.3568	-0.273558	0.00840383	0.00567493	-0.0750862	-0.228218	FALSE
chr1	3651405	3653153	201	TRUE	Promoter	1_Active_Promoter	pELS,CTCF-bound	34.4463	-0.242888	-0.255602	-0.00104355	0.191716	-0.255404	FALSE
chr1	3656053	3657411	202	FALSE	Active_enhancer	4_Strong_Enhancer	dELS	28.2369	-0.449444	-0.128652	-0.0490797	-0.207195	-0.293044	FALSE
chr1	3664193	3665188	203	FALSE	Active_enhancer	4_Strong_Enhancer	dELS	9.74775	-0.792366	-0.376855	-0.0422886	-0.0578898	-0.443929	FALSE
chr1	3665417	3665767	204	FALSE	other	4_Strong_Enhancer	dELS	8.36431	-0.911131	-1.36694	-1.42683	-1.31548	-0.886667	TRUE
chr1	3665991	3667067	205	FALSE	Active_enhancer	4_Strong_Enhancer	dELS	21.8452	-0.293371	-0.477547	-0.561748	-0.144605	-0.689961	FALSE
chr1	3667196	3667707	206	FALSE	Active_enhancer	4_Strong_Enhancer	pELS	9.68401	-0.334595	-0.636565	-0.68849	-0.580535	-1.11266	FALSE
chr1	3673342	3674608	207	FALSE	Active_enhancer	4_Strong_Enhancer	dELS	25.3036	-0.38277	-0.55574	-0.474529	-1.14083	-0.601977	FALSE
chr1	3676535	3677852	208	FALSE	Active_enhancer	4_Strong_Enhancer	dELS,CTCF-bound	54.9335	-0.535511	-0.584976	-0.624398	-0.33196	-0.670279	FALSE
chr1	3688247	3688966	209	FALSE	Primed_enhancer	7_Weak_Enhancer	DNase-only	5.1037	-1.70504	-0.935271	-0.938047	-1.6049	-1.09954	FALSE
chr1	3695340	3696205	210	FALSE	CTCF	8_Insulator	Low-DNase	4.53539	-0.574784	-0.279577	-0.254069	0.203539	-0.286566	FALSE
chr1	3717645	3719544	211	FALSE	Primed_enhancer	11_Weak_Txn	Low-DNase	14.8632	-0.223059	-0.23144	0.0254784	0.271917	-0.391901	FALSE
chr1	3721255	3721551	212	FALSE	other	13_Heterochrom/lo		1.20907	0.723582	0.568168	1.24361	0.323142	-0.197017	FALSE
chr1	3724163	3724836	213	FALSE	CTCF	8_Insulator	CTCF-only,CTCF-bound	5.96593	0.0551517	-0.0458962	0.0583098	0.141023	-0.356476	FALSE
chr1	3727309	3727593	214	TRUE	other	8_Insulator	CTCF-only,CTCF-bound	2.77979	-0.0904656	0.130462	0.287151	0.0902965	0.244084	FALSE
chr1	3746549	3747626	215	TRUE	Promoter	2_Weak_Promoter	PLS	15.7158	-0.174526	-0.0244115	-0.0488422	0.204985	-0.19111	FALSE
chr1	3771987	3773419	216	TRUE	Promoter	2_Weak_Promoter	PLS	28.7132	-0.134687	-0.249516	-0.242524	0.108635	-0.269095	FALSE
chr1	3775594	3776268	217	FALSE	Primed_enhancer	6_Weak_Enhancer	CTCF-only,CTCF-bound	11.3759	-0.463443	-0.613241	-0.695707	-0.298353	-0.460392	FALSE
chr1	3785491	3785741	218	TRUE	other	10_Txn_Elongation	CTCF-only,CTCF-bound	1.55779	-0.260245	-0.495121	-0.254137	-0.391631	-0.853493	FALSE
chr1	3787298	3787987	219	FALSE	Primed_enhancer	9_Txn_Transition	dELS	7.30791	-1.5033	-1.22168	-2.08467	-3.04726	-0.0117335	TRUE
chr1	3793576	3793918	220	FALSE	Primed_enhancer	2_Weak_Promoter	DNase-H3K4me3	6.57394	-2.03577	-2.09545	-2.93285	-3.39619	-0.331433	TRUE
chr1	3795854	3797021	221	TRUE	Promoter	1_Active_Promoter	PLS	24.96	0.0493446	0.141734	0.14697	0.248134	-0.0208334	FALSE
chr1	3801182	3801757	222	FALSE	CTCF	2_Weak_Promoter	CTCF-only,CTCF-bound	5.10288	-0.521622	-1.09391	-0.791902	-1.69554	-0.751643	FALSE
chr1	3811314	3811834	223	FALSE	other	7_Weak_Enhancer		2.16317	-1.68161	-0.524917	-0.582664	-0.841006	-0.693938	FALSE
chr1	3856621	3857926	224	TRUE	Promoter	1_Active_Promoter	PLS,CTCF-bound	54.7789	0.0586104	-0.141505	-0.272618	-0.0874812	-0.0343333	FALSE
chr1	3864885	3865237	225	FALSE	other	6_Weak_Enhancer		1.2247	-2.2191	-2.37081	-3.51396	-2.42463	-1.60477	TRUE
chr1	3881108	3881701	226	FALSE	other	11_Weak_Txn	Low-DNase	1.18832	-0.994428	-0.506548	-0.281578	-0.784788	-1.45223	FALSE
chr1	3891010	3891790	227	FALSE	Primed_enhancer	5_Strong_Enhancer	Low-DNase	4.13667	-1.77332	-2.22941	-2.33624	-2.39487	-1.32821	TRUE
chr1	3899725	3901572	228	TRUE	Promoter	1_Active_Promoter	pELS	122.143	0.208919	-0.00280694	0.0851715	0.201462	0.236284	FALSE
chr1	3907265	3907531	229	FALSE	CTCF	8_Insulator	Low-DNase	1.73024	-0.525617	-0.86527	-0.409711	0.0237601	-0.764809	FALSE
chr1	3910488	3911393	230	FALSE	CTCF	8_Insulator	CTCF-only,CTCF-bound	5.1079	0.0756786	-0.572531	0.161495	0.753834	-0.223892	FALSE
chr1	3922218	3923006	231	FALSE	other	6_Weak_Enhancer	DNase-only	3.26357	-2.17964	-1.34897	-1.54513	-1.6686	-0.970393	TRUE
chr1	4006651	4007363	232	FALSE	other	13_Heterochrom/lo	Low-DNase	1.01757	-0.771346	0.321028	0.905388	3.29987	0.561775	FALSE
chr1	4027149	4028072	233	FALSE	Primed_enhancer	6_Weak_Enhancer	Low-DNase	9.18988	-2.1817	-1.29121	-3.10294	-1.33476	-1.00342	TRUE
chr1	4173235	4173511	234	FALSE	CTCF	13_Heterochrom/lo	Low-DNase	1.03571	0.550549	-0.277801	-0.577663	-0.0931654	-0.810162	FALSE
chr1	4267485	4267786	235	FALSE	other	13_Heterochrom/lo	DNase-only	1.04314	-2.83053	-1.88457	-4.49753	-2.97036	-1.38477	TRUE
chr1	4344119	4344712	236	FALSE	other	13_Heterochrom/lo	Low-DNase	1.58367	-0.839789	-2.26611	-1.64979	-2.6286	-0.642498	TRUE
chr1	4585286	4585674	237	FALSE	CTCF	8_Insulator	Low-DNase	1.34172	0.155323	-0.825066	-0.0667669	0.0824737	-0.904783	FALSE
chr1	4652592	4653242	238	FALSE	CTCF	8_Insulator	Low-DNase	3.29644	0.124756	-0.113123	-0.00830454	0.141369	-0.192643	FALSE
chr1	4656323	4656757	239	FALSE	CTCF	12_Repressed	Low-DNase	1.05476	0.0912718	0.398678	0.510371	0.390161	-0.777545	FALSE
chr1	4796244	4797326	240	FALSE	Active_enhancer	4_Strong_Enhancer	Low-DNase	15.5103	-1.43584	-1.58259	-2.81733	-3.41633	-1.49688	TRUE
chr1	4825995	4826383	241	FALSE	CTCF	8_Insulator	Low-DNase	1.679	-0.105562	-0.693571	-0.399059	0.131448	-0.534054	FALSE
chr1	5125350	5125980	242	FALSE	other	7_Weak_Enhancer	Low-DNase	1.39214	-1.81946	-2.25291	-1.39343	-2.34232	-0.806591	TRUE
chr1	5142380	5142766	243	FALSE	other	13_Heterochrom/lo	Low-DNase	2.54406	-1.92932	-2.10569	-4.31275	-3.42058	-0.154178	TRUE
chr1	5509810	5510189	244	FALSE	CTCF	8_Insulator	CTCF-only,CTCF-bound	1.37701	0.573967	0.215067	0.161096	0.025983	-0.51871	FALSE
chr1	5514437	5514862	245	FALSE	CTCF	8_Insulator	CTCF-only,CTCF-bound	2.0612	-0.361552	-0.305427	-0.673825	-0.459666	-0.0937689	FALSE
chr1	5598483	5598821	246	FALSE	CTCF	8_Insulator	Low-DNase	0.646699	0.0817831	-0.759479	0.311316	-0.290252	0.239701	FALSE
chr1	5745641	5746458	247	FALSE	CTCF	8_Insulator	Low-DNase	2.88898	0.28816	0.095044	-0.210297	0.423099	0.0718679	FALSE
chr1	5915539	5916385	248	FALSE	Primed_enhancer	8_Insulator	Low-DNase	2.24299	-1.14052	-0.591764	0.160722	-0.323633	-0.401378	FALSE
chr1	5954594	5954851	249	FALSE	other	7_Weak_Enhancer		1.06148	-4.71203	-3.16917	-2.6738	-3.16519	-1.51847	TRUE
chr1	5955005	5955492	250	FALSE	other	6_Weak_Enhancer	Low-DNase	3.22245	-3.36771	-2.73937	-4.13603	-3.58325	-1.69332	TRUE
chr1	5975095	5975528	251	FALSE	CTCF	8_Insulator	Low-DNase	1.4855	-0.0481636	0.249426	0.502333	0.38455	-0.550386	FALSE
chr1	5980096	5980802	252	FALSE	CTCF	11_Weak_Txn	CTCF-only,CTCF-bound	1.8313	-0.160241	-0.650091	-0.439368	-0.854369	-1.57242	FALSE
chr1	5991707	5993197	253	TRUE	Promoter	1_Active_Promoter	PLS,CTCF-bound	59.693	0.162697	0.0732698	0.0562153	0.189137	0.18084	FALSE
chr1	6002231	6002535	254	FALSE	other	11_Weak_Txn	Low-DNase	0.766707	-1.37407	-1.02073	-0.469603	-0.594003	-1.25969	FALSE
chr1	6012902	6013614	255	FALSE	other	11_Weak_Txn	Low-DNase	1.35836	-0.828787	-0.751525	0.131223	0.028658	-1.08135	FALSE
chr1	6024482	6024719	256	FALSE	Primed_enhancer	6_Weak_Enhancer	DNase-H3K4me3	5.14779	-1.6692	-1.48584	-2.21719	-2.43686	-1.66387	TRUE
chr1	6025861	6028627	257	TRUE	Promoter	1_Active_Promoter	pELS	52.6609	-0.631822	-0.812644	-0.759296	-0.876645	-0.76105	FALSE
chr1	6034367	6034756	258	TRUE	other	9_Txn_Transition	CTCF-only,CTCF-bound	1.58485	-0.00268888	0.26893	0.239321	0.528551	-0.154642	FALSE
chr1	6037308	6037805	259	FALSE	Primed_enhancer	9_Txn_Transition	DNase-only	2.32923	-0.987285	-1.41021	-1.00884	-0.842968	-1.08895	FALSE
chr1	6099745	6100062	260	FALSE	CTCF	11_Weak_Txn	Low-DNase	1.10941	0.364576	-0.258301	0.362013	0.523315	-0.480477	FALSE
chr1	6108872	6109510	261	FALSE	CTCF	13_Heterochrom/lo	Low-DNase	3.05783	0.698541	0.146136	0.689407	0.391933	-0.0176571	FALSE
chr1	6127619	6128109	262	TRUE	other	13_Heterochrom/lo	Low-DNase	3.10212	-0.450936	-0.795977	-0.782272	-0.411854	0.324234	FALSE
chr1	6141594	6141964	263	FALSE	CTCF	8_Insulator	Low-DNase	4.10475	-0.597255	-1.65811	-1.53073	-1.46258	-0.307583	TRUE
chr1	6148366	6149277	264	FALSE	other	13_Heterochrom/lo	Low-DNase	5.23992	-0.25746	0.0772169	-0.36498	-0.177068	-0.502846	FALSE
chr1	6171423	6172011	265	FALSE	CTCF	13_Heterochrom/lo	Low-DNase	0.649104	0.600795	0.634183	1.37404	1.20483	0.205961	FALSE
chr1	6179271	6179595	266	TRUE	other	11_Weak_Txn	Low-DNase	1.00604	0.182339	-0.195581	-0.550945	0.506225	0.23708	FALSE
chr1	6180246	6180767	267	TRUE	other	6_Weak_Enhancer	Low-DNase	1.51035	-0.306522	0.536559	0.570406	0.387383	-0.238306	FALSE
chr1	6185681	6186096	268	FALSE	CTCF	9_Txn_Transition	CTCF-only,CTCF-bound	1.54827	-0.524827	-0.386503	0.186601	-0.0471753	-0.0457695	FALSE
chr1	6198971	6200146	269	TRUE	Promoter	1_Active_Promoter	PLS	34.9998	-0.0189507	-0.169953	0.0372488	0.0224062	-0.0479453	FALSE
chr1	6205205	6206665	270	TRUE	Promoter	1_Active_Promoter	PLS	27.3452	-0.241735	-0.340371	-0.102557	-0.44001	-0.434141	FALSE
chr1	6208762	6208966	271	TRUE	Promoter	2_Weak_Promoter	DNase-H3K4me3,CTCF-bound	2.92607	-0.815206	-0.25372	-0.256055	-0.308655	-0.270383	FALSE
chr1	6209241	6209927	272	TRUE	Promoter	2_Weak_Promoter	DNase-H3K4me3,CTCF-bound	9.72959	-0.0944305	0.00137173	0.139831	0.362881	-0.413635	FALSE
chr1	6212696	6212930	273	TRUE	other	7_Weak_Enhancer	DNase-only	2.41111	-1.43972	-0.77822	-0.877134	-1.35854	-1.73678	FALSE
chr1	6235321	6236381	274	TRUE	Promoter	1_Active_Promoter	PLS	27.4616	0.00877526	0.371246	0.110822	0.254103	-0.10011	FALSE
chr1	6245069	6246492	275	FALSE	Primed_enhancer	6_Weak_Enhancer	Low-DNase	18.1843	-0.101993	-0.267061	-0.064338	-0.161834	-0.610418	FALSE
chr1	6246604	6247123	276	FALSE	CTCF	8_Insulator	CTCF-only,CTCF-bound	6.25461	-0.0610468	0.0282045	0.249013	0.177155	-0.0706743	FALSE
chr1	6259913	6261398	277	TRUE	Promoter	2_Weak_Promoter	PLS	24.1521	-0.082928	-0.178927	-0.333358	0.123758	-0.801822	FALSE
chr1	6290275	6291627	278	FALSE	Active_enhancer	4_Strong_Enhancer	dELS	11.9594	-0.906663	-1.12072	-1.22709	-2.37291	-0.914822	TRUE
chr1	6343163	6343923	279	FALSE	CTCF	8_Insulator	Low-DNase	4.33666	-0.134724	-0.00413981	0.0780742	0.713273	-0.141728	FALSE
chr1	6347995	6348401	280	FALSE	Primed_enhancer	8_Insulator	CTCF-only,CTCF-bound	2.37564	-0.341982	-0.561854	0.287881	0.442255	0.267705	FALSE
chr1	6358537	6360356	281	TRUE	Promoter	4_Strong_Enhancer	pELS	20.328	-1.27911	-0.905207	-1.27726	-0.93638	-1.03623	TRUE
chr1	6365028	6365509	282	FALSE	Primed_enhancer	7_Weak_Enhancer	DNase-only	2.0214	-1.14641	-0.952299	-0.339157	-0.429962	-1.23057	FALSE
chr1	6392898	6394197	283	TRUE	Promoter	1_Active_Promoter	PLS	54.8417	0.0374454	0.223513	0.023585	0.281424	0.176151	FALSE
chr1	6394367	6394559	284	FALSE	Active_enhancer	4_Strong_Enhancer	pELS	4.13353	-1.1644	-1.91578	-1.42629	-1.2432	-0.486389	TRUE
chr1	6404467	6404984	285	FALSE	CTCF	13_Heterochrom/lo	CTCF-only,CTCF-bound	2.94993	0.00629684	-0.100316	-0.175992	0.32557	-0.285882	FALSE
chr1	6414132	6415070	286	FALSE	Primed_enhancer	6_Weak_Enhancer	CTCF-only,CTCF-bound	9.65937	-1.67725	-2.45953	-1.81905	-1.8497	-1.13977	TRUE
chr1	6419628	6420139	287	TRUE	Promoter	3_Poised_Promoter	PLS	2.69237	-0.552237	-0.623625	-0.554568	-0.459966	-1.81847	FALSE
chr1	6423503	6424068	288	FALSE	CTCF	3_Poised_Promoter	CTCF-only,CTCF-bound	4.8036	0.0623161	-0.279988	-0.224544	-0.0372797	-0.38602	FALSE
chr1	6424649	6425177	289	TRUE	other	3_Poised_Promoter	Low-DNase	3.45956	-0.185868	-0.488962	-0.193765	0.0300615	-1.07526	FALSE
chr1	6428506	6428780	290	FALSE	other	12_Repressed		1.80233	-2.2601	-0.622574	-1.38779	-1.74131	-1.34069	TRUE
chr1	6438079	6438789	291	FALSE	CTCF	14_Repetitive/CNV	CTCF-only,CTCF-bound	4.55946	-0.0103719	0.204722	0.414514	0.802651	-0.503435	FALSE
chr1	6440001	6440921	292	TRUE	other	2_Weak_Promoter	Low-DNase	7.51289	-0.825797	-0.793082	-0.524181	-0.160516	-0.849149	FALSE
chr1	6447020	6448420	293	TRUE	other	3_Poised_Promoter	Low-DNase	6.22843	-0.541381	-0.726833	-0.280641	-0.328985	-1.1158	FALSE
chr1	6448853	6449475	294	TRUE	other	12_Repressed	Low-DNase	2.76896	-0.34327	-1.1088	-0.624174	0.0370802	-1.2422	FALSE
chr1	6455007	6455819	295	FALSE	other	12_Repressed	Low-DNase	3.19287	-0.507591	-0.346163	-0.138885	0.281042	-0.772683	FALSE
chr1	6460242	6460815	296	TRUE	Promoter	3_Poised_Promoter	DNase-H3K4me3	3.50227	-1.55443	-1.89976	-2.02902	-1.85757	-1.90203	TRUE
chr1	6475374	6476156	297	TRUE	other	8_Insulator	CTCF-only,CTCF-bound	3.78853	0.315017	0.122118	0.563371	0.480473	0.24389	FALSE
chr1	6486525	6486769	298	FALSE	CTCF	8_Insulator	CTCF-only,CTCF-bound	4.98898	0.114741	-0.235926	0.10302	0.319155	0.0925541	FALSE
chr1	6489930	6491112	299	TRUE	Promoter	1_Active_Promoter	PLS,CTCF-bound	18.3587	-0.108463	-0.284079	-0.0736756	-0.139843	-0.447564	FALSE
chr1	6497062	6497953	300	TRUE	Promoter	3_Poised_Promoter	Low-DNase	6.08604	-0.664734	-0.725033	-1.22813	0.0432246	-0.875781	TRUE
chr1	6519959	6520458	301	TRUE	other	13_Heterochrom/lo	Low-DNase	0.658928	0.250232	0.292605	1.11549	0.568006	0.588961	FALSE
chr1	6523676	6523908	302	FALSE	CTCF	8_Insulator	Low-DNase	0.735428	-1.4621	0.0915738	0.24631	1.12657	0.220821	FALSE
chr1	6553917	6554959	303	TRUE	Promoter	1_Active_Promoter	PLS,CTCF-bound	23.1553	-0.138423	0.112805	0.18412	0.302423	-0.0666028	FALSE
chr1	6579459	6580592	304	TRUE	Promoter	1_Active_Promoter	PLS	34.5595	-0.0142764	0.0612077	0.144849	0.107538	-0.085946	FALSE
chr1	6600953	6601391	305	FALSE	other	1_Active_Promoter	pELS	8.68805	-0.545268	-1.08526	-0.912756	-0.537393	-0.643676	FALSE
chr1	6602017	6603840	306	TRUE	Promoter	1_Active_Promoter	PLS	50.5481	-0.178891	-0.197429	-0.213726	0.117798	-0.21376	FALSE
chr1	6612728	6614869	307	TRUE	Promoter	1_Active_Promoter	PLS	68.7341	0.134381	0.0847674	0.0640747	0.359973	0.207262	FALSE
chr1	6624571	6626088	308	TRUE	Promoter	1_Active_Promoter	PLS	36.3741	-0.082317	-0.00936215	-0.0952074	-0.122275	-0.246114	FALSE
chr1	6634442	6635030	309	FALSE	CTCF	10_Txn_Elongation	Low-DNase	2.26213	-0.461185	0.0789555	-0.0256973	0.729593	0.127226	FALSE
chr1	6646302	6646973	310	TRUE	other	10_Txn_Elongation	CTCF-only,CTCF-bound	2.04145	0.158316	-0.350725	-0.00758147	-0.127049	-1.15882	FALSE
chr1	6673930	6674134	311	FALSE	other	10_Txn_Elongation	Low-DNase	0.725298	-1.53169	-0.564382	-0.691146	-1.78134	-0.730157	FALSE
chr1	6683372	6683825	312	FALSE	other	11_Weak_Txn		1.34664	-2.1786	-1.38181	-2.22044	-2.19025	-0.832297	TRUE
chr1	6688790	6689168	313	FALSE	other	7_Weak_Enhancer	DNase-only	1.6378	-1.71817	-1.63313	-2.57487	-1.68014	-0.740706	TRUE
chr1	6701341	6702255	314	TRUE	Promoter	1_Active_Promoter	PLS,CTCF-bound	27.5813	0.159831	0.21017	0.236697	0.374227	0.0458542	FALSE
chr1	6720045	6720655	315	FALSE	CTCF	8_Insulator	CTCF-only,CTCF-bound	2.37663	-0.389834	-0.138548	0.132331	0.21243	-0.675277	FALSE
chr1	6727492	6727805	316	FALSE	CTCF	8_Insulator	CTCF-only,CTCF-bound	1.36648	-0.187864	-0.0640163	0.455266	0.280186	-0.829029	FALSE
chr1	6743083	6744180	317	FALSE	Active_enhancer	6_Weak_Enhancer	Low-DNase	6.79483	-0.24689	-0.418219	0.144236	0.603019	-0.748941	FALSE
chr1	6745123	6745642	318	FALSE	other	7_Weak_Enhancer	Low-DNase	5.79662	-2.06162	-2.21199	-1.53595	-1.93087	-0.920934	TRUE
chr1	6770667	6771796	319	FALSE	Primed_enhancer	2_Weak_Promoter	Low-DNase	3.61849	-1.76178	-0.79748	-0.539906	-0.582585	-1.17158	FALSE
chr1	6776957	6777241	320	FALSE	Primed_enhancer	5_Strong_Enhancer	dELS	2.01196	-1.41834	-0.593379	-0.5499	-1.11876	-1.93394	FALSE
chr1	6777855	6778149	321	FALSE	Active_enhancer	5_Strong_Enhancer	Low-DNase	1.9511	-2.85412	-1.51521	-1.39862	-1.84568	-1.96877	TRUE
chr1	6779078	6779750	322	FALSE	Active_enhancer	4_Strong_Enhancer	dELS	6.94602	-1.73491	-1.01468	-1.70018	-2.00114	-1.1006	TRUE
chr1	6784286	6785579	323	TRUE	Promoter	1_Active_Promoter	pELS	104.731	0.0938783	0.0851985	-0.0490238	0.0827416	0.283028	FALSE
chr1	6805147	6805388	324	FALSE	other	7_Weak_Enhancer	Low-DNase	0.920013	-3.46949	-1.2288	-1.53356	-2.19798	-1.16714	TRUE
chr1	6820946	6821164	325	FALSE	Active_enhancer	4_Strong_Enhancer	Low-DNase	0.881306	-2.66725	-1.74683	-1.17575	-1.61062	-0.145031	TRUE
chr1	6822508	6823361	326	FALSE	Active_enhancer	5_Strong_Enhancer	dELS	5.22	-1.18668	-1.14749	-1.0191	-1.45407	-0.719103	TRUE
chr1	6860939	6862418	327	FALSE	Active_enhancer	4_Strong_Enhancer	dELS	12.4266	-2.03895	-1.28533	-1.78798	-2.10472	-1.38289	TRUE
chr1	6868660	6869124	328	FALSE	Active_enhancer	5_Strong_Enhancer	Low-DNase	1.6409	-1.61356	-1.16589	-1.36442	-1.26177	-2.10905	TRUE
chr1	6888703	6889167	329	FALSE	Active_enhancer	5_Strong_Enhancer	dELS	1.27143	-2.8905	-1.17017	-1.46382	-2.33824	-1.29344	TRUE
chr1	6889948	6890461	330	FALSE	CTCF	8_Insulator	CTCF-only,CTCF-bound	1.98881	-0.45191	0.420646	-0.212677	0.250163	0.214509	FALSE
chr1	6962052	6963720	331	FALSE	other	6_Weak_Enhancer	DNase-only	8.17974	-0.193425	-0.134613	0.0223326	0.0696557	-0.372765	FALSE
chr1	6996420	6996740	332	FALSE	other	7_Weak_Enhancer	Low-DNase	3.25291	-2.58454	-1.59543	-4.92719	-4.3791	-0.815254	TRUE
chr1	7000564	7001217	333	FALSE	other	13_Heterochrom/lo		1.87704	-2.1588	-1.8382	-2.96999	-3.42874	-1.68702	TRUE
chr1	7070466	7070719	334	FALSE	CTCF	8_Insulator	CTCF-only,CTCF-bound	1.66977	-0.18033	-0.567237	0.100858	0.919865	-0.129376	FALSE
chr1	7108296	7108594	335	FALSE	Primed_enhancer	7_Weak_Enhancer	Low-DNase	1.01216	-3.01804	-1.85582	-3.04008	-3.26269	-1.86062	TRUE
chr1	7207914	7208238	336	FALSE	CTCF	8_Insulator	Low-DNase	1.44569	-0.37825	-0.185793	-0.397181	0.180472	-0.396181	FALSE
chr1	7265753	7266052	337	FALSE	other	13_Heterochrom/lo	Low-DNase	1.02308	-4.86146	-2.14937	-7.19777	-3.90971	-1.60384	TRUE
chr1	7403304	7403980	338	FALSE	Active_enhancer	4_Strong_Enhancer	dELS	5.48661	-1.32435	-1.89491	-2.11395	-3.16902	-0.850057	TRUE
chr1	7406585	7407170	339	FALSE	Active_enhancer	5_Strong_Enhancer	dELS	6.48591	-2.49013	-2.13068	-3.53253	-3.52699	-1.60814	TRUE
chr1	7470784	7471623	340	FALSE	Primed_enhancer	6_Weak_Enhancer	DNase-only	6.96085	-2.70038	-2.18933	-3.54023	-3.20346	-1.05419	TRUE
chr1	7478886	7479397	341	FALSE	other	7_Weak_Enhancer	DNase-only	3.05138	-1.83281	-2.56449	-3.04807	-2.43664	-2.05711	TRUE
chr1	7549383	7549931	342	FALSE	Primed_enhancer	6_Weak_Enhancer	DNase-only	1.37369	-1.04001	-1.12431	-1.42569	-2.62262	-0.854977	TRUE
chr1	7561450	7561746	343	FALSE	CTCF	13_Heterochrom/lo	Low-DNase	0.833991	0.272746	-0.471125	-0.0684964	0.407055	-0.110206	FALSE
chr1	7647111	7647685	344	FALSE	CTCF	8_Insulator	Low-DNase	1.82749	-0.0540381	0.100658	-0.0293019	0.26667	0.199768	FALSE
chr1	7651713	7653072	345	FALSE	other	6_Weak_Enhancer	Low-DNase	2.67372	-0.0194454	-0.401584	0.385098	-0.851315	-1.35825	FALSE
chr1	7667452	7668184	346	FALSE	CTCF	8_Insulator	CTCF-only,CTCF-bound	3.54167	-0.247174	0.0285135	0.631409	0.613118	-0.518472	FALSE
chr1	7669353	7669946	347	TRUE	other	8_Insulator	Low-DNase	3.27468	-0.231141	0.0246304	0.566999	0.792242	0.0253567	FALSE
chr1	7680141	7681042	348	FALSE	other	3_Poised_Promoter	Low-DNase	3.3597	-0.723339	-0.816157	-0.307206	0.845647	-0.62906	FALSE
chr1	7704297	7704994	349	TRUE	other	3_Poised_Promoter	Low-DNase	8.44531	0.0693774	0.33082	0.206422	0.414158	0.13497	FALSE
chr1	7755542	7755961	350	FALSE	CTCF	13_Heterochrom/lo	Low-DNase	0.852131	0.153209	-0.58504	0.503852	0.857635	-0.513678	FALSE
chr1	7770733	7771891	351	TRUE	Promoter	1_Active_Promoter	PLS	18.4746	-0.0224332	-0.0716469	0.00621189	0.348488	-0.134955	FALSE
chr1	7783447	7784384	352	TRUE	Promoter	6_Weak_Enhancer	DNase-H3K4me3	39.423	0.15396	0.206232	0.176293	0.332337	0.24342	FALSE
chr1	7808311	7808731	353	FALSE	CTCF	8_Insulator	Low-DNase	1.22791	-0.35783	-0.890893	-0.1819	0.275843	-0.594218	FALSE
chr1	7842569	7842853	354	FALSE	other	7_Weak_Enhancer	Low-DNase	1.69395	-1.76251	-0.545212	-3.0449	-2.41725	-0.476824	TRUE
chr1	7902656	7903081	355	FALSE	CTCF	2_Weak_Promoter	CTCF-only,CTCF-bound	1.84514	0.0872789	0.185463	-0.0584032	0.184989	-1.10689	FALSE
chr1	7930626	7931221	356	FALSE	Primed_enhancer	6_Weak_Enhancer	Low-DNase	2.66709	-1.83232	-1.42644	-2.57389	-2.3924	-1.37695	TRUE
chr1	7940717	7941405	357	TRUE	other	3_Poised_Promoter	Low-DNase	3.77603	-1.46346	-1.89315	-1.66154	-1.9445	-1.22331	TRUE
chr1	7942181	7942914	358	TRUE	other	3_Poised_Promoter	Low-DNase	2.38064	-0.367983	-0.423555	0.115274	-0.159384	-0.893528	FALSE
chr1	7953840	7954648	359	TRUE	Promoter	1_Active_Promoter	dELS	25.946	0.047	0.0338017	0.0710803	0.215394	0.0328305	FALSE
chr1	7961088	7962265	360	TRUE	Promoter	1_Active_Promoter	PLS,CTCF-bound	53.4795	0.10839	0.0504982	0.00366375	0.0195489	0.136985	FALSE
chr1	7975132	7975623	361	FALSE	CTCF	10_Txn_Elongation	CTCF-only,CTCF-bound	2.50207	-0.246106	-0.124584	-0.191647	-0.041089	-0.256503	FALSE
chr1	7982054	7982757	362	TRUE	other	9_Txn_Transition	CTCF-only,CTCF-bound	3.75405	-0.612688	-0.379981	-0.315137	-0.16467	-0.32445	FALSE
chr1	7988535	7989052	363	FALSE	Active_enhancer	5_Strong_Enhancer	Low-DNase	2.84687	-1.93742	-0.603777	-2.10103	-2.34429	-1.02739	TRUE
chr1	7993583	7994872	364	FALSE	Active_enhancer	4_Strong_Enhancer	dELS	14.6478	-1.13347	-0.984557	-1.60221	-1.63872	-0.999428	TRUE
chr1	8015017	8015660	365	TRUE	other	8_Insulator	CTCF-only,CTCF-bound	2.16959	-0.166169	-0.947756	-0.532003	0.288031	-0.461754	FALSE
chr1	8016487	8016938	366	FALSE	CTCF	8_Insulator	Low-DNase	1.28296	-0.22023	-0.337054	-0.996939	-0.621319	-0.611596	FALSE
chr1	8025753	8026891	367	TRUE	Promoter	2_Weak_Promoter	PLS	23.6714	-0.219616	-0.323091	-0.187442	0.191851	-0.131732	FALSE
chr1	8096674	8097832	368	FALSE	Active_enhancer	4_Strong_Enhancer	dELS	18.413	-1.13271	-1.26667	-1.6123	-2.41058	-0.332788	TRUE
chr1	8097987	8098340	369	FALSE	Active_enhancer	4_Strong_Enhancer	Low-DNase	2.14181	-0.322006	-1.04035	-1.35224	-1.17804	-1.31461	TRUE
chr1	8104152	8105133	370	FALSE	Active_enhancer	5_Strong_Enhancer	dELS	5.90146	-1.61197	-1.66874	-2.12604	-2.91966	-1.58697	TRUE
chr1	8120864	8121641	371	TRUE	other	4_Strong_Enhancer	Low-DNase	2.61045	-1.02122	-1.50828	-0.96165	-1.07533	-1.33867	FALSE
chr1	8145500	8145992	372	FALSE	Active_enhancer	5_Strong_Enhancer	dELS	1.66898	-1.51244	-1.98663	-1.89815	-2.29071	-1.24382	TRUE
chr1	8158939	8159370	373	TRUE	other	5_Strong_Enhancer	dELS	2.22775	-1.70968	-1.64569	-1.58405	-1.89098	-1.48955	TRUE
chr1	8167144	8168238	374	FALSE	Active_enhancer	5_Strong_Enhancer	dELS	12.388	-1.64009	-1.42763	-2.0168	-2.1549	-0.833328	TRUE
chr1	8169379	8170377	375	FALSE	Active_enhancer	5_Strong_Enhancer	dELS	12.5889	-1.84935	-1.33429	-1.45308	-1.77973	-1.18765	TRUE
chr1	8176146	8176542	376	FALSE	other	11_Weak_Txn	Low-DNase	1.7924	-0.31232	-1.55656	-0.881014	-1.01816	-2.52566	FALSE
chr1	8182039	8183178	377	TRUE	other	5_Strong_Enhancer	dELS	20.4002	-0.910626	-1.92335	-2.62052	-2.83714	-0.767018	TRUE
chr1	8184186	8184595	378	FALSE	other	11_Weak_Txn	Low-DNase	0.580022	-0.511383	-0.000577237	1.0604	-0.482268	-0.788047	FALSE
chr1	8217164	8217733	379	FALSE	other	3_Poised_Promoter	Low-DNase	1.77054	0.485486	-1.10156	-0.597716	0.0331241	-1.28406	FALSE
chr1	8224897	8225368	380	FALSE	Primed_enhancer	6_Weak_Enhancer	DNase-only	1.99232	-2.02792	-1.75082	-2.21752	-2.43521	-2.14667	TRUE
chr1	8276172	8276980	381	FALSE	other	7_Weak_Enhancer		5.05544	-0.757407	-0.602792	-0.665197	-0.198138	-0.419032	FALSE
chr1	8281888	8283751	382	TRUE	other	4_Strong_Enhancer	dELS	24.3354	-0.0659595	-0.492844	-0.32036	-0.831635	-0.435469	FALSE
chr1	8291944	8292280	383	TRUE	other	13_Heterochrom/lo		0.949293	-1.81143	-1.40425	-0.976154	-1.39915	-0.144238	FALSE
chr1	8314369	8314776	384	FALSE	CTCF	8_Insulator	Low-DNase	3.06945	0.532662	-0.422892	0.057161	0.494129	-0.089435	FALSE
chr1	8317932	8318710	385	TRUE	Promoter	2_Weak_Promoter	Low-DNase	5.72982	-0.59711	-0.305044	-0.249598	0.105715	-0.932363	FALSE
chr1	8348847	8349591	386	FALSE	CTCF	8_Insulator	CTCF-only,CTCF-bound	3.76958	0.387517	0.164872	0.476358	0.590941	-0.148335	FALSE
chr1	8351419	8352121	387	FALSE	CTCF	8_Insulator	Low-DNase	1.65383	-0.492174	0.550477	0.952187	0.734324	0.0542195	FALSE
chr1	8395368	8395912	388	FALSE	Active_enhancer	4_Strong_Enhancer	Low-DNase	5.77453	-1.43551	-1.25071	-1.71866	-1.27693	-1.78177	TRUE
chr1	8396897	8398450	389	FALSE	Active_enhancer	4_Strong_Enhancer	dELS	18.2582	-0.879574	-0.869721	-0.67277	-1.33792	-0.876656	FALSE
chr1	8409035	8409642	390	FALSE	CTCF	9_Txn_Transition	Low-DNase	2.47036	-0.408539	-0.50543	-0.364308	-0.124475	-0.589639	FALSE
chr1	8423342	8424822	391	TRUE	Promoter	1_Active_Promoter	PLS	23.9265	-0.883367	-0.203352	-0.288302	0.0025714	-0.689993	FALSE
chr1	8427106	8428297	392	FALSE	Active_enhancer	5_Strong_Enhancer	dELS	24.2476	-0.48739	-0.164106	-0.516481	-0.183195	-0.616885	FALSE
chr1	8431093	8431347	393	FALSE	Active_enhancer	5_Strong_Enhancer	CTCF-only,CTCF-bound	3.3207	-0.707457	-0.629774	-0.843107	-0.707924	-0.528727	FALSE
chr1	8435673	8436028	394	FALSE	other	7_Weak_Enhancer	Low-DNase	1.65815	-1.51753	-1.25568	-1.3954	-1.52908	-1.08319	TRUE
chr1	8438967	8439394	395	FALSE	Primed_enhancer	6_Weak_Enhancer	DNase-only	3.8201	-1.89782	-0.666119	-1.45193	-1.43293	-1.06416	TRUE
chr1	8457821	8458301	396	FALSE	Primed_enhancer	6_Weak_Enhancer	Low-DNase	1.57953	-2.86857	-1.95607	-1.59127	-1.68388	-2.46056	TRUE
chr1	8472664	8473995	397	FALSE	Active_enhancer	2_Weak_Promoter	dELS	11.3509	-1.92832	-0.887139	-1.6534	-1.47524	-1.13221	TRUE
chr1	8474416	8474681	398	FALSE	Primed_enhancer	6_Weak_Enhancer		2.4032	-2.61304	-1.95726	-2.57307	-2.95548	-1.29675	TRUE
chr1	8477154	8477837	399	FALSE	Primed_enhancer	5_Strong_Enhancer	dELS	11.0603	-2.24672	-1.89483	-2.58856	-2.21793	-1.58221	TRUE
chr1	8492888	8493295	400	FALSE	Active_enhancer	5_Strong_Enhancer	Low-DNase	3.63092	-0.87055	-0.481813	-0.64613	-0.402768	-0.852693	FALSE
chr1	8494512	8495110	401	FALSE	Active_enhancer	5_Strong_Enhancer	Low-DNase	6.13295	-1.00996	-0.590955	-1.13003	-0.498795	-0.790971	TRUE
chr1	8495917	8497131	402	FALSE	Active_enhancer	5_Strong_Enhancer	Low-DNase	10.5763	-1.01089	-0.493852	-0.505386	0.111463	-0.572969	FALSE
chr1	8509652	8510822	403	FALSE	Active_enhancer	4_Strong_Enhancer	Low-DNase	6.24797	-1.11903	-0.985663	-0.960175	-0.48688	-1.13369	FALSE
chr1	8516784	8517322	404	FALSE	Primed_enhancer	6_Weak_Enhancer	dELS	4.70885	-2.16422	-1.33806	-1.8875	-1.80602	-0.682151	TRUE
chr1	8520393	8520903	405	FALSE	other	4_Strong_Enhancer	Low-DNase	3.31991	-2.02943	-0.911226	-0.964619	-0.835836	-0.513282	FALSE
chr1	8523758	8524003	406	FALSE	Active_enhancer	4_Strong_Enhancer	dELS	2.46707	-2.43545	-1.69387	-1.56336	-2.29557	-1.81372	TRUE
chr1	8525242	8526311	407	TRUE	Promoter	4_Strong_Enhancer	PLS	20.2774	-0.918611	-0.936572	-1.01127	-0.883939	-0.58718	TRUE
chr1	8531139	8531486	408	FALSE	Primed_enhancer	7_Weak_Enhancer	Low-DNase	4.19187	-2.88344	-0.709662	-1.58777	-0.149428	-1.22154	TRUE
chr1	8532907	8533793	409	FALSE	Active_enhancer	4_Strong_Enhancer	Low-DNase	7.34326	-2.16087	-1.44091	-1.49714	-1.96513	-1.54453	TRUE
chr1	8540159	8540924	410	FALSE	Primed_enhancer	5_Strong_Enhancer	Low-DNase	3.0088	-1.78061	-0.767446	-0.955629	-1.29904	-1.61131	FALSE
chr1	8544780	8545455	411	FALSE	other	5_Strong_Enhancer	Low-DNase	4.64598	-1.8721	-1.59066	-1.5845	-2.14334	-1.42807	TRUE
chr1	8555097	8555969	412	FALSE	Primed_enhancer	5_Strong_Enhancer	Low-DNase	3.17422	-1.21764	-1.04431	-1.24005	-1.25244	-0.796624	TRUE
chr1	8560641	8561726	413	FALSE	Primed_enhancer	7_Weak_Enhancer	Low-DNase	4.64867	-0.0138641	-0.181661	-0.365297	-0.0585328	-0.891885	FALSE
chr1	8562337	8562631	414	FALSE	Primed_enhancer	7_Weak_Enhancer	Low-DNase	1.16013	-0.76757	-1.08409	-1.65921	-0.607835	-2.22269	TRUE
chr1	8587799	8588124	415	FALSE	other	11_Weak_Txn		1.15253	-1.93564	-1.92979	-0.827912	-1.12333	-0.530751	FALSE
chr1	8595860	8596690	416	FALSE	Active_enhancer	5_Strong_Enhancer	Low-DNase	4.48826	-2.14977	-1.6927	-1.7492	-1.40795	-1.17082	TRUE
chr1	8603753	8604625	417	FALSE	Primed_enhancer	2_Weak_Promoter	dELS	11.7066	-1.96665	-1.08912	-1.83156	-1.71545	-0.887696	TRUE
chr1	8623676	8624270	418	TRUE	other	7_Weak_Enhancer	DNase-only	2.59701	-1.88675	-1.53316	-2.19974	-1.99292	-1.4407	TRUE
chr1	8629163	8630148	419	FALSE	Active_enhancer	4_Strong_Enhancer	dELS	16.8298	-1.94767	-1.38875	-1.87238	-1.52366	-0.971438	TRUE
chr1	8643314	8644115	420	FALSE	Active_enhancer	4_Strong_Enhancer	dELS	6.56353	-1.38164	-0.615751	-0.49505	-0.431624	-0.861138	FALSE
chr1	8649021	8649376	421	FALSE	Primed_enhancer	7_Weak_Enhancer	dELS	4.53941	-2.09708	-0.718244	-0.962805	-0.944058	-0.525985	FALSE
chr1	8651007	8651963	422	FALSE	Active_enhancer	4_Strong_Enhancer		3.36481	-0.119678	0.154917	0.408111	0.710771	-0.600704	FALSE
chr1	8652588	8653018	423	FALSE	Active_enhancer	4_Strong_Enhancer	Low-DNase	2.75704	-1.1916	-1.04994	-0.861428	-1.30562	-0.521066	FALSE
chr1	8660260	8662063	424	FALSE	Active_enhancer	4_Strong_Enhancer	dELS	8.09003	-1.12014	-0.547555	-0.325447	-0.116827	-0.621571	FALSE
chr1	8664023	8664417	425	FALSE	Active_enhancer	4_Strong_Enhancer	Low-DNase	4.47322	-2.00139	-1.4985	-1.30861	-1.38254	-1.23827	TRUE
chr1	8669755	8670433	426	FALSE	Active_enhancer	7_Weak_Enhancer	Low-DNase	3.31098	-0.99058	-0.748011	-0.74503	-0.3555	0.063442	FALSE
chr1	8671374	8671625	427	FALSE	CTCF	6_Weak_Enhancer	CTCF-only,CTCF-bound	1.15533	-0.55918	-0.460904	0.490887	0.479093	-0.644223	FALSE
chr1	8681118	8681542	428	FALSE	other	4_Strong_Enhancer	dELS	1.30933	-0.600589	-0.46643	-1.05131	-0.798683	-0.47974	FALSE
chr1	8687118	8687389	429	FALSE	Primed_enhancer	6_Weak_Enhancer	DNase-only	0.884018	-3.22768	-0.461523	-0.772067	-1.09711	-0.463844	FALSE
chr1	8689351	8690338	430	FALSE	Active_enhancer	5_Strong_Enhancer	Low-DNase	2.49074	-0.7982	-0.433042	0.154007	0.666547	-1.15386	FALSE
chr1	8701031	8701991	431	FALSE	Active_enhancer	1_Active_Promoter	dELS,CTCF-bound	8.83639	-0.152398	-0.322567	0.0358389	0.278161	-0.236529	FALSE
chr1	8702887	8703772	432	TRUE	Promoter	1_Active_Promoter	dELS,CTCF-bound	18.5078	-0.12046	-0.198926	-0.172208	0.158876	-0.377602	FALSE
chr1	8711985	8713273	433	FALSE	Active_enhancer	4_Strong_Enhancer	dELS	4.34749	-0.0828664	-0.215584	0.105873	0.349752	-0.672006	FALSE
chr1	8718759	8719575	434	FALSE	CTCF	8_Insulator	Low-DNase	1.02167	-0.204389	0.472314	1.06198	1.09621	0.453499	FALSE
chr1	8722492	8722932	435	FALSE	Primed_enhancer	6_Weak_Enhancer		1.28286	-1.06349	-1.76353	-1.69386	-0.54045	-1.36385	TRUE
chr1	8726420	8727004	436	FALSE	CTCF	9_Txn_Transition	CTCF-only,CTCF-bound	1.79599	-0.558614	-0.313615	0.20351	0.502999	-0.216097	FALSE
chr1	8727936	8728783	437	FALSE	Primed_enhancer	7_Weak_Enhancer	Low-DNase	2.07714	-1.32831	-1.15751	0.0834396	-0.29481	-0.934832	FALSE
chr1	8746228	8747033	438	FALSE	other	7_Weak_Enhancer	Low-DNase	3.23678	-1.63978	-1.66203	-1.82649	-1.60477	-2.26857	TRUE
chr1	8763498	8765130	439	FALSE	Active_enhancer	4_Strong_Enhancer	dELS	10.9658	-0.606747	-1.1394	-1.02827	-1.24583	-1.11049	TRUE
chr1	8816483	8818438	440	TRUE	Promoter	1_Active_Promoter	PLS,CTCF-bound	42.1103	-0.0134212	0.0376238	0.0176034	0.0260225	-0.203164	FALSE
chr1	8829464	8830042	441	FALSE	Primed_enhancer	2_Weak_Promoter	Low-DNase	1.55217	-2.33701	-1.8749	-1.23025	-1.09282	-1.83077	TRUE
chr1	8848801	8849572	442	TRUE	other	8_Insulator	CTCF-only,CTCF-bound	5.15883	0.0529749	-0.0917115	-0.119514	0.481121	0.0280287	FALSE
chr1	8859266	8859836	443	FALSE	CTCF	9_Txn_Transition	CTCF-only,CTCF-bound	3.4327	-0.62916	-0.290006	-0.211954	-0.546226	-0.516966	FALSE
chr1	8862539	8862914	444	FALSE	CTCF	9_Txn_Transition	CTCF-only,CTCF-bound	1.8666	-0.0130259	0.311065	0.171745	0.211631	-0.0205745	FALSE
chr1	8877917	8879532	445	TRUE	Promoter	1_Active_Promoter	PLS	83.71	0.0160154	-0.168358	-0.156392	-0.0101384	-0.0241687	FALSE
chr1	8899612	8900323	446	FALSE	other	6_Weak_Enhancer	Low-DNase	3.30438	-1.61857	-1.15416	-1.02929	-1.51098	-0.490603	TRUE
chr1	8917966	8918432	447	FALSE	CTCF	8_Insulator	CTCF-only,CTCF-bound	2.68341	-0.0179556	-0.459756	0.111221	0.442412	-0.560698	FALSE
chr1	8929316	8929589	448	FALSE	other	7_Weak_Enhancer		0.847621	-0.607341	-2.0699	-3.003	-0.794468	-1.3223	TRUE
chr1	8938353	8938645	449	FALSE	Primed_enhancer	7_Weak_Enhancer	Low-DNase	1.00914	-1.22698	-0.838457	-1.48434	-1.90154	-1.02875	TRUE
chr1	8962691	8963380	450	FALSE	Primed_enhancer	8_Insulator	CTCF-only,CTCF-bound	2.60102	-0.397924	-0.489594	0.0354825	-0.107732	-1.03815	FALSE
chr1	8970885	8971438	451	TRUE	other	6_Weak_Enhancer	Low-DNase	3.73739	-1.90433	-1.13467	-2.11803	-1.76215	-1.8027	TRUE
chr1	8983721	8983933	452	FALSE	other	13_Heterochrom/lo	Low-DNase	0.707554	-0.0828241	-0.745841	-0.633089	0.787798	1.0206	FALSE
chr1	8987732	8988705	453	FALSE	CTCF	8_Insulator	Low-DNase	2.92266	-0.593429	0.142659	0.366548	0.576647	-0.0789762	FALSE
chr1	9004981	9005494	454	FALSE	CTCF	8_Insulator	CTCF-only,CTCF-bound	3.75665	-0.449748	-0.201313	-0.138482	0.07516	-0.541773	FALSE
chr1	9007762	9008039	455	FALSE	Active_enhancer	6_Weak_Enhancer	dELS	2.14853	-1.09504	-1.44048	-1.15993	-2.09902	-1.62244	TRUE
chr1	9008314	9008651	456	FALSE	Active_enhancer	2_Weak_Promoter	Low-DNase	6.00743	-1.97879	-2.17122	-2.38641	-2.62904	-1.90074	TRUE
chr1	9009541	9010481	457	FALSE	Primed_enhancer	6_Weak_Enhancer	Low-DNase	6.79421	-0.409955	-0.673089	-0.556178	-0.318218	-0.419398	FALSE
chr1	9010682	9011178	458	FALSE	Primed_enhancer	5_Strong_Enhancer	DNase-only	3.63394	-1.0644	-1.5429	-1.57317	-0.810595	-0.0731447	TRUE
chr1	9015561	9016405	459	FALSE	Primed_enhancer	7_Weak_Enhancer	Low-DNase	3.92128	-1.10896	-0.489394	-0.707558	0.259769	-0.817498	FALSE
chr1	9036719	9037004	460	FALSE	Active_enhancer	5_Strong_Enhancer	Low-DNase	2.06893	-1.61602	-1.52763	-1.4001	-1.16314	-1.43173	TRUE
chr1	9037088	9038289	461	FALSE	Active_enhancer	4_Strong_Enhancer	Low-DNase	9.88694	-1.00395	-0.842443	-0.715487	-0.702096	-1.26767	FALSE
chr1	9062674	9063398	462	FALSE	other	5_Strong_Enhancer	dELS	3.21401	-0.468689	0.0468809	0.486436	0.372887	-0.576487	FALSE
chr1	9067283	9067531	463	FALSE	Active_enhancer	4_Strong_Enhancer	dELS,CTCF-bound	3.53767	-1.31225	-0.641028	-0.709529	-0.501115	-0.347487	FALSE
chr1	9069023	9070301	464	TRUE	Promoter	4_Strong_Enhancer	PLS	22.6698	-0.747779	-0.53798	-0.679207	-1.12573	-0.655728	FALSE
chr1	9075095	9075304	465	FALSE	Active_enhancer	4_Strong_Enhancer	dELS	2.68332	-1.01607	-0.702039	-0.585533	-0.547104	-1.2102	FALSE
chr1	9076089	9076844	466	FALSE	Active_enhancer	4_Strong_Enhancer	dELS,CTCF-bound	16.0351	-1.28728	-0.866379	-1.06263	-1.42373	-0.405916	TRUE
chr1	9078109	9078452	467	FALSE	Active_enhancer	5_Strong_Enhancer	dELS	7.88317	-2.11157	-1.13039	-1.83895	-2.14819	-0.512418	TRUE
chr1	9080042	9081277	468	FALSE	Active_enhancer	4_Strong_Enhancer	dELS	19.7494	-0.485056	-0.523046	-0.99014	-1.36512	-0.81948	FALSE
chr1	9087019	9087326	469	FALSE	other	13_Heterochrom/lo		1.16866	-2.22263	-1.17604	-3.4432	-1.78501	-2.44561	TRUE
chr1	9101426	9102020	470	FALSE	CTCF	8_Insulator	CTCF-only,CTCF-bound	4.63024	0.251008	-0.168097	-0.115308	0.141218	-0.0228319	FALSE
chr1	9110603	9111382	471	TRUE	other	6_Weak_Enhancer	CTCF-only,CTCF-bound	5.93907	0.137243	-0.528126	-0.15995	0.220656	-0.186007	FALSE
chr1	9111939	9112241	472	FALSE	Primed_enhancer	7_Weak_Enhancer	Low-DNase	1.88905	-1.14544	-2.06264	-1.36129	-2.18852	-1.95857	TRUE
chr1	9119540	9120134	473	FALSE	Active_enhancer	4_Strong_Enhancer	dELS	5.28135	-1.27516	-1.67236	-0.813558	-1.57963	-1.50519	FALSE
chr1	9121669	9122720	474	FALSE	Active_enhancer	4_Strong_Enhancer	dELS	16.2609	-0.986136	-1.13962	-0.975902	-1.51974	-1.16453	FALSE
chr1	9128407	9129944	475	TRUE	Promoter	1_Active_Promoter	PLS	30.6493	-0.1052	0.128603	-0.0403892	0.431968	0.0719145	FALSE
chr1	9135348	9135967	476	FALSE	Active_enhancer	7_Weak_Enhancer	dELS	3.82573	-2.64721	-1.18291	-1.42563	-2.39891	-1.69699	TRUE
chr1	9142277	9142789	477	FALSE	CTCF	8_Insulator	CTCF-only,CTCF-bound	4.00738	-0.200771	-0.152579	-0.274295	0.336981	0.0243099	FALSE
chr1	9145013	9146026	478	FALSE	Primed_enhancer	5_Strong_Enhancer	DNase-only	5.95873	-1.36124	-0.989529	-0.88269	-1.15315	-0.302085	FALSE
chr1	9162741	9164360	479	TRUE	Promoter	4_Strong_Enhancer	dELS	34.4719	-0.897731	-0.97167	-1.05107	-1.4522	-0.691411	TRUE
chr1	9181173	9183225	480	TRUE	Promoter	1_Active_Promoter	PLS,CTCF-bound	24.5975	-0.19333	-0.0614371	0.154137	0.0665197	-0.387615	FALSE
chr1	9196173	9196947	481	TRUE	other	5_Strong_Enhancer	dELS	8.3051	-0.875895	-0.808196	-0.60839	-0.82231	-0.842833	FALSE
chr1	9198734	9198965	482	TRUE	other	3_Poised_Promoter	Low-DNase	1.78048	-0.172358	-0.265603	-0.127861	0.256765	-0.455938	FALSE
chr1	9200459	9200799	483	TRUE	other	3_Poised_Promoter	DNase-only	3.60177	-1.64019	-2.50735	-1.81082	-1.85986	-0.913464	TRUE
chr1	9207066	9207467	484	FALSE	other	13_Heterochrom/lo	DNase-only	2.2012	-1.14835	-2.5198	-2.28883	-2.94515	-1.17805	TRUE
chr1	9234156	9235304	485	TRUE	Promoter	1_Active_Promoter	PLS,CTCF-bound	37.6894	-0.0105333	0.220735	0.192351	0.431826	0.0469764	FALSE
chr1	9239716	9240239	486	TRUE	Promoter	4_Strong_Enhancer	PLS	7.50047	-1.22233	-0.646778	-0.847194	-0.883594	-1.04541	FALSE
chr1	9249576	9250614	487	FALSE	CTCF	8_Insulator	Low-DNase	2.39318	-0.472742	-0.0230906	0.258184	0.724996	-0.352203	FALSE
chr1	9266986	9267575	488	FALSE	CTCF	8_Insulator	CTCF-only,CTCF-bound	4.74994	-0.482727	-0.322291	-0.427699	-0.208202	-0.614312	FALSE
chr1	9275360	9276121	489	FALSE	Primed_enhancer	6_Weak_Enhancer	DNase-only	7.60201	-1.89542	-1.50008	-1.94123	-1.85599	-1.88234	TRUE
chr1	9284111	9284400	490	FALSE	other	7_Weak_Enhancer	Low-DNase	1.43996	-0.676404	-1.17077	-2.29847	-2.71304	-7.57184	TRUE
chr1	9292514	9293974	491	TRUE	Promoter	2_Weak_Promoter	PLS	11.7304	-0.115038	-0.199854	-0.264362	0.456514	-0.474784	FALSE
chr1	9294883	9295350	492	TRUE	other	6_Weak_Enhancer	CTCF-only,CTCF-bound	7.7682	-0.999136	-1.95858	-1.77974	-2.20989	-1.25584	TRUE
chr1	9315259	9316513	493	FALSE	Primed_enhancer	6_Weak_Enhancer	DNase-only	6.1066	-0.587252	-0.264874	-0.21436	-0.457943	-1.2442	FALSE
chr1	9362345	9363382	494	FALSE	other	7_Weak_Enhancer	Low-DNase	2.30864	-1.8239	-1.38999	-1.19598	-0.833257	-1.27376	TRUE
chr1	9386034	9386509	495	FALSE	Primed_enhancer	7_Weak_Enhancer	DNase-only	2.36841	-1.77995	-2.07193	-2.00112	-1.70918	-1.32659	TRUE
chr1	9399931	9401185	496	FALSE	other	6_Weak_Enhancer	Low-DNase	3.53427	-0.937665	-0.433417	-0.47589	0.0948297	-1.07316	FALSE
chr1	9406179	9406506	497	FALSE	Primed_enhancer	7_Weak_Enhancer	Low-DNase	1.59699	-1.07256	-0.43779	-0.326346	-0.11156	-1.64057	FALSE
chr1	9410710	9411305	498	FALSE	Primed_enhancer	4_Strong_Enhancer	DNase-only	6.80876	0.163975	-0.419311	0.186773	0.512565	-0.047209	FALSE
chr1	9412703	9414066	499	FALSE	Active_enhancer	4_Strong_Enhancer	dELS	36.4913	-0.660445	-0.824432	-0.914788	-0.731543	-0.484433	FALSE
chr1	9420708	9421116	500	FALSE	Primed_enhancer	7_Weak_Enhancer	Low-DNase	3.28441	-1.4845	-1.01675	-0.941096	-0.617799	-0.97448	FALSE
chr1	9425895	9426896	501	FALSE	Active_enhancer	4_Strong_Enhancer	dELS	30.2751	-1.40357	-0.77742	-1.41645	-0.934159	-0.703726	TRUE
chr1	9428479	9429243	502	TRUE	Promoter	2_Weak_Promoter	PLS,CTCF-bound	24.721	-0.013407	-0.0792361	0.110378	0.302106	0.0880347	FALSE
chr1	9455811	9456261	503	TRUE	other	8_Insulator	Low-DNase	2.05189	-0.147168	-0.566969	0.0808436	0.445713	-0.58137	FALSE
chr1	9476810	9477282	504	FALSE	other	6_Weak_Enhancer	DNase-only	1.61735	-2.18193	-1.62208	-2.18302	-1.67981	-2.25988	TRUE
chr1	9490672	9491380	505	FALSE	Primed_enhancer	8_Insulator	CTCF-only,CTCF-bound	4.80089	-0.325652	-1.1027	-0.481266	0.320826	-0.0800139	FALSE
chr1	9494959	9495765	506	FALSE	Primed_enhancer	2_Weak_Promoter	DNase-H3K4me3,CTCF-bound	4.91007	-0.0796272	-0.16611	-0.0208861	0.195322	-0.560089	FALSE
chr1	9528841	9529534	507	FALSE	other	13_Heterochrom/lo	Low-DNase	2.48031	-0.854784	-0.893611	-0.846987	-0.795091	-1.90702	FALSE
chr1	9539029	9540362	508	TRUE	Promoter	1_Active_Promoter	PLS	55.3613	0.00972345	0.104153	-0.079876	0.124001	-0.0120664	FALSE
chr1	9546523	9547164	509	FALSE	CTCF	7_Weak_Enhancer	CTCF-only,CTCF-bound	2.58889	-0.148766	-0.578754	-0.501414	1.09347	-0.612781	FALSE
chr1	9573783	9573994	510	FALSE	CTCF	10_Txn_Elongation	Low-DNase	0.753076	-0.0683912	0.647428	0.326881	0.679537	0.879616	FALSE
chr1	9588318	9589696	511	TRUE	Promoter	1_Active_Promoter	pELS,CTCF-bound	38.7319	-0.0392137	0.0756309	-0.0430174	0.169344	0.0338109	FALSE
chr1	9593459	9593937	512	FALSE	Active_enhancer	4_Strong_Enhancer	dELS	8.22305	-2.09344	-2.08386	-2.27681	-1.84549	-1.19302	TRUE
chr1	9615434	9616388	513	FALSE	CTCF	8_Insulator	CTCF-only,CTCF-bound	4.8027	-0.119656	-0.0685691	0.212526	0.115282	-0.54011	FALSE
chr1	9625920	9627560	514	FALSE	Active_enhancer	4_Strong_Enhancer	dELS	39.7372	-0.187856	-0.350534	0.103024	-0.0453789	-0.413816	FALSE
chr1	9628508	9630112	515	TRUE	Promoter	1_Active_Promoter	dELS	41.9989	-0.100646	-0.98746	-0.93093	-1.425	-0.793286	FALSE
chr1	9639283	9639752	516	FALSE	Primed_enhancer	6_Weak_Enhancer	Low-DNase	1.85145	-1.25778	-1.16989	-0.575663	-0.888425	-1.86694	FALSE
chr1	9643642	9644271	517	FALSE	Active_enhancer	6_Weak_Enhancer	Low-DNase	2.80505	-0.823274	-0.594292	-0.425246	-0.468937	-1.50023	FALSE
chr1	9651582	9652882	518	TRUE	Promoter	1_Active_Promoter	pELS,CTCF-bound	25.2071	-0.133567	0.0413873	-0.0202443	-0.0228894	-0.0819594	FALSE
chr1	9653805	9655620	519	TRUE	Promoter	1_Active_Promoter	pELS	26.0245	-0.0971377	-0.398975	0.0221511	-0.257804	-0.615717	FALSE
chr1	9670053	9670862	520	FALSE	other	5_Strong_Enhancer	dELS	3.81773	-1.674	-0.842474	-0.68565	-1.83728	-0.869902	FALSE
chr1	9680702	9681477	521	FALSE	Primed_enhancer	5_Strong_Enhancer	Low-DNase	3.77359	-1.07959	-0.457788	-0.199586	-0.397697	-1.6093	FALSE
chr1	9687131	9688060	522	TRUE	Promoter	1_Active_Promoter	PLS	16.7118	-0.305507	-0.220264	-0.285537	-0.13886	-0.361355	FALSE
chr1	9688845	9689805	523	TRUE	Promoter	2_Weak_Promoter	pELS	29.7067	-0.227003	-0.33224	-0.393231	-0.116593	-0.356639	FALSE
chr1	9704582	9705063	524	FALSE	Active_enhancer	5_Strong_Enhancer	Low-DNase	3.62198	-0.950001	-1.28915	-1.11489	-0.706834	-1.40197	TRUE
chr1	9717274	9718229	525	TRUE	Promoter	4_Strong_Enhancer	dELS	15.3656	-1.56359	-1.19986	-1.47499	-1.35242	-1.24907	TRUE
chr1	9721669	9722027	526	FALSE	CTCF	8_Insulator	CTCF-only,CTCF-bound	3.6215	-0.53683	-0.241169	-0.184755	-0.152828	-0.236329	FALSE
chr1	9724717	9725364	527	FALSE	CTCF	10_Txn_Elongation	Low-DNase	5.31811	-0.324795	0.26042	0.591772	0.378676	-0.0603438	FALSE
chr1	9735574	9735954	528	FALSE	Primed_enhancer	9_Txn_Transition	Low-DNase	1.6375	-0.653742	-1.07774	-1.02188	-0.711379	-0.640566	TRUE
chr1	9784130	9784832	529	FALSE	Active_enhancer	4_Strong_Enhancer	dELS,CTCF-bound	6.30914	-0.775858	-0.407471	-0.515196	-0.409165	-0.841354	FALSE
chr1	9786562	9788232	530	FALSE	Active_enhancer	1_Active_Promoter	dELS	19.6989	-1.00701	-1.09958	-1.13699	-1.36554	-0.731881	TRUE
chr1	9800080	9800340	531	FALSE	Primed_enhancer	6_Weak_Enhancer	Low-DNase	0.790869	-2.55687	-0.683251	-1.16239	-2.82272	-1.96447	TRUE
chr1	9809065	9809944	532	FALSE	other	5_Strong_Enhancer	Low-DNase	2.31577	-1.80892	-0.695542	-0.718667	-0.173985	-1.15984	FALSE
chr1	9822873	9824696	533	TRUE	Promoter	2_Weak_Promoter	PLS	22.8352	0.0467864	0.259677	0.0411517	0.116157	-0.365309	FALSE
chr1	9825472	9825889	534	FALSE	Primed_enhancer	2_Weak_Promoter	DNase-H3K4me3,CTCF-bound	4.0389	-0.22273	-1.85833	-0.912871	-0.702353	-0.866749	FALSE
chr1	9849646	9851165	535	FALSE	Primed_enhancer	6_Weak_Enhancer	Low-DNase	10.2941	-0.901827	-0.840544	-0.766908	-0.461682	-0.953239	FALSE
chr1	9858585	9859024	536	FALSE	Active_enhancer	7_Weak_Enhancer		1.67559	-3.24823	-1.88987	-1.6596	-1.86248	-1.46669	TRUE
chr1	9863830	9864866	537	FALSE	Active_enhancer	7_Weak_Enhancer	Low-DNase	6.77395	-1.0876	-0.821807	-1.2484	-0.509899	-0.627493	TRUE
chr1	9867207	9867984	538	FALSE	Primed_enhancer	8_Insulator	CTCF-only,CTCF-bound	7.02118	-0.491794	-0.0724417	0.196699	0.120916	-0.334469	FALSE
chr1	9874572	9875513	539	FALSE	CTCF	6_Weak_Enhancer	CTCF-only,CTCF-bound	4.86635	0.15383	-0.0963258	0.285322	0.498628	-0.171775	FALSE
chr1	9880673	9881009	540	FALSE	Primed_enhancer	6_Weak_Enhancer		1.92846	-2.63046	-1.85537	-1.55545	-2.14193	-1.35042	TRUE
chr1	9892472	9892858	541	TRUE	other	7_Weak_Enhancer	Low-DNase	1.80031	-1.29852	-1.58464	-0.811576	-0.695009	-1.19404	FALSE
chr1	9894119	9894717	542	FALSE	Active_enhancer	4_Strong_Enhancer	Low-DNase	1.93627	-0.707793	-0.899326	-0.608674	-0.230895	-0.718048	FALSE
chr1	9900379	9900904	543	TRUE	other	2_Weak_Promoter	DNase-only	4.35	-1.42639	-1.43826	-1.88464	-1.23398	-1.12816	TRUE
chr1	9903605	9904636	544	FALSE	Active_enhancer	5_Strong_Enhancer		9.61785	-1.44831	-1.11917	-1.47184	-2.26129	0.0130489	TRUE
chr1	9909978	9911270	545	TRUE	Promoter	1_Active_Promoter	PLS	93.7568	0.183845	0.156075	0.0821163	0.161369	0.314129	FALSE
chr1	9936732	9937345	546	FALSE	other	5_Strong_Enhancer	Low-DNase	2.08307	-1.60055	-0.675603	-1.36923	-2.15524	-1.93898	TRUE
chr1	9942401	9943598	547	TRUE	Promoter	1_Active_Promoter	PLS,CTCF-bound	34.0837	0.136276	-0.123516	-0.00406774	-0.163764	-0.140522	FALSE
chr1	9950291	9951497	548	FALSE	Active_enhancer	4_Strong_Enhancer	dELS	17.4965	-0.824421	-0.448137	-0.637252	-0.357131	-0.729571	FALSE
chr1	9960503	9961560	549	TRUE	other	4_Strong_Enhancer	pELS	7.42909	-0.982323	-0.96552	-0.947602	-0.782525	-1.68335	FALSE
chr1	10018356	10019370	550	FALSE	other	2_Weak_Promoter	Low-DNase	11.8112	-1.32915	-1.8557	-1.55999	-1.73622	-0.980531	TRUE
chr1	10032432	10033534	551	TRUE	Promoter	1_Active_Promoter	PLS,CTCF-bound	56.7011	0.142404	0.0508352	0.14058	0.194548	0.17874	FALSE
chr1	10056661	10056990	552	FALSE	Primed_enhancer	7_Weak_Enhancer	Low-DNase	1.38313	-0.903229	-1.23601	-1.2034	-1.37576	-2.40287	TRUE
chr1	10067046	10067425	553	FALSE	Active_enhancer	6_Weak_Enhancer	Low-DNase	1.12465	-1.69124	-1.24669	-0.598776	-0.691524	-1.4328	FALSE
chr1	10073705	10074720	554	FALSE	Primed_enhancer	6_Weak_Enhancer	DNase-only	4.82547	-1.60425	-0.702585	-1.42851	-1.52715	-0.905886	TRUE
chr1	10152895	10153253	555	FALSE	CTCF	8_Insulator	Low-DNase	0.904469	-0.1655	0.733431	-0.808108	0.514483	-0.862107	FALSE
chr1	10168879	10169345	556	FALSE	Active_enhancer	4_Strong_Enhancer		5.6108	-1.85245	-1.15271	-2.26879	-1.93601	-1.10178	TRUE
chr1	10169747	10170616	557	TRUE	other	4_Strong_Enhancer	dELS	7.32689	-1.00963	-0.895537	-0.829128	-1.31398	-0.514851	FALSE
chr1	10173467	10174029	558	FALSE	CTCF	5_Strong_Enhancer	DNase-H3K4me3,CTCF-bound	7.24883	-1.88793	-1.23251	-1.8673	-2.07856	-0.984256	TRUE
chr1	10189616	10190169	559	FALSE	Active_enhancer	6_Weak_Enhancer	dELS	4.7408	-1.80796	-1.88235	-2.01036	-1.07334	-1.37925	TRUE
chr1	10209855	10211178	560	TRUE	Promoter	1_Active_Promoter	PLS,CTCF-bound	44.117	0.132458	0.0382973	0.05848	0.180385	0.0674082	FALSE
chr1	10216088	10216798	561	FALSE	Primed_enhancer	2_Weak_Promoter	Low-DNase	1.73464	-1.62341	-0.325262	-0.180907	-0.638458	-0.263628	FALSE
chr1	10236410	10237517	562	FALSE	Active_enhancer	5_Strong_Enhancer	Low-DNase	3.23557	-2.04209	-1.40824	-1.30754	-2.12208	-2.29978	TRUE
chr1	10251520	10252093	563	FALSE	other	11_Weak_Txn	Low-DNase	1.96337	-1.08948	-1.71103	-2.03301	-1.34537	-0.707938	TRUE
chr1	10283309	10284165	564	FALSE	Active_enhancer	5_Strong_Enhancer	dELS	6.98255	-1.54824	-1.18543	-1.56164	-1.96875	-1.00317	TRUE
chr1	10299202	10299494	565	TRUE	other	5_Strong_Enhancer	Low-DNase	1.00303	-1.81237	-1.80299	-1.82426	-1.9044	-1.97047	TRUE
chr1	10337999	10338368	566	FALSE	CTCF	8_Insulator	CTCF-only,CTCF-bound	2.20338	0.235463	-0.075963	0.337104	-0.0357071	-0.520404	FALSE
chr1	10377245	10377916	567	FALSE	CTCF	8_Insulator	CTCF-only,CTCF-bound	2.43929	-1.01138	-0.207886	0.149756	-0.0522734	-1.09337	FALSE
chr1	10378477	10378810	568	FALSE	Primed_enhancer	7_Weak_Enhancer	Low-DNase	2.45965	-1.64232	-1.50344	-1.79878	-2.15041	-1.5311	TRUE
chr1	10387880	10388998	569	FALSE	Active_enhancer	13_Heterochrom/lo	pELS	3.6951	-1.47621	-1.35594	-1.21469	-0.974781	-0.968614	TRUE
chr1	10398316	10399748	570	TRUE	Promoter	1_Active_Promoter	PLS,CTCF-bound	72.7572	-0.0315229	-0.205274	-0.289858	0.00563359	-0.10919	FALSE
chr1	10428108	10428342	571	FALSE	Primed_enhancer	8_Insulator	CTCF-only,CTCF-bound	4.07197	-0.0511195	-0.0628392	0.0225663	0.272652	-0.0273056	FALSE
chr1	10430148	10431335	572	TRUE	Promoter	1_Active_Promoter	PLS	32.3312	-0.027753	0.160513	0.151526	0.319315	0.131584	FALSE
chr1	10444833	10445197	573	FALSE	other	7_Weak_Enhancer	Low-DNase	1.84835	-2.34871	-1.79778	-1.85868	-2.31548	-1.65287	TRUE
chr1	10472066	10472932	574	TRUE	Promoter	1_Active_Promoter	PLS	30.2506	0.154191	0.143787	0.299396	0.240506	-0.0444902	FALSE
chr1	10474755	10475452	575	TRUE	Promoter	1_Active_Promoter	PLS	23.3183	0.00910248	0.180162	0.32803	0.288493	-0.0865888	FALSE
chr1	10489647	10489881	576	FALSE	other	9_Txn_Transition	Low-DNase	1.18591	-1.90683	-0.722255	-0.837862	-1.78094	-1.82362	FALSE
chr1	10494376	10495634	577	FALSE	Active_enhancer	4_Strong_Enhancer	dELS,CTCF-bound	20.085	-0.731095	-0.765523	-0.822616	-1.02893	-0.650543	FALSE
chr1	10507229	10507929	578	FALSE	CTCF	9_Txn_Transition	Low-DNase	6.22853	-0.565365	-0.123911	-0.442864	-0.270163	-0.478346	FALSE
chr1	10510581	10511516	579	FALSE	Active_enhancer	4_Strong_Enhancer	dELS	16.8336	-1.1181	-0.471415	-1.49161	-2.13151	-0.505183	TRUE
chr1	10513129	10513514	580	FALSE	Active_enhancer	4_Strong_Enhancer	dELS	5.54445	-1.7583	-1.65625	-2.48378	-3.2833	-0.810107	TRUE
chr1	10530317	10530574	581	FALSE	CTCF	8_Insulator	Low-DNase	1.42865	-0.560348	-0.604634	-0.678243	-0.480817	-0.0673369	FALSE
chr1	10554461	10555010	582	FALSE	Primed_enhancer	7_Weak_Enhancer	Low-DNase	1.03522	-0.496185	-1.03886	0.397086	0.523113	-0.206008	FALSE
chr1	10555543	10556904	583	FALSE	Primed_enhancer	6_Weak_Enhancer	Low-DNase	4.33379	-0.651059	-0.633259	-0.204353	0.0437958	-0.294443	FALSE
chr1	10586209	10586435	584	FALSE	other	8_Insulator	Low-DNase	1.0714	-1.73174	-0.358358	-0.918268	-0.502652	-0.185817	FALSE
chr1	10591192	10591883	585	FALSE	other	7_Weak_Enhancer		1.59127	-2.01344	-0.676986	-0.789913	-1.50408	-1.15882	FALSE
chr1	10594602	10595379	586	FALSE	Active_enhancer	4_Strong_Enhancer	Low-DNase	2.54999	-1.87352	-0.455036	-1.26145	-1.31153	-1.20849	TRUE
chr1	10646367	10646674	587	FALSE	other	13_Heterochrom/lo	Low-DNase	0.747668	-0.556975	0.227296	0.604448	0.113711	0.281263	FALSE
chr1	10679669	10679898	588	FALSE	other	13_Heterochrom/lo	Low-DNase	1.00614	0.706227	-1.81841	-1.75281	-0.311302	0.610866	TRUE
chr1	10692421	10692717	589	FALSE	Active_enhancer	2_Weak_Promoter	dELS,CTCF-bound	6.29639	-0.417031	-0.245605	-0.389228	-0.0938134	-0.473984	FALSE
chr1	10693551	10695332	590	TRUE	Promoter	1_Active_Promoter	Low-DNase	27.6166	-0.118428	0.140455	-0.067745	0.0552912	-0.472497	FALSE
chr1	10733666	10734269	591	FALSE	Primed_enhancer	12_Repressed	Low-DNase	4.23569	-1.14583	-1.83566	-1.50905	-1.93841	-1.06066	TRUE
chr1	10755856	10756281	592	FALSE	other	6_Weak_Enhancer	Low-DNase	3.95756	-1.72719	-2.12258	-2.10713	-1.36907	-2.04818	TRUE
chr1	10793699	10794207	593	FALSE	other	12_Repressed	Low-DNase	1.09176	0.479403	0.384695	0.376062	0.200637	-0.696211	FALSE
chr1	10794465	10795345	594	FALSE	other	3_Poised_Promoter	Low-DNase	1.85485	-0.122365	-0.144636	-0.442523	-0.0944003	-1.36717	FALSE
chr1	10835895	10836350	595	FALSE	other	12_Repressed	Low-DNase	1.43847	-1.1385	-1.01639	-0.454638	-0.695579	-1.13282	FALSE
chr1	10866484	10867614	596	TRUE	Promoter	3_Poised_Promoter	DNase-H3K4me3,CTCF-bound	6.08094	-0.154734	0.0336804	-0.0885709	0.0315687	-1.07345	FALSE
chr1	10873254	10873551	597	TRUE	other	13_Heterochrom/lo		1.43175	0.281022	-0.0220303	0.0604087	0.673173	1.06908	FALSE
chr1	10909844	10910639	598	FALSE	CTCF	8_Insulator	CTCF-only,CTCF-bound	4.19789	-0.366016	-0.271987	0.159239	-0.00891447	0.205339	FALSE
chr1	10922321	10922646	599	FALSE	other	7_Weak_Enhancer		1.38614	-2.9342	-2.18775	-2.78452	-2.80605	-0.99411	TRUE
chr1	10932024	10932504	600	FALSE	other	7_Weak_Enhancer		3.12086	-2.16793	-1.90999	-3.32946	-3.7198	-1.87895	TRUE
chr1	10939778	10940925	601	FALSE	Primed_enhancer	2_Weak_Promoter	DNase-H3K4me3	16.1312	-2.24104	-2.08761	-2.39364	-2.74972	-1.23139	TRUE
chr1	10942023	10942415	602	FALSE	Primed_enhancer	8_Insulator	CTCF-only,CTCF-bound	1.72832	0.193749	0.115074	0.247408	0.251493	-0.00829475	FALSE
chr1	10960934	10961570	603	FALSE	Primed_enhancer	6_Weak_Enhancer	CTCF-only,CTCF-bound	5.90938	-0.279589	0.0118169	-0.138416	-0.107149	-0.484446	FALSE
chr1	10964911	10966212	604	FALSE	Active_enhancer	4_Strong_Enhancer	dELS	24.3866	-1.05577	-1.03616	-1.36044	-1.91886	-0.949183	TRUE
chr1	10968419	10968860	605	FALSE	other	4_Strong_Enhancer	dELS	6.86582	-1.52327	-0.899927	-0.829074	-0.716049	-0.167842	FALSE
chr1	10975487	10975833	606	TRUE	other	7_Weak_Enhancer	Low-DNase	1.3362	-1.97854	-1.31081	-0.91597	-1.62783	-1.11845	FALSE
chr1	10984981	10986783	607	FALSE	Active_enhancer	4_Strong_Enhancer	dELS	30.0341	-0.0926095	-0.408165	-0.68483	-1.90894	-0.797938	FALSE
chr1	11012172	11013395	608	TRUE	Promoter	1_Active_Promoter	pELS	49.0783	0.08022	0.0283518	0.00278439	0.237348	-0.0651901	FALSE
chr1	11037630	11038425	609	FALSE	CTCF	8_Insulator	CTCF-only,CTCF-bound	4.89784	-0.236395	-0.118552	0.0153561	0.159034	-0.343931	FALSE
chr1	11044856	11045912	610	TRUE	other	13_Heterochrom/lo	Low-DNase	1.20627	-0.21312	-0.224638	1.01365	0.355637	-0.56594	FALSE
chr1	11051887	11054450	611	FALSE	Active_enhancer	11_Weak_Txn	Low-DNase	14.0312	-0.284098	-0.452938	-0.110404	-0.833063	-0.825321	FALSE
chr1	11059503	11060537	612	TRUE	Promoter	1_Active_Promoter	PLS,CTCF-bound	45.5875	0.111634	0.150706	0.0521562	0.169724	-0.0135317	FALSE
chr1	11062971	11063337	613	FALSE	Active_enhancer	5_Strong_Enhancer	dELS	10.8478	-1.6006	-0.952911	-1.86494	-2.46682	-1.17273	TRUE
chr1	11072426	11073821	614	TRUE	other	5_Strong_Enhancer	dELS,CTCF-bound	6.84628	-1.1619	-1.0524	-1.73295	-2.44473	-0.382952	TRUE
chr1	11099173	11100236	615	TRUE	Promoter	1_Active_Promoter	PLS	27.0627	-0.0671787	0.0923992	0.0569035	0.151823	-0.166634	FALSE
chr1	11227154	11228082	616	FALSE	Active_enhancer	4_Strong_Enhancer	Low-DNase	6.64538	-1.88389	-1.05309	-2.39029	-2.28062	-1.35505	TRUE
chr1	11241570	11242338	617	FALSE	Primed_enhancer	9_Txn_Transition	Low-DNase	4.32895	-0.792383	-0.42286	-0.439629	-0.345029	-0.190127	FALSE
chr1	11262135	11262972	618	TRUE	Promoter	1_Active_Promoter	PLS	43.5563	0.285526	0.123872	0.173327	0.21499	0.348415	FALSE
chr1	11272586	11273815	619	TRUE	Promoter	1_Active_Promoter	PLS	32.1314	0.218789	0.283357	0.319253	0.293865	-0.0570269	FALSE
chr1	11280841	11281468	620	FALSE	Active_enhancer	4_Strong_Enhancer	pELS	5.25276	-2.37057	-1.99029	-2.26647	-2.60687	-2.41857	TRUE
chr1	11319914	11320623	621	TRUE	other	8_Insulator	Low-DNase	2.20629	-0.577493	-0.0476301	-0.171259	-0.00466565	-1.12557	FALSE
chr1	11335337	11336000	622	FALSE	Primed_enhancer	5_Strong_Enhancer	DNase-only	13.9249	-2.46531	-2.15096	-2.71969	-3.27281	-1.6371	TRUE
chr1	11337418	11337803	623	FALSE	CTCF	8_Insulator	CTCF-only,CTCF-bound	2.52731	-0.592327	0.0950252	-0.0648063	0.208172	-0.11406	FALSE
chr1	11363841	11364497	624	FALSE	CTCF	8_Insulator	Low-DNase	0.692919	-0.67013	0.654198	0.966338	0.334386	0.096637	FALSE
chr1	11374373	11375069	625	FALSE	other	11_Weak_Txn	Low-DNase	1.19212	0.162461	-0.195736	0.688682	0.9403	0.706	FALSE
chr1	11375712	11376133	626	FALSE	other	11_Weak_Txn	DNase-only	1.18872	-0.616647	-0.757519	-0.435797	-0.471359	-1.3181	FALSE
chr1	11383982	11384842	627	FALSE	Primed_enhancer	6_Weak_Enhancer	Low-DNase	3.26126	-2.22111	-2.1075	-2.15267	-2.64227	-1.72584	TRUE
chr1	11406807	11408036	628	FALSE	Primed_enhancer	6_Weak_Enhancer	Low-DNase	5.72982	-0.78875	-0.495176	-1.22957	-0.879913	-0.999241	TRUE
chr1	11478684	11479592	629	TRUE	Promoter	2_Weak_Promoter	PLS	17.5777	-0.10913	0.176101	0.199392	0.547468	0.0639038	FALSE
chr1	11563574	11563891	630	FALSE	other	7_Weak_Enhancer	Low-DNase	1.12374	-0.270333	-1.02287	-1.43949	-1.09717	-0.893509	TRUE
chr1	11635916	11636121	631	FALSE	other	13_Heterochrom/lo		0.830977	-0.769603	-0.789655	-1.56328	-1.61555	-1.1866	TRUE
chr1	11642201	11642747	632	FALSE	CTCF	8_Insulator	CTCF-only,CTCF-bound	2.61565	0.234342	0.127334	0.454063	0.501534	0.0689823	FALSE
chr1	11645743	11646314	633	FALSE	CTCF	8_Insulator	CTCF-only,CTCF-bound	3.60023	-0.304803	-0.065588	0.0877003	0.518278	-0.288607	FALSE
chr1	11648898	11649110	634	FALSE	other	11_Weak_Txn	Low-DNase	1.5235	-0.107624	0.0414688	0.308696	0.743955	1.00694	FALSE
chr1	11650307	11650911	635	TRUE	other	6_Weak_Enhancer	CTCF-only,CTCF-bound	5.94408	-0.349661	-0.611068	0.0359178	0.340007	-0.670546	FALSE
chr1	11654268	11655265	636	TRUE	Promoter	2_Weak_Promoter	PLS	15.6462	-0.100435	0.308129	0.100171	0.543601	-0.325134	FALSE
chr1	11663864	11665142	637	TRUE	Promoter	1_Active_Promoter	PLS,CTCF-bound	26.711	-0.155681	-0.11106	-0.198168	-0.000291279	-0.503657	FALSE
chr1	11670662	11671206	638	FALSE	other	5_Strong_Enhancer	dELS	3.4727	-0.809576	-0.976027	-0.70278	-1.87154	-1.16326	FALSE
chr1	11680483	11681908	639	TRUE	Promoter	1_Active_Promoter	pELS	42.8056	-0.0490216	-0.119534	-0.00798845	0.268492	-0.16142	FALSE
chr1	11690417	11691909	640	TRUE	other	12_Repressed	Low-DNase	3.05119	-0.0277031	-0.389591	0.172704	0.724378	-0.173183	FALSE
chr1	11711180	11711410	641	FALSE	CTCF	8_Insulator	CTCF-only,CTCF-bound	0.992801	-0.146593	-0.4376	0.499716	0.439366	-0.0295566	FALSE
chr1	11719198	11720242	642	FALSE	Active_enhancer	2_Weak_Promoter	Low-DNase	9.35922	-0.190981	-0.327698	-0.213286	-0.0646346	-0.627208	FALSE
chr1	11729802	11730750	643	FALSE	Primed_enhancer	6_Weak_Enhancer	Low-DNase	4.32893	-1.47481	-1.24585	-1.43437	-1.3487	-1.47796	TRUE
chr1	11735597	11737016	644	TRUE	Promoter	1_Active_Promoter	pELS	19.3146	-0.34948	-0.567851	-0.370107	-0.324619	-0.655227	FALSE
chr1	11748827	11749779	645	FALSE	Primed_enhancer	8_Insulator	CTCF-only,CTCF-bound	9.16741	-0.44978	-0.997179	-0.946067	-0.542301	-0.531001	FALSE
chr1	11762034	11762259	646	TRUE	other	13_Heterochrom/lo	Low-DNase	1.07813	-0.56949	-0.0114522	-0.445162	-0.25044	0.0687582	FALSE
chr1	11785019	11785857	647	TRUE	other	7_Weak_Enhancer	CTCF-only,CTCF-bound	6.21919	-0.366534	0.0194803	0.0159469	0.347091	0.0516861	FALSE
chr1	11796350	11796811	648	TRUE	other	11_Weak_Txn	Low-DNase	1.83952	-1.12816	-0.820374	-1.07488	-1.38522	-1.35537	TRUE
chr1	11803486	11803757	649	TRUE	Promoter	4_Strong_Enhancer	pELS	10.4401	-1.28476	-0.945542	-1.39061	-0.858143	-0.262184	TRUE
chr1	11805415	11806539	650	TRUE	Promoter	1_Active_Promoter	PLS	75.9568	0.18481	0.0322076	0.00797009	0.0943661	0.210236	FALSE
chr1	11814448	11815558	651	FALSE	Active_enhancer	4_Strong_Enhancer	dELS	9.95147	-1.37429	-1.39925	-1.52503	-1.19442	-1.37027	TRUE
chr1	11838224	11838994	652	FALSE	CTCF	10_Txn_Elongation	Low-DNase	5.29499	-0.0340668	-0.106953	0.42742	0.403746	-0.378502	FALSE
chr1	11842056	11842968	653	FALSE	Primed_enhancer	5_Strong_Enhancer	Low-DNase	8.11084	-1.62926	-2.38916	-2.05292	-2.15269	-2.11584	TRUE
chr1	11859292	11859601	654	TRUE	other	12_Repressed	CTCF-only,CTCF-bound	3.41004	-1.22754	-1.28112	-1.49286	-0.792131	-0.717973	TRUE
chr1	11865568	11865817	655	FALSE	CTCF	8_Insulator	CTCF-only,CTCF-bound	1.27695	-0.347724	-0.144746	-0.344693	0.297062	-0.624445	FALSE
chr1	11893817	11894296	656	FALSE	CTCF	8_Insulator	Low-DNase	3.66884	-0.140558	0.16309	0.0251218	0.188466	-0.159667	FALSE
chr1	11907734	11910010	657	TRUE	Promoter	1_Active_Promoter	pELS	107.592	0.281398	0.117712	0.187553	0.218389	0.258044	FALSE
chr1	11914813	11915880	658	FALSE	Active_enhancer	4_Strong_Enhancer	Low-DNase	8.48393	-0.880359	-0.66683	-1.13915	-0.983772	-1.18729	TRUE
chr1	11924728	11925146	659	FALSE	CTCF	1_Active_Promoter	pELS	3.88928	-1.66702	-1.74005	-2.00795	-2.59475	-2.04915	TRUE
chr1	11925315	11927003	660	TRUE	Promoter	2_Weak_Promoter	PLS	25.2243	-0.0632194	-0.0869269	-0.101125	0.0436643	-0.414544	FALSE
chr1	11934070	11935222	661	TRUE	Promoter	1_Active_Promoter	PLS	29.8246	-0.0591798	-0.198442	-0.199473	-0.0190701	-0.295459	FALSE
chr1	11949144	11949416	662	FALSE	other	10_Txn_Elongation	Low-DNase	1.07712	-0.142914	0.384777	0.0783656	-0.685512	0.211394	FALSE
chr1	11966704	11967598	663	FALSE	CTCF	11_Weak_Txn	CTCF-only,CTCF-bound	4.05903	-0.645025	-0.50095	-0.0479764	0.326088	-0.375147	FALSE
chr1	11979854	11980883	664	TRUE	Promoter	1_Active_Promoter	PLS	49.8159	0.169407	0.134363	0.154476	0.165924	0.100965	FALSE
chr1	11989661	11990301	665	FALSE	Primed_enhancer	5_Strong_Enhancer	Low-DNase	3.75234	-1.73379	-2.1551	-1.98014	-2.82469	-2.64172	TRUE
chr1	12004375	12006356	666	TRUE	other	5_Strong_Enhancer	Low-DNase	13.3842	-0.553574	-0.567867	-0.625474	-1.26787	-0.524935	FALSE
chr1	12019006	12020056	667	TRUE	Promoter	1_Active_Promoter	PLS	49.6231	0.0541669	-0.0395253	-0.0180498	0.0346268	-0.0415905	FALSE
chr1	12030944	12031597	668	TRUE	other	8_Insulator	Low-DNase	4.44866	0.0689825	0.386119	0.487928	0.796076	0.328296	FALSE
chr1	12039829	12041008	669	FALSE	Active_enhancer	4_Strong_Enhancer	dELS	35.3943	-0.890893	-0.763936	-0.932738	-0.755913	-0.91695	FALSE
chr1	12044405	12044875	670	FALSE	Active_enhancer	4_Strong_Enhancer	dELS	10.7915	-0.604942	-0.896817	-0.851924	-1.3222	-0.475903	FALSE
chr1	12046374	12048068	671	FALSE	Active_enhancer	4_Strong_Enhancer	dELS	38.5878	-0.263112	-0.0158831	-0.0736823	-0.454986	-0.195551	FALSE
chr1	12051732	12052630	672	FALSE	Active_enhancer	4_Strong_Enhancer	dELS	39.4296	-0.634109	-0.336593	-0.430293	-0.405346	-0.06093	FALSE
chr1	12054232	12054541	673	FALSE	Active_enhancer	4_Strong_Enhancer	dELS	9.2996	-0.838302	-1.58585	-1.21784	-1.59083	-0.775298	TRUE
chr1	12056406	12056750	674	FALSE	Active_enhancer	4_Strong_Enhancer	dELS	8.21196	-1.29144	-1.38697	-0.812287	-1.48144	-0.633413	FALSE
chr1	12057474	12057719	675	FALSE	Active_enhancer	4_Strong_Enhancer	dELS	4.1513	-1.11668	-1.14023	-0.7774	-0.689995	-1.72633	FALSE
chr1	12059647	12060165	676	FALSE	Active_enhancer	4_Strong_Enhancer	dELS,CTCF-bound	9.00554	-0.76309	-0.785914	-0.376932	-0.797337	-0.625731	FALSE
chr1	12063060	12064143	677	TRUE	Promoter	1_Active_Promoter	PLS	19.5949	-0.230037	-0.362843	-0.0457086	-0.172364	-0.0506075	FALSE
chr1	12067910	12068974	678	FALSE	Active_enhancer	4_Strong_Enhancer	dELS	28.6757	-0.728505	-0.998316	-0.999984	-1.24315	-0.510811	FALSE
chr1	12078083	12079919	679	TRUE	Promoter	4_Strong_Enhancer	pELS	37.4364	-0.104261	-0.557488	-0.212617	-0.721899	-0.37915	FALSE
chr1	12087510	12089008	680	FALSE	Active_enhancer	4_Strong_Enhancer	dELS	16.1998	-0.822924	-1.13375	-1.10418	-1.74274	-1.0711	TRUE
chr1	12095878	12096306	681	FALSE	other	10_Txn_Elongation	DNase-only	1.11452	-0.146956	0.55377	1.07287	0.317628	0.54241	FALSE
chr1	12118470	12118975	682	FALSE	CTCF	10_Txn_Elongation	CTCF-only,CTCF-bound	2.91594	0.134586	0.296564	-0.277876	0.343758	-0.0843897	FALSE
chr1	12124680	12125580	683	TRUE	other	9_Txn_Transition	Low-DNase	2.92817	-0.700535	-0.0117773	0.489073	0.113865	-0.131118	FALSE
chr1	12132958	12133499	684	FALSE	other	10_Txn_Elongation	Low-DNase	1.19142	-0.761728	-0.884777	-0.616813	-1.24746	-1.36423	FALSE
chr1	12143412	12144134	685	FALSE	Active_enhancer	5_Strong_Enhancer	dELS	5.69364	-1.24438	-0.99187	-0.836322	-0.914723	-0.625894	FALSE
chr1	12148204	12148598	686	FALSE	Active_enhancer	4_Strong_Enhancer	dELS	5.98078	-0.405438	-0.915927	-0.538927	-0.706581	-0.46147	FALSE
chr1	12149168	12149542	687	FALSE	Active_enhancer	4_Strong_Enhancer	dELS	11.3808	-1.19421	-1.18081	-1.56301	-1.64321	-0.678014	TRUE
chr1	12150346	12151161	688	FALSE	Active_enhancer	4_Strong_Enhancer	dELS	10.1246	-0.375555	-0.233843	-0.120176	-0.519159	-0.179427	FALSE
chr1	12152025	12152704	689	FALSE	Active_enhancer	4_Strong_Enhancer	dELS	18.0154	-0.563202	-0.631268	-1.19393	-1.91473	-0.564601	TRUE
chr1	12153206	12153722	690	TRUE	other	4_Strong_Enhancer	dELS	7.35087	-0.357394	-0.54495	-0.507372	-0.715234	-0.84689	FALSE
chr1	12157391	12157652	691	FALSE	Active_enhancer	4_Strong_Enhancer	dELS	4.58713	-1.95273	-1.14027	-1.64999	-2.52399	-1.48853	TRUE
chr1	12161361	12162481	692	FALSE	Active_enhancer	4_Strong_Enhancer	dELS	35.1073	-0.791157	-0.663012	-1.11117	-1.79907	-0.402311	TRUE
chr1	12163221	12163523	693	FALSE	Active_enhancer	4_Strong_Enhancer	dELS	7.83966	-1.94487	-1.36108	-1.5419	-1.76461	-0.725328	TRUE
chr1	12166778	12167995	694	TRUE	Promoter	1_Active_Promoter	pELS	24.2061	-0.581939	-0.249804	-0.41097	-0.135595	-0.251528	FALSE
chr1	12173469	12174142	695	TRUE	Promoter	4_Strong_Enhancer	dELS	6.63269	-1.33243	-1.33193	-1.19355	-1.535	-1.26186	TRUE
chr1	12179007	12179681	696	FALSE	Primed_enhancer	2_Weak_Promoter	dELS	4.51805	-1.59744	-1.01445	-1.01891	-1.12796	-0.99326	TRUE
chr1	12183997	12184601	697	FALSE	Active_enhancer	5_Strong_Enhancer	dELS,CTCF-bound	3.79446	-1.31077	-1.289	-1.62001	-1.70759	-2.12413	TRUE
chr1	12196504	12197536	698	FALSE	Active_enhancer	9_Txn_Transition	Low-DNase	3.84057	-0.53061	-0.589011	0.0193155	6.41495e-05	-1.22302	FALSE
chr1	12197972	12198254	699	FALSE	Active_enhancer	5_Strong_Enhancer	Low-DNase	1.50354	-0.902328	-0.961192	-0.389876	-0.12104	-2.97409	FALSE
chr1	12201504	12202130	700	FALSE	Active_enhancer	5_Strong_Enhancer	dELS	4.75173	-0.969535	-0.652432	-1.08964	-0.697619	-0.811761	TRUE
chr1	12204111	12204500	701	FALSE	Active_enhancer	5_Strong_Enhancer	dELS	4.46228	-2.45571	-1.45903	-1.58158	-1.68355	-2.15429	TRUE
chr1	12208605	12209547	702	FALSE	Primed_enhancer	6_Weak_Enhancer	DNase-only	7.28891	-0.20403	-0.101138	0.0785136	-0.137042	-0.2587	FALSE
chr1	12210307	12210999	703	FALSE	Primed_enhancer	6_Weak_Enhancer	DNase-only	6.07048	-1.62932	-0.367982	-0.86052	-0.650824	-1.62185	FALSE
chr1	12229650	12231113	704	TRUE	Promoter	1_Active_Promoter	PLS,CTCF-bound	22.5872	-0.062312	0.0833796	0.106209	0.224118	-0.125435	FALSE
chr1	12272107	12272392	705	FALSE	CTCF	10_Txn_Elongation	Low-DNase	1.84754	0.286708	-0.143714	-0.646929	0.0644437	-0.451537	FALSE
chr1	12287917	12288486	706	FALSE	Primed_enhancer	6_Weak_Enhancer	Low-DNase	2.85709	-1.17308	-1.16537	-2.06305	-2.16172	-1.94792	TRUE
chr1	12296487	12297000	707	FALSE	Primed_enhancer	7_Weak_Enhancer	DNase-only	4.56947	-2.95275	-1.50735	-4.11795	-4.85171	-1.11937	TRUE
chr1	12343871	12345898	708	TRUE	other	4_Strong_Enhancer	Low-DNase	5.78176	-1.04559	-0.936535	-0.721245	-0.94994	-0.748	FALSE
chr1	12407446	12407719	709	TRUE	other	11_Weak_Txn	Low-DNase	1.09828	-0.85311	-1.19654	-1.12959	-1.59561	-1.3594	TRUE
chr1	12434120	12434599	710	FALSE	Primed_enhancer	2_Weak_Promoter	Low-DNase	6.14521	-3.23365	-1.19483	-2.9059	-2.6658	-1.31097	TRUE
chr1	12435613	12436165	711	FALSE	Primed_enhancer	2_Weak_Promoter	Low-DNase	11.6303	-2.32039	-1.99288	-3.06438	-3.3739	-1.01526	TRUE
chr1	12438425	12438972	712	FALSE	Primed_enhancer	6_Weak_Enhancer	DNase-only	7.71585	-2.98818	-2.37896	-2.75623	-3.90755	-1.57606	TRUE
chr1	12442305	12442533	713	FALSE	other	11_Weak_Txn		1.756	-2.58107	-2.60456	-2.83069	-3.24873	-2.08542	TRUE
chr1	12449308	12450152	714	FALSE	Primed_enhancer	6_Weak_Enhancer	DNase-only	19.7086	-1.62099	-1.3328	-2.98177	-3.30805	-0.559329	TRUE
chr1	12472883	12473581	715	FALSE	other	6_Weak_Enhancer	Low-DNase	1.86499	-1.17071	-0.80836	-1.13545	-1.9074	-1.84352	TRUE
chr1	12476811	12477147	716	FALSE	other	6_Weak_Enhancer	Low-DNase	1.13527	-1.68191	-1.15	-1.73699	-2.99393	-2.56614	TRUE
chr1	12480852	12481312	717	FALSE	Primed_enhancer	7_Weak_Enhancer	Low-DNase	2.05329	-2.48114	-1.21649	-2.76451	-1.70046	-1.46832	TRUE
chr1	12519002	12519272	718	FALSE	other	13_Heterochrom/lo	Low-DNase	0.813329	-2.14819	-1.12223	-1.49339	-1.98415	-1.05383	TRUE
chr1	12601307	12602334	719	FALSE	CTCF	7_Weak_Enhancer	DNase-only	3.95097	-1.02679	-1.35773	-1.23127	-0.395902	-1.22055	TRUE
chr1	12604219	12604709	720	FALSE	other	13_Heterochrom/lo	DNase-only	3.33022	-3.07692	-2.12419	-2.87701	-3.22969	-1.78293	TRUE
chr1	12617969	12618874	721	TRUE	Promoter	3_Poised_Promoter	PLS	4.93694	-0.629918	-0.409432	-0.379899	-0.400305	-1.8264	FALSE
chr1	12618961	12620283	722	TRUE	Promoter	3_Poised_Promoter	Low-DNase	6.15424	0.136663	-0.278791	0.0240042	0.251193	-0.578749	FALSE
chr1	12659048	12659319	723	FALSE	CTCF	8_Insulator	CTCF-only,CTCF-bound	2.03113	-0.606486	-0.139633	-0.112603	0.461517	0.178106	FALSE
chr1	12745780	12746303	724	TRUE	other	12_Repressed	Low-DNase	2.78281	-2.78458	-2.00042	-3.29447	-4.38023	-1.81742	TRUE
chr1	12924447	12924713	725	FALSE	other	8_Insulator		1.15162	-0.592623	-1.28434	-0.161424	0.323091	-0.675686	FALSE
chr1	12936347	12936570	726	FALSE	other	8_Insulator		0.637171	-0.530533	-0.0625411	0.447226	-0.134187	-0.112097	FALSE
chr1	13005807	13006060	727	FALSE	other			0.812626	-0.139474	-0.895459	-0.0397142	-0.427542	-1.22999	FALSE
chr1	13228004	13228734	728	FALSE	CTCF	8_Insulator	Low-DNase	1.35014	-0.145072	-0.548346	0.659836	0.315811	-0.122387	FALSE
chr1	13277098	13277306	729	FALSE	other	8_Insulator		0.870081	0.542346	-1.14027	-0.0683042	0.453082	0.419214	FALSE
chr1	13469399	13469652	730	FALSE	CTCF	8_Insulator	Low-DNase	1.2196	-1.02932	-0.412318	-0.569652	0.177291	0.0859347	FALSE
chr1	13493852	13494442	731	FALSE	Primed_enhancer	13_Heterochrom/lo	Low-DNase	5.52265	-2.57429	-1.26478	-3.56189	-3.39588	-1.16504	TRUE
chr1	13530626	13530886	732	FALSE	other	13_Heterochrom/lo	Low-DNase	0.853834	-2.0661	-1.5512	-2.18541	-2.9454	-0.626803	TRUE
chr1	13541528	13541751	733	FALSE	other	13_Heterochrom/lo		0.707554	-1.51169	-1.81091	-1.9339	-3.09968	-2.21604	TRUE
chr1	13664492	13664823	734	FALSE	Primed_enhancer	6_Weak_Enhancer	DNase-only	2.87164	-2.01608	-1.02446	-1.58889	-1.34998	-1.75099	TRUE
chr1	13665550	13667061	735	FALSE	Primed_enhancer	5_Strong_Enhancer	CTCF-only,CTCF-bound	7.07625	-0.234082	-0.554129	0.0399236	0.223534	-0.370204	FALSE
chr1	13667440	13668173	736	FALSE	Active_enhancer	5_Strong_Enhancer	dELS	6.70228	-1.45682	-1.12413	-1.34377	-1.35759	-1.29551	TRUE
chr1	13687427	13687705	737	FALSE	other	6_Weak_Enhancer	Low-DNase	1.46815	-2.01439	-1.24256	-1.60962	-1.43318	-1.17669	TRUE
chr1	13699904	13701153	738	TRUE	Promoter	1_Active_Promoter	PLS	24.1263	-0.199682	0.199748	-0.0353344	0.327264	-0.0640103	FALSE
chr1	13701436	13701639	739	FALSE	other	1_Active_Promoter	pELS	3.09882	-0.632608	-0.926308	-0.540209	-0.254944	-0.496855	FALSE
chr1	13702519	13703347	740	FALSE	Active_enhancer	4_Strong_Enhancer	pELS	21.1236	-0.291563	-0.785651	-0.574799	-0.771697	-0.0978977	FALSE
chr1	13712621	13714049	741	FALSE	other	4_Strong_Enhancer	dELS	5.81825	-0.749851	-0.713715	-0.449052	-0.656827	-0.279309	FALSE
chr1	13725625	13726169	742	FALSE	Active_enhancer	5_Strong_Enhancer	Low-DNase	6.36338	-0.703428	-0.491198	-0.534083	-0.461824	-0.715597	FALSE
chr1	13730394	13731664	743	TRUE	Promoter	4_Strong_Enhancer	dELS	35.644	-0.885983	-0.790341	-0.829778	-0.639278	-0.202585	FALSE
chr1	13737431	13737771	744	FALSE	other	9_Txn_Transition		2.787	-2.55502	-1.41629	-1.41553	-2.69	-1.14914	TRUE
chr1	13748760	13750054	745	TRUE	Promoter	1_Active_Promoter	PLS	44.5244	-0.00680147	-0.0151917	-0.181662	0.0173583	-0.0590636	FALSE
chr1	13751578	13751902	746	FALSE	other	2_Weak_Promoter	DNase-H3K4me3	7.75805	-1.91188	-1.47414	-2.56106	-3.10539	-0.525503	TRUE
chr1	13753983	13754393	747	FALSE	Active_enhancer	4_Strong_Enhancer	Low-DNase	6.77106	-2.38885	-1.94131	-1.89936	-3.01077	-1.52593	TRUE
chr1	13765017	13765260	748	FALSE	CTCF	9_Txn_Transition	Low-DNase	1.05026	-0.505547	-1.65063	-0.529525	-0.54362	-0.961021	FALSE
chr1	13782074	13782674	749	FALSE	other	10_Txn_Elongation	Low-DNase	2.8643	-1.15769	-1.44815	-1.47693	-2.50653	-1.10394	TRUE
chr1	13793219	13794060	750	FALSE	Active_enhancer	4_Strong_Enhancer	Low-DNase	4.86433	-0.845279	-0.598583	-0.867731	-1.38389	-0.0431066	FALSE
chr1	13794590	13795222	751	FALSE	Active_enhancer	5_Strong_Enhancer	Low-DNase	3.12338	-1.42004	-0.831256	-0.856881	-1.47061	-0.538025	FALSE
chr1	13807262	13807536	752	FALSE	CTCF	8_Insulator	Low-DNase	1.50595	-0.243579	-0.0703737	0.0904151	0.045124	-0.372923	FALSE
chr1	13811139	13811674	753	FALSE	Primed_enhancer	8_Insulator	CTCF-only,CTCF-bound	3.83226	0.0577791	-0.68125	-0.389035	-0.429454	-0.854484	FALSE
chr1	13813504	13813965	754	FALSE	Primed_enhancer	8_Insulator	Low-DNase	2.72775	-0.464471	0.206646	0.134743	-0.00878827	-0.566138	FALSE
chr1	13828721	13829698	755	TRUE	Promoter	8_Insulator	DNase-H3K4me3,CTCF-bound	3.05722	0.387868	-0.459306	-0.464895	0.0493328	-0.717852	FALSE
chr1	13907953	13908485	756	FALSE	other	7_Weak_Enhancer	DNase-only	2.22905	-3.67313	-2.72213	-3.76273	-4.24317	-1.59553	TRUE
chr1	13930112	13930464	757	FALSE	CTCF	8_Insulator	Low-DNase	1.19011	0.0220295	-0.131838	-0.537103	0.0891735	0.0282063	FALSE
chr1	13950695	13950945	758	FALSE	CTCF	8_Insulator	Low-DNase	0.797991	-0.627207	-1.22675	-0.42093	-0.474633	-0.108563	FALSE
chr1	13960289	13960696	759	FALSE	CTCF	8_Insulator	CTCF-only,CTCF-bound	1.48138	0.250527	-0.273135	-0.242552	0.354252	0.240956	FALSE
chr1	14003621	14003920	760	FALSE	other	13_Heterochrom/lo	Low-DNase	1.14209	-3.66908	-2.01809	-4.63508	-5.13594	-2.15913	TRUE
chr1	14039951	14040456	761	FALSE	other	13_Heterochrom/lo	Low-DNase	1.81335	-1.46116	-1.48046	-1.96552	-2.12194	-1.12333	TRUE
chr1	14254289	14254485	762	FALSE	other	13_Heterochrom/lo	Low-DNase	0.616816	-3.331	-1.61703	-3.23128	-2.05341	-2.02	TRUE
chr1	14334426	14335120	763	FALSE	other	13_Heterochrom/lo	Low-DNase	1.67309	-1.26823	-1.98059	-1.84355	-2.31654	-1.41956	TRUE
chr1	14516997	14518037	764	FALSE	Active_enhancer	5_Strong_Enhancer	dELS	11.101	-0.773632	-1.48542	-1.08398	-1.84448	-0.523658	TRUE
chr1	14520517	14520830	765	FALSE	Active_enhancer	4_Strong_Enhancer	dELS	3.74976	-2.27074	-2.37796	-1.79648	-2.52673	-0.814179	TRUE
chr1	14522563	14523371	766	FALSE	Active_enhancer	5_Strong_Enhancer	dELS,CTCF-bound	5.19536	-0.955531	-1.31237	-0.438002	-1.32965	-0.434807	FALSE
chr1	14540025	14540532	767	FALSE	Primed_enhancer	7_Weak_Enhancer	Low-DNase	1.61044	-2.31663	-2.18169	-2.595	-1.92212	-0.522493	TRUE
chr1	14571871	14572166	768	FALSE	CTCF	8_Insulator	Low-DNase	1.33219	-0.402289	-0.937451	-0.439388	-1.32445	-0.53683	FALSE
chr1	14599024	14600707	769	TRUE	Promoter	3_Poised_Promoter	Low-DNase	10.2983	-0.619756	-1.74914	-1.22591	-1.77542	-1.09846	TRUE
chr1	14672070	14672451	770	FALSE	other	6_Weak_Enhancer	Low-DNase	1.96075	-3.46491	-3.76983	-3.28499	-3.17382	-2.21262	TRUE
chr1	14731971	14732373	771	FALSE	CTCF	8_Insulator	Low-DNase	0.976464	-0.188656	-0.342464	-0.328718	0.793655	0.257034	FALSE
chr1	14739454	14739865	772	FALSE	other	7_Weak_Enhancer	DNase-only	1.73897	-1.55186	-2.94671	-2.2701	-1.92389	-1.31937	TRUE
chr1	14742164	14742648	773	FALSE	Primed_enhancer	7_Weak_Enhancer	DNase-only	2.07386	-1.16988	-2.32973	-2.68123	-2.14727	-0.270675	TRUE
chr1	14755934	14756301	774	FALSE	Primed_enhancer	7_Weak_Enhancer	Low-DNase	1.67781	-2.3421	-3.56332	-1.94464	-1.79213	-1.30422	TRUE
chr1	14824382	14824695	775	TRUE	other	13_Heterochrom/lo	Low-DNase	1.10531	-1.81128	-4.19811	-1.84145	-1.72453	-1.63932	TRUE
chr1	14876721	14877006	776	FALSE	Primed_enhancer	13_Heterochrom/lo	Low-DNase	0.992807	-2.48638	-2.5457	-3.55153	-3.18664	-0.102625	TRUE
chr1	14881838	14882446	777	FALSE	Primed_enhancer	6_Weak_Enhancer	Low-DNase	2.82101	-2.89735	-2.48737	-3.00216	-3.96009	-1.65741	TRUE
chr1	14897194	14897413	778	TRUE	other	13_Heterochrom/lo		0.75277	-0.428898	-0.115074	0.072861	-0.985691	-0.756136	FALSE
chr1	14913555	14914280	779	FALSE	Primed_enhancer	6_Weak_Enhancer	DNase-only	6.60247	-1.58213	-2.68988	-2.86553	-2.84862	-1.268	TRUE
chr1	14921062	14921401	780	FALSE	other	13_Heterochrom/lo	DNase-only	1.51428	-1.36526	-1.1358	-1.50145	-2.28772	-1.2792	TRUE
chr1	14923942	14925129	781	TRUE	Promoter	3_Poised_Promoter	PLS	4.60827	-0.040737	-0.634474	-0.713887	-0.242003	-0.393369	FALSE
chr1	15038219	15038465	782	FALSE	CTCF	8_Insulator	Low-DNase	1.01727	0.419218	-0.26658	0.00329911	0.586511	-0.488477	FALSE
chr1	15046510	15046973	783	FALSE	CTCF	8_Insulator	CTCF-only,CTCF-bound	1.6786	-0.210885	-0.486572	-0.640063	-0.269539	0.0920961	FALSE
chr1	15089717	15089927	784	FALSE	other	13_Heterochrom/lo	Low-DNase	0.895645	-0.859075	0.10622	-0.0312522	0.144087	-0.744547	FALSE
chr1	15090426	15090721	785	FALSE	other	6_Weak_Enhancer	Low-DNase	2.22413	-1.7019	-1.12713	-1.96807	-1.76973	-1.76618	TRUE
chr1	15100117	15101088	786	FALSE	CTCF	8_Insulator	CTCF-only,CTCF-bound	3.5829	-0.359273	-0.318106	-0.404973	-0.00753296	-0.246149	FALSE
chr1	15112040	15112761	787	FALSE	Primed_enhancer	6_Weak_Enhancer	DNase-only	9.13985	-2.08627	-2.27945	-3.40694	-3.002	-1.37395	TRUE
chr1	15128408	15128869	788	FALSE	CTCF	8_Insulator	CTCF-only,CTCF-bound	2.57546	0.560645	0.0468344	-0.182509	0.28627	-0.456804	FALSE
chr1	15153016	15154767	789	TRUE	Promoter	1_Active_Promoter	PLS	10.571	-0.312704	-0.286471	0.036543	0.0145104	-0.583312	FALSE
chr1	15156076	15156886	790	FALSE	Active_enhancer	4_Strong_Enhancer	dELS	5.04162	-1.17831	-1.20637	-1.05381	-1.07775	-1.48155	TRUE
chr1	15162987	15163440	791	FALSE	other	5_Strong_Enhancer	DNase-only	0.612702	-1.71295	-0.802046	0.91272	-0.128466	0.696051	FALSE
chr1	15168484	15168902	792	FALSE	Active_enhancer	4_Strong_Enhancer	dELS	1.90479	-1.49491	-1.07066	-0.819051	-1.06134	-0.969706	FALSE
chr1	15175747	15176865	793	FALSE	Active_enhancer	5_Strong_Enhancer	dELS	9.30758	-1.87522	-1.17249	-1.94193	-2.53689	-1.07946	TRUE
chr1	15181590	15181948	794	FALSE	Primed_enhancer	6_Weak_Enhancer	Low-DNase	1.48539	-2.01308	-3.08881	-2.21929	-2.05659	-1.55942	TRUE
chr1	15231449	15232139	795	FALSE	Active_enhancer	5_Strong_Enhancer	dELS	9.78066	-2.48755	-2.71827	-3.5759	-4.00809	-1.11612	TRUE
chr1	15246897	15247804	796	TRUE	Promoter	2_Weak_Promoter	PLS	5.59226	-0.373673	-0.0616011	-0.114607	-0.0566254	-0.512878	FALSE
chr1	15249047	15249481	797	FALSE	Primed_enhancer	6_Weak_Enhancer	DNase-only	2.70029	-2.23645	-2.4164	-2.37565	-2.30927	-1.54525	TRUE
chr1	15252297	15253281	798	FALSE	Active_enhancer	5_Strong_Enhancer	Low-DNase	3.54119	-1.4509	-1.93096	-2.39729	-2.15307	-1.54655	TRUE
chr1	15258060	15258497	799	FALSE	other	6_Weak_Enhancer	Low-DNase	2.57857	-2.7605	-2.34842	-1.86532	-3.09449	-1.69787	TRUE
chr1	15260747	15261942	800	FALSE	Active_enhancer	4_Strong_Enhancer	dELS	3.9574	-1.11276	-1.7348	-1.55502	-1.29301	-1.35822	TRUE
chr1	15272344	15272843	801	FALSE	CTCF	8_Insulator	CTCF-only,CTCF-bound	2.36179	-0.358824	-0.872012	-0.575692	-0.325928	-0.603713	FALSE
chr1	15297065	15297343	802	FALSE	other	7_Weak_Enhancer	DNase-only	1.31786	-2.39978	-3.17402	-2.83358	-2.9175	-2.37325	TRUE
chr1	15304655	15305138	803	FALSE	CTCF	8_Insulator	CTCF-only,CTCF-bound	1.70377	-0.120756	-0.986409	-0.185247	0.120697	-0.203277	FALSE
chr1	15323034	15324215	804	TRUE	other	8_Insulator	Low-DNase	4.41929	0.0955435	-0.0534441	0.249621	0.0160669	-0.266164	FALSE
chr1	15329144	15329444	805	FALSE	CTCF	8_Insulator	Low-DNase	1.91511	-0.366503	-0.914385	-1.31929	-1.30352	-1.46512	TRUE
chr1	15340286	15340883	806	TRUE	other	6_Weak_Enhancer	DNase-only	5.10948	-0.316518	-0.197743	-0.09835	-0.248305	-0.513752	FALSE
chr1	15342059	15342348	807	TRUE	other	5_Strong_Enhancer	Low-DNase	3.43922	-1.10308	-0.913051	-0.985419	-1.67276	-0.427019	FALSE
chr1	15345887	15346257	808	TRUE	other	6_Weak_Enhancer	dELS	6.49834	-1.7696	-2.72547	-2.47849	-2.8642	-2.0562	TRUE
chr1	15352540	15352791	809	FALSE	other	7_Weak_Enhancer	Low-DNase	1.55639	-2.01097	-1.80437	-1.66064	-2.27774	-1.43772	TRUE
chr1	15354285	15354956	810	FALSE	other	11_Weak_Txn	Low-DNase	1.96417	-1.14805	-0.818954	-0.357747	-1.07249	-0.0251297	FALSE
chr1	15356054	15356681	811	FALSE	other	6_Weak_Enhancer	Low-DNase	3.27451	-0.90902	-0.736646	-1.14879	-1.33141	0.217303	TRUE
chr1	15361966	15363005	812	TRUE	other	13_Heterochrom/lo	Low-DNase	3.10682	-1.44826	-0.54212	-1.06916	-0.334123	-0.277923	TRUE
chr1	15383758	15384986	813	TRUE	Promoter	2_Weak_Promoter	Low-DNase	7.76144	-1.34313	-1.04702	-1.37995	-1.68423	-1.50446	TRUE
chr1	15386512	15386774	814	TRUE	other	6_Weak_Enhancer	Low-DNase	2.03152	-2.2956	-1.76195	-1.93335	-1.45319	-2.17628	TRUE
chr1	15409361	15410530	815	TRUE	Promoter	1_Active_Promoter	PLS	24.4548	0.0602233	0.164179	0.0801333	0.200347	-0.157021	FALSE
chr1	15411620	15412063	816	TRUE	Promoter	1_Active_Promoter	dELS	14.643	-1.79508	-1.65877	-2.14633	-1.91504	-1.42322	TRUE
chr1	15415849	15418092	817	FALSE	Active_enhancer	4_Strong_Enhancer	dELS	32.2498	-0.595544	-0.342933	-0.604593	-0.716742	-0.945391	FALSE
chr1	15430872	15431959	818	FALSE	CTCF	8_Insulator	CTCF-only,CTCF-bound	6.09718	0.274689	0.0582029	-0.1561	-0.122536	-0.309387	FALSE
chr1	15455498	15455932	819	FALSE	Primed_enhancer	6_Weak_Enhancer	DNase-only	5.99269	-2.89992	-5.0933	-3.24793	-3.54205	-2.46173	TRUE
chr1	15501455	15502212	820	FALSE	CTCF	8_Insulator	CTCF-only,CTCF-bound	2.34776	0.0541678	0.330188	0.388076	0.580466	-0.122819	FALSE
chr1	15514869	15515576	821	FALSE	Primed_enhancer	5_Strong_Enhancer	Low-DNase	2.23096	-3.09225	-1.58598	-1.2033	-2.22054	-1.69922	TRUE
chr1	15523940	15525469	822	TRUE	Promoter	1_Active_Promoter	pELS	92.6318	0.169417	0.161476	0.111114	0.235339	0.0640367	FALSE
chr1	15526445	15527170	823	TRUE	Promoter	1_Active_Promoter	PLS	44.4256	0.0206695	-0.104928	-0.0111407	0.141394	0.181222	FALSE
chr1	15571433	15572633	824	FALSE	Active_enhancer	5_Strong_Enhancer	dELS	6.95201	-1.15347	-1.42155	-1.14505	-0.954677	-1.31834	TRUE
chr1	15578935	15580069	825	FALSE	Active_enhancer	4_Strong_Enhancer	Low-DNase	7.05143	-1.8443	-1.23928	-1.19344	-1.0905	-1.6385	TRUE
chr1	15584417	15585344	826	TRUE	Promoter	1_Active_Promoter	DNase-H3K4me3,CTCF-bound	8.69717	-0.605943	-0.711452	-0.431573	-0.198117	-0.831582	FALSE
chr1	15603063	15604047	827	TRUE	Promoter	2_Weak_Promoter	PLS	17.1931	-0.236285	-0.34969	-0.129294	0.106024	-0.0513959	FALSE
chr1	15616709	15618764	828	TRUE	Promoter	1_Active_Promoter	PLS	42.7718	-0.123405	-0.245237	-0.269376	-0.0961132	-0.311401	FALSE
chr1	15627220	15628357	829	FALSE	Active_enhancer	5_Strong_Enhancer	dELS	7.64013	-0.749996	-1.02626	-1.37212	-1.07398	-2.19169	TRUE
chr1	15678564	15678941	830	FALSE	other	7_Weak_Enhancer	DNase-only	3.44723	-2.82902	-1.6043	-1.9353	-2.37853	-1.15793	TRUE
chr1	15684039	15685304	831	TRUE	Promoter	1_Active_Promoter	pELS	13.3971	-0.390821	0.172595	0.121129	-0.0955615	-0.46621	FALSE
chr1	15696631	15697846	832	FALSE	Active_enhancer	4_Strong_Enhancer	dELS	24.1746	-0.837054	-0.553201	-0.753762	-0.758813	-0.676398	FALSE
chr1	15741115	15741852	833	FALSE	CTCF	8_Insulator	CTCF-only,CTCF-bound	4.90186	-0.0228457	0.0785581	0.315348	0.0569304	-0.688802	FALSE
chr1	15755303	15755939	834	FALSE	other	13_Heterochrom/lo	Low-DNase	1.08805	-0.0246789	-0.223337	0.394856	0.632017	-0.40493	FALSE
chr1	15782396	15782818	835	FALSE	other	13_Heterochrom/lo		1.42062	-1.23919	-1.71199	-1.13309	0.0447612	-0.817525	TRUE
chr1	15788681	15789328	836	FALSE	Primed_enhancer	7_Weak_Enhancer	Low-DNase	5.58482	-1.39654	-0.946717	-1.93824	-1.4744	-1.06372	TRUE
chr1	15792064	15792465	837	TRUE	other	8_Insulator	CTCF-only,CTCF-bound	2.47318	0.16715	0.299169	0.0559586	0.558359	-0.207572	FALSE
chr1	15803420	15803856	838	FALSE	CTCF	8_Insulator	Low-DNase	2.00666	-0.123038	-0.344897	-0.0193637	0.425472	-0.528762	FALSE
chr1	15815422	15816140	839	FALSE	CTCF	7_Weak_Enhancer	CTCF-only,CTCF-bound	3.51972	-0.158374	-0.614984	-0.175133	0.234115	-0.160422	FALSE
chr1	15834305	15836421	840	TRUE	Promoter	1_Active_Promoter	dELS	77.0116	0.150755	0.0344863	0.132941	0.226698	0.00735863	FALSE
chr1	15836939	15837319	841	FALSE	Active_enhancer	4_Strong_Enhancer	dELS	7.74117	-1.01711	-0.893135	-1.06729	-0.637848	-1.45715	TRUE
chr1	15845097	15845278	842	FALSE	other	1_Active_Promoter	dELS	4.05232	-0.857331	-0.75317	-0.537919	-0.885927	-0.469641	FALSE
chr1	15847023	15848681	843	TRUE	Promoter	1_Active_Promoter	PLS	53.8965	0.101084	0.116404	0.0647507	0.26621	0.0713776	FALSE
chr1	15852125	15852361	844	FALSE	other	6_Weak_Enhancer	Low-DNase	7.07837	-1.73125	-1.08335	-2.02258	-1.98544	-1.02792	TRUE
chr1	15858364	15858888	845	FALSE	Primed_enhancer	6_Weak_Enhancer		1.411	-0.67408	-0.75078	-0.205769	0.855185	-0.908661	FALSE
chr1	15870485	15870724	846	FALSE	other	10_Txn_Elongation	Low-DNase	1.00573	-1.58441	-1.4323	-1.47652	-1.17222	-1.00735	TRUE
chr1	15882669	15883013	847	FALSE	Active_enhancer	4_Strong_Enhancer	dELS	2.10413	-1.27909	-0.703334	-0.125217	-0.408867	-1.35319	FALSE
chr1	15883190	15883632	848	FALSE	Active_enhancer	4_Strong_Enhancer		2.24047	-1.20174	-0.573951	0.0685181	0.0173047	-0.843242	FALSE
chr1	15885765	15887105	849	FALSE	Active_enhancer	4_Strong_Enhancer	dELS	9.37989	-0.893552	-0.862668	-0.861381	-0.370652	-0.984294	FALSE
chr1	15893087	15894158	850	FALSE	other	5_Strong_Enhancer	Low-DNase	3.03294	-1.29566	-1.01175	-0.502118	-0.425089	-1.3384	FALSE
chr1	15896871	15897087	851	FALSE	other	11_Weak_Txn	Low-DNase	0.720486	-1.19373	-1.82065	-1.08736	-0.774736	-0.104661	FALSE
chr1	15904463	15904779	852	FALSE	other	11_Weak_Txn		1.18622	-2.8275	-1.4172	-1.81316	-2.05569	-3.01754	TRUE
chr1	15916566	15917509	853	TRUE	other	4_Strong_Enhancer	pELS	6.56162	-1.2967	-0.728853	-0.90132	-0.415024	-0.611825	FALSE
chr1	15919336	15919763	854	FALSE	other	6_Weak_Enhancer	DNase-only	7.68745	-1.58023	-0.648463	-1.08655	-1.7525	-0.686186	TRUE
chr1	15948088	15950245	855	FALSE	Active_enhancer	4_Strong_Enhancer	dELS	38.058	-0.804171	-1.30392	-1.54927	-1.97283	-1.03979	TRUE
chr1	15963386	15963583	856	FALSE	Active_enhancer	5_Strong_Enhancer	Low-DNase	3.36863	-0.82359	-1.68106	-2.02288	-1.89093	-1.98049	TRUE
chr1	15964029	15964724	857	FALSE	Active_enhancer	4_Strong_Enhancer	dELS	13.1519	-1.48349	-1.34051	-1.51907	-1.9246	-0.852176	TRUE
chr1	15965296	15966769	858	FALSE	Active_enhancer	4_Strong_Enhancer	dELS	33.3862	-0.249274	-0.588633	-0.663288	-1.58876	-0.400378	FALSE
chr1	15974479	15976301	859	TRUE	Promoter	1_Active_Promoter	PLS,CTCF-bound	48.0669	0.0268584	-0.322526	-0.365636	-0.361824	-0.303107	FALSE
chr1	15994439	15994882	860	FALSE	CTCF	8_Insulator	CTCF-only,CTCF-bound	2.70619	0.0383017	-0.23955	-0.279301	0.0581716	0.127471	FALSE
chr1	16006697	16007540	861	TRUE	other	6_Weak_Enhancer	CTCF-only,CTCF-bound	3.03566	-0.609814	-0.236428	-0.186381	-0.29587	-0.736205	FALSE
chr1	16008989	16009330	862	FALSE	CTCF	8_Insulator	CTCF-only,CTCF-bound	2.31608	-0.314194	0.00146355	-0.160822	-0.0272899	-0.670979	FALSE
chr1	16012663	16013696	863	FALSE	Primed_enhancer	2_Weak_Promoter	dELS	6.98262	-0.950068	-0.850306	-0.557187	-1.03463	-1.4826	FALSE
chr1	16026694	16027150	864	TRUE	other	13_Heterochrom/lo	Low-DNase	1.56169	-0.148792	0.0456729	0.286258	0.0814451	-1.17168	FALSE
chr1	16032556	16033193	865	FALSE	CTCF	8_Insulator	CTCF-only,CTCF-bound	6.60791	0.208123	-0.168815	0.0166695	0.367743	-0.204988	FALSE
chr1	16048481	16049051	866	TRUE	other	13_Heterochrom/lo	Low-DNase	2.09439	0.499538	-0.210881	-0.109517	-0.131892	-1.20146	FALSE
chr1	16055664	16056560	867	TRUE	other	8_Insulator	CTCF-only,CTCF-bound	8.80569	-0.0356497	-0.0472168	0.00528975	-0.0375056	-0.61201	FALSE
chr1	16067116	16067654	868	FALSE	other	13_Heterochrom/lo	DNase-only	1.34874	-0.00991532	-0.778263	-0.44533	-0.573839	-1.10111	FALSE
chr1	16073181	16074370	869	TRUE	other	6_Weak_Enhancer	Low-DNase	8.488	-0.37252	-0.493883	-0.458813	-0.177596	-0.730243	FALSE
chr1	16078784	16079623	870	FALSE	Active_enhancer	5_Strong_Enhancer	CTCF-only,CTCF-bound	8.008	-0.498754	-0.94889	-0.482325	-0.626269	-1.15703	FALSE
chr1	16082396	16082802	871	FALSE	CTCF	8_Insulator	CTCF-only,CTCF-bound	2.02501	0.205752	-0.155147	0.0507036	0.490003	-0.0247148	FALSE
chr1	16122871	16123380	872	FALSE	Primed_enhancer	7_Weak_Enhancer	DNase-only	2.70379	-2.82265	-2.77366	-2.21786	-2.52693	-2.12354	TRUE
chr1	16140907	16141917	873	FALSE	Primed_enhancer	2_Weak_Promoter	Low-DNase	5.72946	-1.04051	-1.37284	-0.840369	-1.10297	-1.37367	FALSE
chr1	16146345	16146899	874	TRUE	other	6_Weak_Enhancer	DNase-only	4.9193	-1.88323	-2.69531	-3.06222	-2.20772	-2.27346	TRUE
chr1	16154763	16155997	875	TRUE	other	6_Weak_Enhancer	PLS,CTCF-bound	4.61933	-0.512814	-0.914425	-0.699035	-0.42865	-0.845616	FALSE
chr1	16162023	16162691	876	FALSE	Primed_enhancer	6_Weak_Enhancer	DNase-only	2.24158	-0.630699	-0.658994	-0.507267	-0.704579	-1.25815	FALSE
chr1	16167521	16168368	877	FALSE	other	2_Weak_Promoter	DNase-H3K4me3	9.53136	-0.392499	-0.421827	-0.897228	-0.606916	-0.787075	FALSE
chr1	16187587	16188231	878	FALSE	CTCF	8_Insulator	CTCF-only,CTCF-bound	2.71643	-0.0517943	0.152575	0.588675	0.63181	-0.118731	FALSE
chr1	16206241	16207326	879	TRUE	Promoter	1_Active_Promoter	dELS	29.1885	-0.115863	-0.266774	-0.303757	0.0179586	-0.169116	FALSE
chr1	16216244	16216488	880	FALSE	Primed_enhancer	2_Weak_Promoter	DNase-H3K4me3	3.31087	-0.0210904	0.22715	0.203184	0.94456	0.658835	FALSE
chr1	16217039	16217910	881	TRUE	Promoter	2_Weak_Promoter	DNase-H3K4me3	26.7675	0.0118788	-0.339536	-0.281155	-0.0968655	-0.116649	FALSE
chr1	16228334	16228712	882	TRUE	other	13_Heterochrom/lo	Low-DNase	1.21478	-0.331385	-0.661157	0.688371	1.12649	-0.206664	FALSE
chr1	16236201	16237553	883	TRUE	Promoter	1_Active_Promoter	PLS	31.4819	-0.112179	-0.171399	-0.136586	-0.0666189	-0.357032	FALSE
chr1	16237989	16238248	884	FALSE	Active_enhancer	6_Weak_Enhancer	pELS	4.12973	-2.16979	-0.993051	-1.35361	-2.00323	-0.915043	TRUE
chr1	16243949	16244718	885	FALSE	CTCF	8_Insulator	CTCF-only,CTCF-bound	4.19199	-0.303064	-0.0760387	0.361629	0.555868	-0.125729	FALSE
chr1	16248894	16249844	886	FALSE	Active_enhancer	5_Strong_Enhancer	Low-DNase	8.32331	-1.84907	-1.19512	-1.66622	-2.13663	-1.64557	TRUE
chr1	16294338	16294593	887	FALSE	other	9_Txn_Transition	Low-DNase	0.810225	-2.6681	-1.26732	-0.419977	-1.54901	-0.228589	FALSE
chr1	16321153	16322829	888	FALSE	Active_enhancer	5_Strong_Enhancer	Low-DNase	4.382	-1.55794	-0.770885	-0.341468	-0.932208	-0.905252	FALSE
chr1	16334594	16334883	889	FALSE	other	7_Weak_Enhancer	Low-DNase	0.94518	-1.87497	-1.89737	-1.9811	-1.41311	-0.797864	TRUE
chr1	16351940	16353438	890	TRUE	Promoter	1_Active_Promoter	PLS,CTCF-bound	32.8283	-0.21029	-0.0703885	-0.0173701	0.168768	-0.0984308	FALSE
chr1	16366884	16368047	891	TRUE	Promoter	1_Active_Promoter	PLS	65.4959	0.0793513	-0.0469247	-0.00343674	-0.0168045	0.04829	FALSE
chr1	16386861	16388000	892	FALSE	Active_enhancer	4_Strong_Enhancer	dELS	10.6651	-1.68291	-0.851237	-1.16012	-1.09459	-0.742745	TRUE
chr1	16388162	16388588	893	FALSE	Active_enhancer	5_Strong_Enhancer	Low-DNase	2.69937	-1.48406	-0.513506	-1.66714	-1.59404	-2.44835	TRUE
chr1	16398162	16398671	894	FALSE	other	10_Txn_Elongation	Low-DNase	1.26792	-0.152504	-0.743127	0.0913448	0.24648	-0.277564	FALSE
chr1	16408742	16409336	895	FALSE	Primed_enhancer	13_Heterochrom/lo	Low-DNase	3.35973	-0.850264	-1.63984	-1.27243	-1.65501	-1.71515	TRUE
chr1	16420426	16421448	896	FALSE	Primed_enhancer	2_Weak_Promoter	DNase-only	12.3749	-2.81596	-2.06158	-2.67149	-2.85972	-1.26018	TRUE
chr1	16433112	16433424	897	FALSE	Primed_enhancer	6_Weak_Enhancer	DNase-only	1.02108	-1.23986	-1.84361	-1.05231	-0.976635	-0.767699	FALSE
chr1	16440170	16441553	898	TRUE	Promoter	1_Active_Promoter	PLS,CTCF-bound	23.6393	0.0282589	-0.168538	0.0343506	0.257166	-0.105572	FALSE
chr1	16451604	16452488	899	FALSE	Active_enhancer	4_Strong_Enhancer	dELS	7.06937	-1.38832	-1.76852	-1.7492	-2.09144	-1.05678	TRUE
chr1	16475019	16475235	900	FALSE	CTCF	8_Insulator	Low-DNase	0.781955	-0.21243	-0.0398551	0.207033	1.28725	1.00723	FALSE
chr1	16498578	16499954	901	TRUE	Promoter	1_Active_Promoter	PLS,CTCF-bound	26.8479	-0.138356	-0.217678	-0.197394	0.37483	-0.273029	FALSE
chr1	16513508	16514680	902	TRUE	other	4_Strong_Enhancer	PLS	12.3654	0.394641	0.0454611	-0.0432683	0.247198	0.0943661	FALSE
chr1	16534659	16535699	903	TRUE	other	3_Poised_Promoter	Low-DNase	11.5043	0.146074	-0.0795667	-0.172394	-0.969538	-0.101169	FALSE
chr1	16544505	16545236	904	FALSE	other	2_Weak_Promoter	DNase-only	10.0972	-0.826317	-0.814454	-1.12569	-1.899	0.261606	TRUE
chr1	16545367	16546162	905	FALSE	other	3_Poised_Promoter	DNase-only	15.8939	0.164153	-0.483073	-0.575344	-0.964804	-0.0853897	FALSE
chr1	16612966	16614044	906	TRUE	Promoter	15_Repetitive/CNV	PLS	43.0475	-0.287398	-0.361922	-0.15319	0.460779	-0.544613	FALSE
chr1	16620726	16621642	907	FALSE	CTCF	9_Txn_Transition	CTCF-only,CTCF-bound	11.7427	-0.0742798	-0.261991	-0.108503	0.175115	-0.37469	FALSE
chr1	16624953	16625233	908	FALSE	CTCF	9_Txn_Transition	CTCF-only,CTCF-bound	7.58208	-0.0544649	0.298897	0.158338	0.572155	0.33771	FALSE
chr1	16638334	16638826	909	FALSE	other	9_Txn_Transition	Low-DNase	1.77886	0.0638435	-0.142049	0.557903	1.17013	0.855177	FALSE
chr1	16644030	16645491	910	TRUE	Promoter	1_Active_Promoter	pELS,CTCF-bound	69.4684	-0.133119	0.0719819	0.230748	0.319332	-0.314157	FALSE
chr1	16651779	16651977	911	FALSE	other	14_Repetitive/CNV	DNase-only	1.40668	0.085583	-0.664969	-0.107776	0.409165	0.191575	FALSE
chr1	16656595	16656847	912	TRUE	other	14_Repetitive/CNV	Low-DNase	0.90928	0.34112	0.048816	-0.64474	1.215	0.175175	FALSE
chr1	16666323	16667329	913	TRUE	other	2_Weak_Promoter		15.8782	0.346181	0.081846	0.0374798	0.178454	0.150127	FALSE
chr1	16676684	16677422	914	FALSE	other	3_Poised_Promoter	Low-DNase	5.39244	-0.97214	-1.34152	-2.40372	-2.67709	-0.544214	TRUE
chr1	16677805	16678479	915	FALSE	other	6_Weak_Enhancer	DNase-only	6.5612	-0.118771	-0.579849	-0.737149	-1.46333	-0.297113	FALSE
chr1	16684170	16684506	916	FALSE	other	12_Repressed		2.36191	-6.44219	-2.61099	-2.6623	-5.22951	-1.05446	TRUE
chr1	16684836	16685061	917	FALSE	other	8_Insulator	Low-DNase	0.907483	-0.861512	-0.00973974	-0.112356	-0.566923	-1.07374	FALSE
chr1	16686050	16686280	918	TRUE	other	7_Weak_Enhancer	Low-DNase	0.86767	-0.589885	-0.522212	-1.78665	-0.764699	-0.879718	FALSE
chr1	16700541	16701202	919	TRUE	other	14_Repetitive/CNV		0.916296	-0.601544	-0.584876	1.1202	0.103095	-0.415852	FALSE
chr1	16703191	16703868	920	FALSE	other	14_Repetitive/CNV		2.51851	0.388865	0.0207304	-0.240715	0.13214	-0.816025	FALSE
chr1	16709541	16710213	921	TRUE	other	14_Repetitive/CNV	Low-DNase	2.90833	-0.337764	-0.148525	0.016229	0.266993	-0.212936	FALSE
chr1	16715748	16716371	922	FALSE	other	8_Insulator		2.01127	-0.0363149	-0.522809	-0.484357	-0.140538	-0.300865	FALSE
chr1	16719601	16720098	923	TRUE	other	3_Poised_Promoter		2.67101	-0.573338	-0.956367	-1.98422	-1.36698	-1.09971	TRUE
chr1	16727235	16727895	924	FALSE	Primed_enhancer	15_Repetitive/CNV	Low-DNase	6.61076	-1.51054	-1.27055	-2.01615	-2.56972	-0.6015	TRUE
chr1	16728157	16728801	925	FALSE	Primed_enhancer	3_Poised_Promoter	Low-DNase	18.4854	-1.16532	-1.12769	-2.72202	-2.8668	-0.464323	TRUE
chr1	16740133	16741142	926	TRUE	other	1_Active_Promoter		16.3235	0.238591	-0.0091141	-0.0124372	0.163529	0.447296	FALSE
chr1	16749863	16750351	927	TRUE	other	14_Repetitive/CNV		0.741149	0.366693	0.971212	1.02129	0.919998	0.0519876	FALSE
chr1	16750500	16750942	928	TRUE	other	14_Repetitive/CNV		2.38796	0.0920957	-0.368376	-0.129244	0.604907	0.0940838	FALSE
chr1	16757404	16758102	929	FALSE	other	14_Repetitive/CNV		1.21308	-0.193582	0.311048	0.728176	0.555319	-0.257527	FALSE
chr1	16759801	16760269	930	TRUE	other	3_Poised_Promoter		1.24987	0.174379	-1.06608	-0.350353	0.191215	-0.418479	FALSE
chr1	16772693	16773206	931	FALSE	other	3_Poised_Promoter	Low-DNase	3.73359	-1.56054	-2.64939	-2.27305	-2.2537	-0.996944	TRUE
chr1	16861835	16862496	932	FALSE	other	3_Poised_Promoter	Low-DNase	12.9438	0.118038	-0.376538	-0.296362	-1.13691	-0.288058	FALSE
chr1	16862844	16863407	933	FALSE	other	2_Weak_Promoter		8.86945	-1.20602	-1.17644	-2.3357	-2.59137	-0.461855	TRUE
chr1	16872268	16873248	934	TRUE	other	3_Poised_Promoter	Low-DNase	7.41754	0.156756	-0.217163	-0.216326	-1.4635	-0.0654298	FALSE
chr1	16889173	16889911	935	TRUE	other	3_Poised_Promoter	Low-DNase	2.6706	-0.0203032	-0.794281	-0.518356	-0.905755	-1.04455	FALSE
chr1	16895597	16896675	936	TRUE	other	4_Strong_Enhancer	pELS	12.0046	0.364108	0.0920786	0.0396897	0.263716	0.384036	FALSE
chr1	16904606	16905865	937	TRUE	Promoter	1_Active_Promoter	PLS	52.5774	0.248984	0.0214488	0.0843956	0.281405	0.115522	FALSE
chr1	16913662	16914724	938	FALSE	other	2_Weak_Promoter	DNase-H3K4me3	24.3782	-0.215364	-0.0878032	-0.243616	0.434231	-0.313301	FALSE
chr1	16945188	16946137	939	FALSE	other	11_Weak_Txn		1.57392	-0.443898	0.19402	0.535634	1.20064	-1.16062	FALSE
chr1	16951545	16952163	940	FALSE	CTCF	9_Txn_Transition	CTCF-only,CTCF-bound	7.73428	-0.242639	-0.102568	0.109257	0.29812	-0.105599	FALSE
chr1	16960546	16961428	941	FALSE	CTCF	2_Weak_Promoter	DNase-H3K4me3,CTCF-bound	9.88929	-0.624359	-0.116715	-0.301486	0.497469	-0.441749	FALSE
chr1	17011330	17012277	942	TRUE	Promoter	2_Weak_Promoter	PLS	25.9201	-0.0493006	0.0838819	0.0937279	0.207941	-0.00324752	FALSE
chr1	17018899	17019194	943	FALSE	Primed_enhancer	9_Txn_Transition	Low-DNase	2.293	-2.07763	-2.5138	-2.37157	-2.1743	-2.55856	TRUE
chr1	17023108	17023515	944	TRUE	other	5_Strong_Enhancer	dELS	2.15045	-2.20173	-1.63669	-2.0711	-2.72342	-1.49431	TRUE
chr1	17045767	17046544	945	TRUE	other	2_Weak_Promoter	Low-DNase	2.15373	-0.478723	-0.0927731	-0.310333	0.250085	-1.38502	FALSE
chr1	17053737	17054575	946	TRUE	Promoter	1_Active_Promoter	PLS	44.9929	0.173811	0.213849	0.146972	0.217332	0.133922	FALSE
chr1	17059513	17060496	947	FALSE	Primed_enhancer	8_Insulator	CTCF-only,CTCF-bound	6.93226	-0.00793995	-0.286448	-0.199062	0.0618599	-0.478068	FALSE
chr1	17075006	17075818	948	TRUE	other	8_Insulator	CTCF-only,CTCF-bound	2.50456	-0.634836	-0.326361	-0.108478	-0.0929523	-0.62424	FALSE
chr1	17079630	17079853	949	FALSE	Primed_enhancer	7_Weak_Enhancer	Low-DNase	0.976459	-1.94804	-1.63619	-2.56651	-1.91821	-1.65624	TRUE
chr1	17081384	17081819	950	FALSE	Active_enhancer	5_Strong_Enhancer	dELS	2.49184	-2.1775	-1.52421	-2.29504	-2.51231	-1.36602	TRUE
chr1	17094539	17095073	951	FALSE	other	7_Weak_Enhancer		4.89407	-2.3626	-2.1897	-2.10932	-2.75486	-1.10819	TRUE
chr1	17099900	17100389	952	FALSE	other	7_Weak_Enhancer	Low-DNase	1.3335	-1.0451	-1.2727	-0.804524	-1.40046	-1.589	FALSE
chr1	17119210	17120466	953	TRUE	Promoter	3_Poised_Promoter	Low-DNase	9.25134	-0.146969	-0.440126	-0.380592	-0.151209	-0.369089	FALSE
chr1	17125726	17126241	954	FALSE	CTCF	8_Insulator	CTCF-only,CTCF-bound	3.49706	-0.101406	-0.282607	0.212211	-0.0324081	-0.280976	FALSE
chr1	17128428	17128686	955	FALSE	other	6_Weak_Enhancer	DNase-only	1.28426	-3.42362	-3.81254	-2.07235	-2.12015	-1.51184	TRUE
chr1	17141101	17142234	956	FALSE	Active_enhancer	4_Strong_Enhancer	dELS	14.9289	-0.772683	-1.76551	-1.88096	-2.506	-1.1614	TRUE
chr1	17156114	17156639	957	FALSE	other	6_Weak_Enhancer	Low-DNase	3.20961	-1.21514	-1.87208	-4.27743	-2.9187	-1.92578	TRUE
chr1	17161387	17161613	958	FALSE	other	6_Weak_Enhancer	DNase-only	0.797991	-0.19162	-1.48033	-1.0845	-1.48241	-1.60052	FALSE
chr1	17207077	17208452	959	FALSE	Primed_enhancer	6_Weak_Enhancer	DNase-only	7.57698	-1.51543	-2.03644	-2.24184	-2.652	-1.56027	TRUE
chr1	17236913	17237559	960	FALSE	CTCF	8_Insulator	CTCF-only,CTCF-bound	3.84027	0.115637	-0.159748	0.106881	0.175419	-0.722086	FALSE
chr1	17239471	17239850	961	TRUE	other	13_Heterochrom/lo	DNase-only	2.15254	0.142706	-0.837897	-0.770306	-0.327326	-0.618606	FALSE
chr1	17246277	17246576	962	FALSE	other	7_Weak_Enhancer	Low-DNase	1.06218	-2.26192	-1.43648	-1.49482	-2.06626	-2.3341	TRUE
chr1	17274141	17275603	963	FALSE	Active_enhancer	7_Weak_Enhancer	Low-DNase	9.49468	-1.56565	-1.41213	-1.89582	-1.74316	-0.704012	TRUE
chr1	17335865	17336552	964	FALSE	CTCF	8_Insulator	Low-DNase	1.66808	-0.618967	-0.297158	-0.00978914	0.0705404	-0.886638	FALSE
chr1	17348355	17348672	965	TRUE	other	13_Heterochrom/lo	Low-DNase	1.08765	-0.687745	-1.08109	-1.00123	-1.55969	-2.89626	FALSE
chr1	17348878	17349429	966	TRUE	other	6_Weak_Enhancer		5.4133	-2.00488	-2.93947	-2.99979	-3.46975	-2.59852	TRUE
chr1	17370693	17370883	967	FALSE	CTCF	13_Heterochrom/lo	Low-DNase	0.641279	0.228258	-0.410328	0.14926	0.0048258	-0.578955	FALSE
chr1	17406007	17406639	968	TRUE	other	9_Txn_Transition	CTCF-only,CTCF-bound	3.35861	-0.112731	0.103416	0.540428	0.118978	-0.254068	FALSE
chr1	17411839	17412097	969	FALSE	other	10_Txn_Elongation		0.571198	-0.331495	-0.898598	-1.81821	-1.44562	-3.82689	TRUE
chr1	17419576	17420275	970	TRUE	other	10_Txn_Elongation	CTCF-only,CTCF-bound	2.91142	-1.11034	-0.565836	-0.164503	0.233336	-0.33106	FALSE
chr1	17431491	17432677	971	FALSE	Active_enhancer	4_Strong_Enhancer	dELS	8.96788	-1.29828	-1.29567	-1.07087	-1.11932	-1.28341	TRUE
chr1	17437459	17438897	972	TRUE	Promoter	1_Active_Promoter	PLS	24.7019	-0.0762219	0.124114	0.252347	0.186064	-0.336191	FALSE
chr1	17439566	17440095	973	TRUE	Promoter	6_Weak_Enhancer	PLS,CTCF-bound	11.3505	0.187076	0.0787516	0.0043586	0.224602	0.0299847	FALSE
chr1	17451725	17453087	974	FALSE	Primed_enhancer	6_Weak_Enhancer	Low-DNase	3.22696	-0.543152	-1.41717	-0.581231	-0.785093	-1.34229	FALSE
chr1	17477284	17477813	975	FALSE	CTCF	8_Insulator	Low-DNase	0.971145	-1.08696	0.0951959	0.549301	0.531147	0.165398	FALSE
chr1	17487853	17488587	976	FALSE	other	7_Weak_Enhancer	Low-DNase	3.86073	-1.43985	-2.93029	-2.63339	-3.3825	-1.72461	TRUE
chr1	17494133	17494878	977	FALSE	CTCF	8_Insulator	CTCF-only,CTCF-bound	4.37608	-0.298331	-0.743455	-0.632745	-0.559521	-0.224827	FALSE
chr1	17502345	17502795	978	FALSE	CTCF	8_Insulator	CTCF-only,CTCF-bound	3.12148	-0.335183	-0.562934	-0.334166	-0.105694	-0.56746	FALSE
chr1	17536012	17536866	979	FALSE	Primed_enhancer	6_Weak_Enhancer	DNase-only	13.863	-1.8736	-1.34797	-2.23589	-2.025	-1.20974	TRUE
chr1	17539685	17540100	980	TRUE	Promoter	12_Repressed	Low-DNase	1.36758	0.256275	0.122337	-0.194736	0.190109	-0.200668	FALSE
chr1	17572600	17573022	981	FALSE	CTCF	13_Heterochrom/lo	Low-DNase	1.43146	-0.671465	0.291767	-0.460979	0.300237	-0.842116	FALSE
chr1	17581367	17581665	982	FALSE	Primed_enhancer	13_Heterochrom/lo	Low-DNase	1.60801	-3.01308	-0.740766	-1.18574	-2.17846	-1.59326	TRUE
chr1	17606758	17607504	983	FALSE	CTCF	8_Insulator	CTCF-only,CTCF-bound	1.45481	-0.382699	-0.454005	0.368674	0.452084	-0.0476997	FALSE
chr1	17653831	17654080	984	FALSE	CTCF	8_Insulator	Low-DNase	1.30903	-0.0353819	-0.228119	-0.281802	0.326282	-0.664239	FALSE
chr1	17661489	17662073	985	FALSE	CTCF	8_Insulator	Low-DNase	1.73716	0.0501551	-0.0613589	0.249159	0.701276	0.0152402	FALSE
chr1	17970524	17971600	986	FALSE	Primed_enhancer	7_Weak_Enhancer		5.26281	-2.529	-2.63987	-3.77936	-4.33005	-0.581576	TRUE
chr1	18041173	18041469	987	FALSE	other	7_Weak_Enhancer	Low-DNase	1.28317	-3.04338	-1.92841	-2.53979	-2.61841	-0.809351	TRUE
chr1	18100535	18100786	988	FALSE	CTCF	8_Insulator	Low-DNase	0.579018	-0.708971	0.0235181	0.344388	0.608113	0.132258	FALSE
chr1	18110295	18110579	989	FALSE	CTCF	12_Repressed	Low-DNase	0.751469	0.239842	-0.73481	-0.569066	-0.267156	1.14046	FALSE
chr1	18178225	18178435	990	FALSE	other	7_Weak_Enhancer		0.81022	-2.38883	-3.66685	-2.67074	-7.4159	-1.51332	TRUE
chr1	18217456	18217696	991	FALSE	CTCF	8_Insulator	Low-DNase	0.893842	-0.0715946	-1.27143	-0.679168	-0.481402	-0.514915	FALSE
chr1	18234832	18235077	992	FALSE	CTCF	8_Insulator	Low-DNase	1.01627	-1.29477	-0.500771	-0.283382	0.135961	-0.303164	FALSE
chr1	18282563	18284428	993	FALSE	Active_enhancer	4_Strong_Enhancer	dELS	9.7549	-0.918158	-0.909473	-1.10572	-1.33448	-0.467378	TRUE
chr1	18299818	18300028	994	FALSE	CTCF	8_Insulator	Low-DNase	0.894244	-0.0441164	0.315918	-0.0279482	0.536861	-0.562308	FALSE
chr1	18341276	18341744	995	FALSE	Active_enhancer	5_Strong_Enhancer	dELS	2.06341	-2.30919	-1.3024	-1.60055	-2.75454	-0.493016	TRUE
chr1	18452661	18452880	996	FALSE	other	13_Heterochrom/lo		1.19432	0.214534	-0.200383	-0.881483	-0.612673	-0.580613	FALSE
chr1	18481111	18481646	997	TRUE	other	7_Weak_Enhancer	Low-DNase	1.66165	-2.72388	-2.39805	-3.34639	-1.85051	-2.22727	TRUE
chr1	18581338	18581745	998	FALSE	CTCF	8_Insulator	CTCF-only,CTCF-bound	1.4141	-0.482817	0.303605	0.443172	0.523228	-0.163306	FALSE
chr1	18597151	18597706	999	FALSE	CTCF	8_Insulator	Low-DNase	1.25499	0.247146	0.412027	0.466129	0.246349	-0.164612	FALSE
chr1	18602736	18603534	1000	FALSE	other	13_Heterochrom/lo	Low-DNase	0.931735	0.579926	1.36029	1.39868	1.71982	1.784	FALSE
chr1	18681275	18681694	1001	FALSE	CTCF	8_Insulator	CTCF-only,CTCF-bound	1.18981	-0.336305	-0.781819	0.186795	0.0247922	-0.315788	FALSE
chr1	18820473	18821241	1002	FALSE	CTCF	8_Insulator	CTCF-only,CTCF-bound	2.63271	-0.209912	-0.4716	-0.503286	0.833605	0.768475	FALSE
chr1	18875007	18875836	1003	FALSE	CTCF	8_Insulator	CTCF-only,CTCF-bound	3.47903	0.518342	-0.161579	0.259837	0.361513	-0.0699132	FALSE
chr1	18884009	18884645	1004	FALSE	CTCF	8_Insulator	CTCF-only,CTCF-bound	3.26706	0.151497	0.127766	0.498672	0.384037	-0.32337	FALSE
chr1	18902027	18903272	1005	TRUE	Promoter	1_Active_Promoter	pELS	47.1673	0.000241606	0.0459759	-0.0475225	0.126943	-0.00698875	FALSE
chr1	18907008	18907431	1006	FALSE	CTCF	8_Insulator	CTCF-only,CTCF-bound	5.38351	-0.124038	0.228509	0.282558	0.409599	-0.273834	FALSE
chr1	18907995	18908603	1007	FALSE	Active_enhancer	5_Strong_Enhancer	Low-DNase	5.41079	-0.563207	-1.29081	-1.39233	-1.21653	-1.45411	TRUE
chr1	18912892	18913539	1008	FALSE	CTCF	8_Insulator	CTCF-only,CTCF-bound	6.07814	-0.0358532	-0.241288	-0.150671	0.0948425	-0.340723	FALSE
chr1	18926401	18928266	1009	FALSE	Active_enhancer	4_Strong_Enhancer	Low-DNase	35.9609	-0.918909	-0.961227	-1.38458	-1.21819	-0.70029	TRUE
chr1	18938298	18938965	1010	FALSE	other	7_Weak_Enhancer	Low-DNase	2.0526	-0.853517	-1.5222	-0.415505	-0.382696	-0.380763	FALSE
chr1	18943949	18944435	1011	FALSE	Active_enhancer	5_Strong_Enhancer	Low-DNase	2.87203	-2.41599	-1.51037	-1.74315	-2.34231	-1.51628	TRUE
chr1	18950654	18952410	1012	FALSE	Active_enhancer	4_Strong_Enhancer	dELS	29.1883	-0.513522	-0.541619	-0.51914	-0.758329	-0.755969	FALSE
chr1	18955622	18957405	1013	TRUE	Promoter	1_Active_Promoter	PLS	50.2087	-0.00583849	0.194375	0.0475381	0.348377	-0.199644	FALSE
chr1	18965198	18966052	1014	FALSE	Primed_enhancer	6_Weak_Enhancer	DNase-only	3.75687	-1.66521	-2.0313	-1.62612	-2.67967	-1.35853	TRUE
chr1	19010499	19011596	1015	FALSE	Primed_enhancer	6_Weak_Enhancer	DNase-only	11.1513	-1.84368	-1.71309	-2.43913	-2.59696	-1.13432	TRUE
chr1	19045499	19045719	1016	FALSE	other	13_Heterochrom/lo	Low-DNase	0.570194	-1.11419	-0.624523	-1.45939	-0.86169	-0.0713786	TRUE
chr1	19062686	19062929	1017	FALSE	other	13_Heterochrom/lo		0.853041	-0.4976	-7.03295	-1.84535	-2.77592	-1.45889	TRUE
chr1	19087590	19088471	1018	FALSE	Active_enhancer	5_Strong_Enhancer	dELS	4.32638	-1.00924	-1.22583	-1.94325	-2.3322	-1.20953	TRUE
chr1	19089077	19089431	1019	FALSE	Active_enhancer	5_Strong_Enhancer	dELS	2.35937	-1.57228	-1.61044	-2.30376	-3.10046	-1.34014	TRUE
chr1	19113523	19113954	1020	FALSE	CTCF	10_Txn_Elongation	CTCF-only,CTCF-bound	2.11744	-0.409615	-0.818437	-0.394707	-0.147371	0.0961191	FALSE
chr1	19123957	19124759	1021	FALSE	Active_enhancer	9_Txn_Transition	Low-DNase	3.71316	-2.11477	-2.00811	-1.71548	-2.89359	-1.54215	TRUE
chr1	19166174	19166393	1022	FALSE	other	5_Strong_Enhancer		1.53452	-2.83063	-1.75499	-2.7665	-3.39453	-2.0153	TRUE
chr1	19166789	19167064	1023	FALSE	Active_enhancer	9_Txn_Transition		1.47969	-2.04029	-2.53745	-2.48963	-1.88673	-0.159353	TRUE
chr1	19169558	19170393	1024	FALSE	Active_enhancer	4_Strong_Enhancer	Low-DNase	9.01474	-2.35557	-1.38317	-2.7346	-3.42998	-0.956591	TRUE
chr1	19205451	19205672	1025	FALSE	other	6_Weak_Enhancer		3.09371	-3.14976	-2.19771	-3.43687	-4.15633	-1.02866	TRUE
chr1	19209610	19210799	1026	TRUE	Promoter	1_Active_Promoter	PLS	47.0293	-0.0299132	-0.220995	-0.125318	-0.119595	-0.170915	FALSE
chr1	19220191	19220617	1027	FALSE	other	9_Txn_Transition	Low-DNase	1.50856	-0.654637	-1.58608	-1.09004	-2.14102	-3.15013	TRUE
chr1	19240935	19241907	1028	TRUE	other	10_Txn_Elongation	CTCF-only,CTCF-bound	4.02906	0.127261	0.060007	-0.15047	-0.120383	-0.541609	FALSE
chr1	19251065	19252218	1029	TRUE	Promoter	1_Active_Promoter	PLS	24.2232	0.0994719	0.181738	0.249242	0.351044	0.021834	FALSE
chr1	19288733	19288923	1030	TRUE	other	13_Heterochrom/lo	Low-DNase	0.655216	0.256894	-0.277715	-0.860242	-0.740465	-0.489918	FALSE
chr1	19311681	19312917	1031	TRUE	Promoter	1_Active_Promoter	PLS,CTCF-bound	43.0253	0.021905	0.103111	0.0138065	0.28828	0.0431464	FALSE
chr1	19315480	19316174	1032	FALSE	Active_enhancer	4_Strong_Enhancer	dELS	17.8185	-1.93469	-1.29665	-1.74534	-1.52842	-1.36201	TRUE
chr1	19341489	19341971	1033	FALSE	CTCF	10_Txn_Elongation	CTCF-only,CTCF-bound	4.60105	-0.161126	-0.129949	-0.232099	-0.0513091	-0.233366	FALSE
chr1	19344411	19344760	1034	FALSE	CTCF	10_Txn_Elongation	Low-DNase	2.34305	-0.113	0.22307	0.503787	0.330563	0.0576543	FALSE
chr1	19390847	19392470	1035	FALSE	Active_enhancer	4_Strong_Enhancer	dELS	12.0012	-1.21793	-1.13138	-0.902016	-0.941129	-1.24358	FALSE
chr1	19392836	19393500	1036	FALSE	Active_enhancer	5_Strong_Enhancer	Low-DNase	3.15426	-0.781954	-0.461772	-0.230403	-0.309616	-1.89301	FALSE
chr1	19411551	19412261	1037	FALSE	Active_enhancer	5_Strong_Enhancer	dELS	4.61618	-1.73386	-1.35952	-1.8314	-2.37726	-1.11912	TRUE
chr1	19448408	19449159	1038	FALSE	Active_enhancer	5_Strong_Enhancer	Low-DNase	3.93372	-1.81283	-1.85258	-1.89955	-2.03032	-1.12129	TRUE
chr1	19454546	19455220	1039	FALSE	Active_enhancer	4_Strong_Enhancer	Low-DNase	5.39956	-1.65696	-1.18418	-1.79753	-2.00305	-0.470012	TRUE
chr1	19459533	19459997	1040	FALSE	Active_enhancer	4_Strong_Enhancer	dELS	10.5092	-1.78602	-1.54416	-2.52273	-2.50779	-0.634135	TRUE
chr1	19463169	19463774	1041	FALSE	Active_enhancer	4_Strong_Enhancer	dELS	8.77697	-1.78478	-1.38917	-1.866	-1.4879	-1.67692	TRUE
chr1	19468399	19470078	1042	FALSE	Active_enhancer	4_Strong_Enhancer	dELS	14.2672	-1.52956	-0.887817	-1.40401	-1.34571	-1.24867	TRUE
chr1	19476539	19478124	1043	FALSE	Active_enhancer	4_Strong_Enhancer	dELS	24.7616	-1.96036	-1.57848	-2.68982	-2.7208	-1.54215	TRUE
chr1	19484925	19486307	1044	TRUE	Promoter	1_Active_Promoter	PLS	49.2482	0.0575804	0.178167	0.146479	0.408683	0.149308	FALSE
chr1	19505058	19506180	1045	FALSE	other	2_Weak_Promoter	Low-DNase	3.56024	-1.52017	-1.06993	-0.580619	-0.971652	-1.58153	FALSE
chr1	19508937	19509395	1046	FALSE	Primed_enhancer	6_Weak_Enhancer	DNase-only	2.50477	-1.47772	-1.78005	-1.87127	-1.97959	-1.78629	TRUE
chr1	19582171	19582546	1047	FALSE	CTCF	8_Insulator	CTCF-only,CTCF-bound	2.49995	-0.702018	0.143286	-0.14462	-0.0574878	-0.321512	FALSE
chr1	19596374	19597833	1048	TRUE	Promoter	1_Active_Promoter	PLS	45.1714	-0.146755	-0.426222	-0.412851	-0.403261	-0.515129	FALSE
chr1	19606840	19607150	1049	FALSE	other	7_Weak_Enhancer	Low-DNase	0.915302	-3.18289	-0.651096	-1.48078	-2.19421	-1.59534	TRUE
chr1	19643671	19645373	1050	TRUE	Promoter	2_Weak_Promoter	PLS	12.5848	-0.387355	-0.511564	-0.310133	0.112463	-0.853127	FALSE
chr1	19651213	19651597	1051	FALSE	CTCF	8_Insulator	Low-DNase	2.58789	-0.0632675	-0.288921	0.19739	0.304509	-0.0172072	FALSE
chr1	19653454	19654206	1052	FALSE	CTCF	8_Insulator	CTCF-only,CTCF-bound	6.95253	-0.342238	-0.507151	-0.399126	-0.512894	-0.451022	FALSE
chr1	19659691	19660129	1053	FALSE	CTCF	6_Weak_Enhancer	CTCF-only,CTCF-bound	12.6639	-0.0795811	-0.481101	-0.639026	-0.119618	-0.0497896	FALSE
chr1	19664703	19665007	1054	TRUE	Promoter	3_Poised_Promoter	PLS	2.76836	-0.625787	-0.49231	-0.221187	-0.288608	-0.13719	FALSE
chr1	19676306	19676733	1055	FALSE	other	13_Heterochrom/lo		1.28968	-0.616275	-1.1326	-1.32341	-1.26515	-1.55335	TRUE
chr1	19689832	19690185	1056	FALSE	other	7_Weak_Enhancer	DNase-only	1.49061	-0.589252	-1.71853	-2.15408	-3.42835	-1.29389	TRUE
chr1	19698100	19698626	1057	FALSE	Active_enhancer	7_Weak_Enhancer		1.90118	-2.18672	-1.8091	-1.58209	-2.27045	-2.05421	TRUE
chr1	19703807	19705159	1058	FALSE	Active_enhancer	7_Weak_Enhancer	CTCF-only,CTCF-bound	5.49874	-0.55398	-0.833589	-0.550393	-0.326201	-0.377427	FALSE
chr1	19710795	19711775	1059	FALSE	Active_enhancer	4_Strong_Enhancer	dELS	22.2533	-1.00894	-1.01526	-1.94589	-2.94948	-0.0994072	TRUE
chr1	19715587	19716071	1060	FALSE	CTCF	8_Insulator	CTCF-only,CTCF-bound	7.20881	-0.411228	-0.181381	-0.0721574	-0.140668	-0.779522	FALSE
chr1	19762247	19762551	1061	FALSE	CTCF	8_Insulator	CTCF-only,CTCF-bound	1.67188	-0.914525	-0.901872	-0.339064	0.39609	-0.0743864	FALSE
chr1	19764748	19765074	1062	FALSE	Primed_enhancer	11_Weak_Txn	Low-DNase	1.11732	-2.27251	-1.03842	-1.93745	-1.3124	-0.749758	TRUE
chr1	19793390	19794076	1063	FALSE	Primed_enhancer	6_Weak_Enhancer		3.81223	-1.78763	-1.18806	-1.70129	-2.19	-0.319157	TRUE
chr1	19799311	19800567	1064	TRUE	Promoter	1_Active_Promoter	PLS,CTCF-bound	21.6872	-0.367423	-0.148141	-0.177387	-0.10471	-0.420972	FALSE
chr1	19811268	19811695	1065	FALSE	CTCF	8_Insulator	CTCF-only,CTCF-bound	2.14162	-0.199835	-0.10436	0.209204	0.185746	-0.295639	FALSE
chr1	19815769	19816221	1066	TRUE	other	7_Weak_Enhancer	Low-DNase	1.88072	-1.64593	-2.33177	-1.89483	-1.19177	-0.817539	TRUE
chr1	19858978	19859230	1067	FALSE	other	13_Heterochrom/lo	Low-DNase	1.09587	-1.30183	-2.23873	-2.54423	-1.60046	-1.18657	TRUE
chr1	19882133	19883059	1068	TRUE	Promoter	1_Active_Promoter	PLS,CTCF-bound	32.6639	0.0862626	-0.0955293	-0.0729754	0.202941	-0.0299905	FALSE
chr1	19917736	19918529	1069	FALSE	CTCF	8_Insulator	CTCF-only,CTCF-bound	2.83905	0.12677	-0.477239	0.0954778	0.25539	-0.516878	FALSE
chr1	19960585	19961009	1070	FALSE	other	6_Weak_Enhancer		1.18692	-3.36287	-1.72649	-3.52768	-4.30641	-2.08981	TRUE
chr1	20058567	20058872	1071	FALSE	Primed_enhancer	6_Weak_Enhancer	Low-DNase	2.22884	-3.65718	-1.91257	-2.24604	-3.54033	-2.86881	TRUE
chr1	20059834	20060380	1072	FALSE	Primed_enhancer	6_Weak_Enhancer	Low-DNase	2.80715	-1.58227	-0.365095	-1.48122	-0.672415	-2.03378	TRUE
chr1	20078205	20079032	1073	FALSE	Active_enhancer	4_Strong_Enhancer	dELS	6.68662	-1.44911	-1.46377	-1.67993	-2.12128	-2.07852	TRUE
chr1	20080180	20081427	1074	FALSE	Active_enhancer	4_Strong_Enhancer	dELS	7.37715	-1.37032	-0.680033	-1.1547	-1.60068	-1.11198	TRUE
chr1	20087767	20087961	1075	FALSE	CTCF	8_Insulator	CTCF-only,CTCF-bound	0.645694	-0.570791	-0.225643	-0.0549163	-0.0828532	-0.596541	FALSE
chr1	20100775	20101586	1076	FALSE	CTCF	8_Insulator	CTCF-only,CTCF-bound	3.52897	-0.60352	-0.00697473	-0.240004	-0.0721534	-0.63447	FALSE
chr1	20124458	20124868	1077	TRUE	other	5_Strong_Enhancer	dELS	4.04304	-1.91497	-1.78884	-1.90977	-2.32343	-0.684622	TRUE
chr1	20125860	20127476	1078	FALSE	Active_enhancer	5_Strong_Enhancer	dELS	8.80833	-0.915181	-0.801663	-0.792197	-1.21148	-0.631694	FALSE
chr1	20127492	20127935	1079	FALSE	Active_enhancer	5_Strong_Enhancer		3.38489	-2.39632	-1.50402	-1.92622	-2.32037	-1.56462	TRUE
chr1	20152009	20152948	1080	FALSE	CTCF	8_Insulator	DNase-H3K4me3,CTCF-bound	7.34075	-0.283485	0.0878579	0.0778415	0.115346	-0.279993	FALSE
chr1	20165490	20166090	1081	FALSE	CTCF	8_Insulator	Low-DNase	1.76883	-0.180402	-0.497189	-0.447111	0.500886	-1.2203	FALSE
chr1	20171101	20171884	1082	FALSE	Primed_enhancer	7_Weak_Enhancer	Low-DNase	4.004	-1.53307	-2.01941	-2.12225	-2.27284	-1.99664	TRUE
chr1	20185395	20186704	1083	TRUE	other	3_Poised_Promoter	Low-DNase	9.83003	-1.33815	-1.41185	-2.05552	-1.71416	-1.24494	TRUE
chr1	20195223	20195506	1084	FALSE	CTCF	8_Insulator	CTCF-only,CTCF-bound	1.50896	0.216429	0.00615501	-0.150935	0.147931	0.0182948	FALSE
chr1	20212618	20213382	1085	FALSE	Poised_enhancer	6_Weak_Enhancer	CTCF-only,CTCF-bound	4.74002	-0.963283	-1.53675	-1.41605	-0.840585	-1.43859	TRUE
chr1	20216679	20217010	1086	FALSE	CTCF	8_Insulator	CTCF-only,CTCF-bound	2.99965	0.0473175	-0.0867382	0.196799	-0.0295029	-0.149018	FALSE
chr1	20233440	20233706	1087	FALSE	CTCF	8_Insulator	CTCF-only,CTCF-bound	1.07773	-0.488382	-0.70389	-0.642288	-0.668873	-1.01488	FALSE
chr1	20237720	20238025	1088	FALSE	other	12_Repressed	Low-DNase	1.2895	-3.87538	-2.09832	-3.98574	-3.60695	-1.01656	TRUE
chr1	20248963	20249517	1089	FALSE	other	7_Weak_Enhancer	Low-DNase	1.8659	-1.13586	-2.05644	-1.85067	-2.46581	-1.12651	TRUE
chr1	20250457	20250950	1090	FALSE	other	7_Weak_Enhancer	Low-DNase	2.14114	-1.11995	-1.83593	-1.86547	-2.22357	-0.849832	TRUE
chr1	20279394	20279881	1091	FALSE	other	12_Repressed	Low-DNase	2.02623	-2.68182	-2.49472	-2.61973	-3.14647	-2.24872	TRUE
chr1	20321708	20323375	1092	TRUE	other	5_Strong_Enhancer	Low-DNase	16.1422	-1.83327	-1.35518	-2.72218	-3.12487	-0.918353	TRUE
chr1	20343099	20344070	1093	FALSE	other	13_Heterochrom/lo	Low-DNase	2.88015	-0.0571698	-0.412811	-0.137009	-0.306347	0.0169728	FALSE
chr1	20359532	20360172	1094	FALSE	Poised_enhancer	7_Weak_Enhancer	DNase-only	2.37323	-2.48525	-2.40071	-2.57985	-2.91761	-2.17373	TRUE
chr1	20376863	20377237	1095	FALSE	CTCF	8_Insulator	CTCF-only,CTCF-bound	2.47428	-0.344088	0.0947338	-0.0499615	0.277331	-0.432846	FALSE
chr1	20380248	20381559	1096	TRUE	other	7_Weak_Enhancer	Low-DNase	9.29913	-0.680481	-0.718293	-1.33252	-1.91609	-0.558869	TRUE
chr1	20426422	20427406	1097	FALSE	Primed_enhancer	7_Weak_Enhancer	Low-DNase	4.16332	-2.89437	-2.2045	-2.24298	-2.57964	-1.33014	TRUE
chr1	20430216	20430726	1098	FALSE	CTCF	8_Insulator	Low-DNase	0.918099	0.241795	-0.186551	0.578932	0.727605	-0.254196	FALSE
chr1	20440814	20441202	1099	FALSE	other	13_Heterochrom/lo		2.40581	0.268912	0.0780635	0.377162	0.278494	-0.6549	FALSE
chr1	20473159	20473437	1100	FALSE	other	13_Heterochrom/lo	Low-DNase	1.57183	-1.0903	-2.11444	-1.58836	-0.638935	-1.2922	TRUE
chr1	20493661	20494524	1101	FALSE	CTCF	6_Weak_Enhancer	CTCF-only,CTCF-bound	3.09542	-0.318685	-0.908856	-0.220478	-0.0863119	-1.16157	FALSE
chr1	20496351	20496865	1102	FALSE	other	11_Weak_Txn	Low-DNase	1.64501	-1.97432	-0.961657	-1.21517	-0.979341	-0.558396	TRUE
chr1	20507334	20508636	1103	TRUE	Promoter	1_Active_Promoter	pELS	19.4735	0.145524	0.175049	0.216349	0.242141	-0.0590737	FALSE
chr1	20522282	20522777	1104	FALSE	CTCF	8_Insulator	CTCF-only,CTCF-bound	1.80372	-0.146693	-0.663765	-0.295408	0.35201	-0.493713	FALSE
chr1	20552333	20552692	1105	TRUE	other	12_Repressed	Low-DNase	1.42464	-0.557961	-1.02134	-0.499375	-0.844917	-1.34557	FALSE
chr1	20553051	20553886	1106	TRUE	other	12_Repressed	Low-DNase	1.72011	0.13996	0.269304	0.318751	0.97484	-0.0410172	FALSE
chr1	20575190	20575966	1107	FALSE	CTCF	13_Heterochrom/lo	Low-DNase	2.16066	-0.151461	-0.0351951	0.255371	0.524867	-0.368835	FALSE
chr1	20633254	20634447	1108	TRUE	Promoter	2_Weak_Promoter	PLS,CTCF-bound	16.0125	-0.17135	0.0937307	0.0966867	0.258759	-0.142112	FALSE
chr1	20639872	20640787	1109	FALSE	CTCF	8_Insulator	CTCF-only,CTCF-bound	4.41428	-0.67121	-0.438153	-0.323526	-0.0185889	-0.607167	FALSE
chr1	20660993	20662104	1110	TRUE	Promoter	1_Active_Promoter	PLS,CTCF-bound	48.8207	0.318874	0.0848808	0.122626	0.11127	0.176633	FALSE
chr1	20666866	20667167	1111	FALSE	other	13_Heterochrom/lo	DNase-only	1.4117	-0.104444	0.248996	-0.0159975	-0.819802	-0.831438	FALSE
chr1	20678301	20679240	1112	FALSE	Primed_enhancer	6_Weak_Enhancer	Low-DNase	9.87678	-2.32618	-2.35038	-2.80961	-3.06126	-2.37249	TRUE
chr1	20696310	20697287	1113	FALSE	Primed_enhancer	2_Weak_Promoter	DNase-H3K4me3,CTCF-bound	18.4039	0.0346176	0.182571	0.217001	0.334393	-0.000747735	FALSE
chr1	20702310	20702906	1114	FALSE	CTCF	11_Weak_Txn	Low-DNase	0.856144	-0.422892	0.413241	1.15348	0.831379	0.0903708	FALSE
chr1	20717418	20718371	1115	TRUE	other	3_Poised_Promoter	DNase-only	8.15444	-0.518447	-0.0468076	-0.389861	0.440206	-0.183019	FALSE
chr1	20731347	20733701	1116	TRUE	Promoter	2_Weak_Promoter	DNase-H3K4me3,CTCF-bound	27.5055	-0.365742	-0.244379	-0.262547	-0.112224	-0.543376	FALSE
chr1	20786098	20787796	1117	TRUE	Promoter	1_Active_Promoter	PLS,CTCF-bound	78.4554	0.158526	0.115008	0.0518965	0.210587	-0.0842977	FALSE
chr1	20931960	20933453	1118	FALSE	Primed_enhancer	2_Weak_Promoter	Low-DNase	10.6205	-1.85198	-1.79056	-1.82943	-2.38507	-0.452433	TRUE
chr1	20964323	20965470	1119	FALSE	Active_enhancer	5_Strong_Enhancer	dELS,CTCF-bound	8.68165	-1.8349	-1.5206	-1.46863	-1.54096	-1.41271	TRUE
chr1	20988143	20988786	1120	TRUE	other	7_Weak_Enhancer		1.38925	-0.284546	-0.851588	-1.3439	-0.914595	-1.08741	TRUE
chr1	20992481	20993077	1121	FALSE	Active_enhancer	5_Strong_Enhancer	Low-DNase	1.91933	-2.1737	-0.890819	-1.09289	-1.90809	-0.800383	TRUE
chr1	21016220	21016636	1122	FALSE	Primed_enhancer	7_Weak_Enhancer	Low-DNase	1.13728	-1.34378	-1.50325	-1.51612	-0.864111	-0.235826	TRUE
chr1	21022190	21023294	1123	FALSE	other	1_Active_Promoter	dELS	11.8645	-1.02405	-1.03868	-1.0772	-1.05253	-0.971092	TRUE
chr1	21051185	21051986	1124	TRUE	other	5_Strong_Enhancer	Low-DNase	3.34966	-0.141625	-0.43715	-0.3443	-0.759621	-0.612976	FALSE
chr1	21052117	21052368	1125	FALSE	Primed_enhancer	6_Weak_Enhancer	Low-DNase	1.17839	-0.856207	-1.05152	-0.47313	-1.18883	-0.26669	FALSE
chr1	21068989	21069297	1126	FALSE	other	11_Weak_Txn	Low-DNase	0.921018	-1.97319	-1.71611	-1.16158	-1.23175	-0.228866	TRUE
chr1	21089539	21089960	1127	FALSE	other	7_Weak_Enhancer	Low-DNase	1.11352	-1.81662	-0.949604	0.0312009	1.38363	-1.07973	FALSE
chr1	21090506	21090789	1128	FALSE	other	5_Strong_Enhancer	Low-DNase	0.872582	-2.77016	-0.120934	-0.706085	-0.617127	-0.953509	FALSE
chr1	21099036	21099588	1129	FALSE	Primed_enhancer	9_Txn_Transition	Low-DNase	1.92073	-2.52243	-1.69768	-1.77791	-1.49057	-0.652417	TRUE
chr1	21117549	21117888	1130	FALSE	other	11_Weak_Txn	Low-DNase	1.25469	-0.90656	-1.14479	-0.400973	-1.41351	-0.727562	FALSE
chr1	21154719	21155215	1131	FALSE	other	11_Weak_Txn	Low-DNase	1.69796	-1.21422	-1.27865	-0.806582	-1.89209	-1.16856	FALSE
chr1	21165644	21166309	1132	FALSE	Active_enhancer	5_Strong_Enhancer	Low-DNase	1.94328	-1.58857	-1.62484	-1.57476	-1.9016	-1.03373	TRUE
chr1	21176030	21177438	1133	TRUE	Promoter	1_Active_Promoter	PLS	47.4298	0.301706	-0.00163906	0.0263554	0.189092	0.0121744	FALSE
chr1	21182221	21182477	1134	FALSE	other	13_Heterochrom/lo	Low-DNase	0.918004	-1.38961	-0.913479	-1.88877	-2.04604	-0.455723	TRUE
chr1	21184066	21184771	1135	FALSE	Primed_enhancer	6_Weak_Enhancer	Low-DNase	2.8613	-1.86545	-0.939038	-0.981329	-1.60173	-2.42373	FALSE
chr1	21194881	21195666	1136	FALSE	CTCF	8_Insulator	Low-DNase	2.4046	0.21915	-0.150815	0.22295	0.531521	-0.39378	FALSE
chr1	21206140	21206446	1137	FALSE	other	13_Heterochrom/lo		1.27425	-1.28056	-1.4289	-2.69624	-1.92105	-0.121576	TRUE
chr1	21216668	21217547	1138	FALSE	Primed_enhancer	8_Insulator	CTCF-only,CTCF-bound	3.31819	-0.695825	-0.256059	-0.091168	-0.501872	-1.03337	FALSE
chr1	21217665	21218469	1139	FALSE	CTCF	8_Insulator	Low-DNase	1.9122	0.0157866	0.174416	0.358951	0.44027	-0.378874	FALSE
chr1	21232003	21232625	1140	FALSE	CTCF	8_Insulator	CTCF-only,CTCF-bound	1.69904	-0.449701	0.0974057	0.514701	0.698601	-0.18964	FALSE
chr1	21239237	21239547	1141	FALSE	other	11_Weak_Txn	DNase-only	1.94409	-1.81553	-1.34128	-1.91317	-1.10831	-2.11114	TRUE
chr1	21254033	21254228	1142	FALSE	other	11_Weak_Txn	Low-DNase	0.947982	-1.19373	-1.58463	-3.14639	-1.68597	-4.72405	TRUE
chr1	21255122	21255720	1143	FALSE	CTCF	8_Insulator	CTCF-only,CTCF-bound	3.33836	-0.0731974	-0.178718	0.173771	0.719841	-0.227582	FALSE
chr1	21269936	21270846	1144	FALSE	CTCF	10_Txn_Elongation	CTCF-only,CTCF-bound	3.70019	-0.246488	0.347893	0.122303	0.170024	0.0734393	FALSE
chr1	21284770	21285175	1145	FALSE	other	7_Weak_Enhancer	Low-DNase	1.7575	-0.911825	-1.21004	-0.988861	-1.00613	-1.82986	FALSE
chr1	21290719	21290982	1146	TRUE	Promoter	1_Active_Promoter	pELS	9.29175	-0.955923	-0.941908	-0.931774	-1.22218	-0.721838	FALSE
chr1	21292745	21295220	1147	TRUE	Promoter	4_Strong_Enhancer	PLS	81.9058	-0.361413	-0.495242	-0.646702	-0.82566	-0.444528	FALSE
chr1	21307614	21307991	1148	FALSE	other	11_Weak_Txn	Low-DNase	1.70929	-1.04833	-0.799621	0.0326681	0.16183	-0.79697	FALSE
chr1	21324108	21325906	1149	FALSE	Active_enhancer	4_Strong_Enhancer	dELS	14.4394	-0.386108	-0.631845	-0.205785	-0.159673	-0.787549	FALSE
chr1	21334081	21335337	1150	FALSE	Active_enhancer	4_Strong_Enhancer	dELS	19.2296	-0.757879	-0.655042	-0.739567	-0.125926	-0.578469	FALSE
chr1	21336417	21336810	1151	FALSE	Primed_enhancer	6_Weak_Enhancer	Low-DNase	4.05432	-1.16495	-1.47191	-1.98372	-1.14254	-1.0002	TRUE
chr1	21343505	21343764	1152	FALSE	Active_enhancer	4_Strong_Enhancer	pELS	4.81173	-1.34902	-1.99729	-2.1437	-2.1078	-1.51929	TRUE
chr1	21344751	21346085	1153	TRUE	Promoter	1_Active_Promoter	PLS	32.7838	-0.315025	-0.132921	-0.164693	-0.0875525	-0.205541	FALSE
chr1	21368511	21369143	1154	FALSE	CTCF	8_Insulator	CTCF-only,CTCF-bound	3.30588	-0.17398	-0.406303	-0.30031	-0.512231	-1.17136	FALSE
chr1	21370610	21370849	1155	FALSE	CTCF	8_Insulator	Low-DNase	1.14009	-0.456668	-0.124739	-0.384745	0.446445	-0.634588	FALSE
chr1	21383783	21385108	1156	FALSE	Primed_enhancer	6_Weak_Enhancer	DNase-only	5.21878	-1.45051	-1.49671	-2.46435	-3.22975	-2.01784	TRUE
chr1	21397752	21398131	1157	TRUE	other	2_Weak_Promoter	DNase-only	1.55789	-2.15336	-1.41469	-1.08841	-1.17325	-1.17875	FALSE
chr1	21427985	21428373	1158	TRUE	other	12_Repressed	Low-DNase	1.15603	-0.0753564	-0.145701	-0.345606	0.354357	-0.462832	FALSE
chr1	21439709	21440695	1159	TRUE	Promoter	2_Weak_Promoter	PLS	14.4815	0.0519251	-0.162813	-0.148128	0.258002	-0.0549505	FALSE
chr1	21488738	21489276	1160	FALSE	Primed_enhancer	8_Insulator	CTCF-only,CTCF-bound	3.30035	-0.193941	0.11316	-0.566215	-0.16338	-0.235626	FALSE
chr1	21490657	21491225	1161	FALSE	CTCF	8_Insulator	Low-DNase	1.643	-0.730697	0.0154229	0.168846	0.647695	0.854069	FALSE
chr1	21508706	21509566	1162	TRUE	other	3_Poised_Promoter	Low-DNase	5.66925	-0.212028	-0.142784	-0.299055	-0.323424	-0.641132	FALSE
chr1	21514226	21514647	1163	FALSE	Primed_enhancer	6_Weak_Enhancer	DNase-only	6.50336	-2.94503	-2.18904	-3.56538	-2.71518	-1.12717	TRUE
chr1	21523428	21524034	1164	FALSE	Primed_enhancer	7_Weak_Enhancer	Low-DNase	1.22952	-0.466288	-1.2893	-1.14916	-1.071	-1.57621	TRUE
chr1	21534495	21535152	1165	FALSE	CTCF	8_Insulator	Low-DNase	1.77956	-0.0467456	-0.135954	0.041463	-0.38082	-0.635027	FALSE
chr1	21574119	21574347	1166	TRUE	other	13_Heterochrom/lo	Low-DNase	0.776541	0.211311	-0.374466	0.381168	0.134189	-0.106204	FALSE
chr1	21595596	21596027	1167	FALSE	CTCF	8_Insulator	Low-DNase	1.52459	0.115324	-0.110753	0.45123	0.434557	0.295268	FALSE
chr1	21607438	21608219	1168	FALSE	Primed_enhancer	6_Weak_Enhancer	DNase-only	16.4346	-0.0490833	-0.801629	-0.695037	-1.00941	-0.234212	FALSE
chr1	21622160	21622953	1169	TRUE	other	12_Repressed	Low-DNase	4.59772	-0.132347	0.0724994	-0.0474258	0.114508	-0.426729	FALSE
chr1	21647966	21648244	1170	FALSE	other	12_Repressed	DNase-only	1.90829	-1.61607	-0.810946	-1.06899	-0.941178	-1.20215	TRUE
chr1	21651464	21652454	1171	TRUE	Promoter	12_Repressed	Low-DNase	3.83073	-0.154545	-0.452021	-0.953282	-0.267535	-1.26152	FALSE
chr1	21659061	21659785	1172	FALSE	CTCF	8_Insulator	CTCF-only,CTCF-bound	8.29914	-1.26367	-1.06053	-1.07574	-0.792067	-0.76472	TRUE
chr1	21669244	21670225	1173	TRUE	other	3_Poised_Promoter	Low-DNase	3.84198	0.0633376	-0.0529552	0.113083	0.0617186	-0.483368	FALSE
chr1	21672687	21673693	1174	FALSE	other	11_Weak_Txn	Low-DNase	2.0223	-0.158928	0.44532	0.931386	0.287717	0.105062	FALSE
chr1	21700115	21700578	1175	FALSE	other	10_Txn_Elongation	Low-DNase	1.35465	-1.11714	-0.671642	-1.28941	-0.935794	-0.575013	TRUE
chr1	21703184	21703849	1176	FALSE	CTCF	10_Txn_Elongation	Low-DNase	0.970045	-0.0892505	1.05204	0.988925	0.567225	-0.292002	FALSE
chr1	21742616	21742950	1177	FALSE	CTCF	9_Txn_Transition	Low-DNase	2.05007	-0.567147	-0.980502	-1.15388	-0.920377	-0.20695	TRUE
chr1	21761587	21763532	1178	FALSE	Active_enhancer	4_Strong_Enhancer	dELS	25.6366	-0.699172	-0.155174	-0.518284	-0.0208116	-0.29803	FALSE
chr1	21773562	21774118	1179	FALSE	Active_enhancer	5_Strong_Enhancer	Low-DNase	3.59892	-1.33794	-0.861765	-1.174	-1.11823	-0.655217	TRUE
chr1	21779767	21780188	1180	FALSE	other	1_Active_Promoter	dELS	12.8296	-0.577692	-0.718493	-1.06287	-1.71284	-0.187443	TRUE
chr1	21782215	21783828	1181	TRUE	Promoter	1_Active_Promoter	PLS	65.2321	0.210885	0.22324	0.155181	0.27268	0.0453617	FALSE
chr1	21791448	21792350	1182	FALSE	Active_enhancer	4_Strong_Enhancer	dELS	12.2201	-2.29888	-2.02661	-2.41689	-2.94977	-1.32299	TRUE
chr1	21797813	21798220	1183	FALSE	other	7_Weak_Enhancer		1.48489	-2.00479	-1.37833	-1.6276	-1.55963	-0.906303	TRUE
chr1	21814318	21814775	1184	FALSE	CTCF	8_Insulator	CTCF-only,CTCF-bound	1.85115	0.132925	-0.867256	-0.768674	-0.0496508	-1.17762	FALSE
chr1	21818580	21819038	1185	FALSE	other	13_Heterochrom/lo		2.17129	0.395451	-0.216267	0.121368	-0.437434	-0.210675	FALSE
chr1	21852044	21852820	1186	FALSE	Primed_enhancer	6_Weak_Enhancer	DNase-H3K4me3	8.14744	-1.97121	-2.12994	-2.62892	-2.93656	-2.0632	TRUE
chr1	21865527	21866851	1187	FALSE	Active_enhancer	4_Strong_Enhancer	dELS	28.1853	-1.83438	-1.60917	-2.28649	-2.44547	-1.4611	TRUE
chr1	21882165	21882425	1188	FALSE	CTCF	8_Insulator		0.993198	-1.20388	-0.419987	-0.446351	0.0991993	-0.615555	FALSE
chr1	21900142	21900466	1189	FALSE	other	8_Insulator	Low-DNase	0.810225	-0.196457	-1.26923	-0.52704	-0.509454	-1.3057	FALSE
chr1	21909406	21910392	1190	FALSE	Active_enhancer	5_Strong_Enhancer	DNase-only	4.57269	-1.07283	-0.804595	-1.06073	-1.44012	-1.84058	TRUE
chr1	21936447	21937848	1191	TRUE	Promoter	14_Repetitive/CNV	PLS	12.0845	-0.215398	-0.181309	0.0360156	0.169906	-0.0722622	FALSE
chr1	21956782	21957524	1192	TRUE	other	7_Weak_Enhancer	Low-DNase	1.69315	-0.606791	-0.704737	-0.520751	-1.77637	-0.896806	FALSE
chr1	21963616	21964846	1193	FALSE	CTCF	13_Heterochrom/lo	CTCF-only,CTCF-bound	6.11771	-0.552672	-0.282985	-0.53296	-0.0327355	-0.349718	FALSE
chr1	22005087	22005962	1194	TRUE	other	13_Heterochrom/lo	Low-DNase	1.65293	-0.24596	0.112647	0.3142	0.740827	-0.309676	FALSE
chr1	22018948	22019555	1195	FALSE	Active_enhancer	4_Strong_Enhancer	dELS,CTCF-bound	9.71427	-1.58862	-1.65712	-1.93799	-1.81453	-1.10197	TRUE
chr1	22022921	22023099	1196	FALSE	CTCF	8_Insulator	CTCF-only,CTCF-bound	3.47029	-0.238662	-0.100918	0.214994	0.433178	-0.121915	FALSE
chr1	22024926	22026484	1197	TRUE	Promoter	1_Active_Promoter	pELS	59.2006	-0.051697	-0.360712	-0.405463	-0.360743	-0.328781	FALSE
chr1	22031386	22031912	1198	FALSE	Primed_enhancer	2_Weak_Promoter	Low-DNase	1.86448	-1.11741	-0.896292	-0.101585	-0.230494	-1.06553	FALSE
chr1	22039564	22040673	1199	FALSE	Active_enhancer	4_Strong_Enhancer	dELS	34.111	-0.732518	-0.749918	-1.04289	-1.08777	-0.290256	TRUE
chr1	22046819	22047186	1200	FALSE	other	7_Weak_Enhancer	dELS	1.48038	-0.785567	-0.689585	-1.00384	-1.31708	-0.528706	TRUE
chr1	22048393	22048860	1201	FALSE	Active_enhancer	5_Strong_Enhancer	dELS	5.92575	-1.78848	-1.79901	-1.33568	-1.4465	-1.01689	TRUE
chr1	22052315	22053792	1202	TRUE	Promoter	1_Active_Promoter	PLS	38.5395	0.0807522	0.270977	0.157589	0.344103	0.143149	FALSE
chr1	22067560	22068060	1203	FALSE	other	9_Txn_Transition		1.03541	-0.873104	-0.142235	0.546256	0.00943373	-1.08713	FALSE
chr1	22074752	22075330	1204	FALSE	Active_enhancer	4_Strong_Enhancer	dELS	2.55861	-1.77954	-1.19938	-1.21038	-1.28295	-0.938306	TRUE
chr1	22075681	22076151	1205	TRUE	other	4_Strong_Enhancer	Low-DNase	1.54976	-1.22266	-0.727105	-0.463591	-0.549755	-0.88576	FALSE
chr1	22089051	22089594	1206	FALSE	Active_enhancer	4_Strong_Enhancer	dELS	4.34421	-2.36448	-1.61781	-1.69776	-2.73743	-0.152991	TRUE
chr1	22092178	22092900	1207	FALSE	other	9_Txn_Transition	CTCF-only,CTCF-bound	6.71708	-1.48572	-2.16112	-1.65394	-2.14867	-1.70751	TRUE
chr1	22100446	22100818	1208	FALSE	Active_enhancer	9_Txn_Transition		1.85065	-0.40539	-0.749394	-0.696945	-1.02213	-0.910615	FALSE
chr1	22101017	22101575	1209	FALSE	Active_enhancer	9_Txn_Transition	Low-DNase	2.99384	-2.02033	-0.625516	-1.10488	-2.21062	-1.72234	TRUE
chr1	22104879	22105254	1210	FALSE	Active_enhancer	5_Strong_Enhancer	Low-DNase	3.04536	-2.03459	-2.32993	-2.00424	-2.35558	-2.29364	TRUE
chr1	22105528	22105946	1211	FALSE	CTCF	9_Txn_Transition	CTCF-only,CTCF-bound	2.65325	-0.604128	0.057326	-0.335941	-0.359374	-0.940035	FALSE
chr1	22118335	22119545	1212	FALSE	Active_enhancer	5_Strong_Enhancer	dELS	13.8811	-1.58574	-1.21396	-1.63012	-1.92738	-1.19904	TRUE
chr1	22126555	22126955	1213	FALSE	other	11_Weak_Txn		1.54627	-0.520655	-0.655291	-0.904376	-0.884181	-0.960767	FALSE
chr1	22131777	22132411	1214	FALSE	CTCF	8_Insulator	Low-DNase	3.76408	-0.146401	-0.131984	0.205614	0.573803	-0.121226	FALSE
chr1	22137318	22138161	1215	FALSE	Primed_enhancer	7_Weak_Enhancer	Low-DNase	2.4814	-0.369361	-0.475803	0.196357	0.429475	-1.42238	FALSE
chr1	22142134	22143778	1216	TRUE	other	3_Poised_Promoter	Low-DNase	14.4371	-0.357837	-0.345158	-0.835227	-0.0145104	-0.7633	FALSE
chr1	22165019	22165684	1217	FALSE	other	7_Weak_Enhancer		1.80233	-1.00882	-0.96425	-1.43786	-1.66535	-1.97384	TRUE
chr1	22166379	22166856	1218	FALSE	Primed_enhancer	6_Weak_Enhancer		1.92715	-0.970501	-1.39426	-1.29236	-1.55318	-1.28046	TRUE
chr1	22176096	22176983	1219	TRUE	Promoter	5_Strong_Enhancer	dELS	8.356	-1.43086	-1.32496	-1.84391	-1.92933	-1.5797	TRUE
chr1	22177298	22177894	1220	FALSE	Active_enhancer	5_Strong_Enhancer	dELS	6.02621	-1.08461	-1.96831	-1.62405	-2.39898	-0.772346	TRUE
chr1	22184964	22185932	1221	TRUE	other	7_Weak_Enhancer		3.49608	-1.60968	-1.58418	-1.4759	-1.06086	-0.649295	TRUE
chr1	22275735	22276335	1222	FALSE	CTCF	8_Insulator	CTCF-only,CTCF-bound	2.52191	0.100862	-0.223382	-0.197076	0.733148	0.38817	FALSE
chr1	22296777	22297135	1223	FALSE	Primed_enhancer	7_Weak_Enhancer	Low-DNase	1.74889	-1.91013	-3.33256	-2.3733	-2.30065	-1.57619	TRUE
chr1	22317358	22317576	1224	FALSE	CTCF	8_Insulator	Low-DNase	0.749063	-0.0805097	-0.489157	-0.432715	-0.207731	-0.883015	FALSE
chr1	22333242	22333567	1225	FALSE	Primed_enhancer	13_Heterochrom/lo	Low-DNase	1.185	-3.66687	-2.33721	-4.14596	-3.67426	-1.06441	TRUE
chr1	22416484	22416919	1226	FALSE	CTCF	8_Insulator	CTCF-only,CTCF-bound	3.6965	-0.504214	-0.423123	-0.280106	0.251691	-0.60644	FALSE
chr1	22419142	22419474	1227	TRUE	other	6_Weak_Enhancer	Low-DNase	2.9074	-4.48075	-2.65146	-3.45328	-3.59519	-2.02115	TRUE
chr1	22420332	22420811	1228	FALSE	CTCF	8_Insulator	CTCF-only,CTCF-bound	3.779	0.147569	-0.413725	0.0156241	0.155097	-0.392742	FALSE
chr1	22428689	22428907	1229	TRUE	Promoter	13_Heterochrom/lo	DNase-H3K4me3	1.09286	-0.38637	0.624707	-0.398545	0.464824	0.551756	FALSE
chr1	22451612	22452868	1230	TRUE	Promoter	1_Active_Promoter	PLS	34.8981	0.0782159	0.263826	0.227543	0.362788	-0.0905778	FALSE
chr1	22494567	22495435	1231	FALSE	other	7_Weak_Enhancer	Low-DNase	2.14202	-1.96156	-0.490542	-1.31868	-1.25502	-1.06299	TRUE
chr1	22508362	22508659	1232	FALSE	other	10_Txn_Elongation	Low-DNase	1.1479	-4.4388	-3.62018	-2.44235	-3.1445	-3.2064	TRUE
chr1	22554331	22555145	1233	FALSE	other	12_Repressed	Low-DNase	0.620527	0.233688	-0.675399	1.43481	0.659239	-0.867587	FALSE
chr1	22641903	22642652	1234	TRUE	other	8_Insulator	Low-DNase	3.65999	0.14655	0.363162	-0.046434	0.476516	-0.176392	FALSE
chr1	22662347	22662806	1235	TRUE	other	13_Heterochrom/lo		4.09264	0.344834	-0.645575	-0.0866335	0.027968	-0.105887	FALSE
chr1	22673982	22674740	1236	FALSE	CTCF	8_Insulator	Low-DNase	2.46437	-0.897602	-0.854874	-0.217183	-0.577358	-0.333475	FALSE
chr1	22704298	22704906	1237	FALSE	CTCF	8_Insulator	CTCF-only,CTCF-bound	4.01825	-0.443016	-0.441119	-0.442615	-0.330449	-0.254209	FALSE
chr1	22710294	22710998	1238	TRUE	other	3_Poised_Promoter	Low-DNase	5.06975	-0.494839	-0.223223	-0.910659	-0.145717	-0.930553	FALSE
chr1	22711677	22712920	1239	FALSE	Poised_enhancer	3_Poised_Promoter	Low-DNase	16.0478	-1.26115	-1.24076	-1.80107	-2.1025	-1.19606	TRUE
chr1	22749925	22750653	1240	FALSE	Active_enhancer	4_Strong_Enhancer	Low-DNase	5.18403	-0.933677	-1.53366	-1.54317	-2.10282	-1.15128	TRUE
chr1	22753925	22754804	1241	FALSE	Active_enhancer	4_Strong_Enhancer	Low-DNase	15.6096	-1.70675	-1.4764	-2.75005	-3.28127	-0.911283	TRUE
chr1	22763340	22764009	1242	FALSE	Primed_enhancer	6_Weak_Enhancer		9.02437	-2.35334	-1.70141	-2.20575	-2.85076	-0.933027	TRUE
chr1	22780743	22781043	1243	FALSE	other	11_Weak_Txn		1.23755	0.281456	-0.0625151	0.519525	-0.184558	-0.0274452	FALSE
chr1	22810316	22811146	1244	FALSE	Primed_enhancer	6_Weak_Enhancer	Low-DNase	2.49617	-1.17996	-1.42804	-1.13565	-1.83803	-1.18055	TRUE
chr1	22854401	22855256	1245	FALSE	Primed_enhancer	6_Weak_Enhancer	DNase-only	6.2715	-2.91339	-2.60756	-3.288	-3.03743	-2.71905	TRUE
chr1	22859709	22860056	1246	FALSE	other	6_Weak_Enhancer	Low-DNase	1.56319	-2.40154	-1.67862	-2.15241	-2.43916	-4.70984	TRUE
chr1	22862034	22862359	1247	FALSE	Primed_enhancer	8_Insulator	Low-DNase	1.28006	-1.3799	-0.814199	-0.4617	-0.152682	-0.619491	FALSE
chr1	22889289	22889732	1248	FALSE	CTCF	8_Insulator	Low-DNase	1.11423	0.0683267	0.333363	0.0639737	0.38339	-0.0330717	FALSE
chr1	22907499	22907920	1249	FALSE	Primed_enhancer	7_Weak_Enhancer		2.06372	-2.95249	-2.87729	-2.27976	-2.48477	-1.48618	TRUE
chr1	22930187	22930652	1250	FALSE	CTCF	8_Insulator	Low-DNase	1.80543	-0.0851031	0.347616	0.422958	0.645505	0.0218947	FALSE
chr1	22935535	22935757	1251	FALSE	other	13_Heterochrom/lo		0.632757	-0.43272	0.336993	0.479258	0.901043	0.134077	FALSE
chr1	22964095	22964821	1252	FALSE	CTCF	8_Insulator	CTCF-only,CTCF-bound	2.39759	-0.216736	0.0855594	0.190605	0.394878	-0.375736	FALSE
chr1	22976358	22977073	1253	FALSE	CTCF	8_Insulator	CTCF-only,CTCF-bound	7.19997	-0.41918	-0.140351	0.13778	0.41827	0.0320206	FALSE
chr1	23010485	23011502	1254	FALSE	other	11_Weak_Txn	Low-DNase	3.25315	-1.25299	-1.38373	-1.74723	-1.59658	-1.19159	TRUE
chr1	23013757	23014216	1255	TRUE	other	11_Weak_Txn		1.94711	-2.02798	-1.37686	-2.04022	-1.15994	-0.617514	TRUE
chr1	23019053	23020412	1256	TRUE	Promoter	1_Active_Promoter	PLS,CTCF-bound	33.2479	-0.0403651	-0.20032	-0.0984961	0.254974	-0.176137	FALSE
chr1	23026654	23026908	1257	FALSE	other	2_Weak_Promoter	Low-DNase	1.50926	-1.49272	-0.832771	-1.19135	-0.353216	-0.627089	TRUE
chr1	23030399	23030887	1258	FALSE	Active_enhancer	4_Strong_Enhancer		1.90439	-0.0739616	0.19535	0.339473	0.504892	-0.250731	FALSE
chr1	23031880	23032268	1259	FALSE	other	4_Strong_Enhancer	dELS	1.87531	-0.931858	-0.0748269	0.196577	-0.602951	-1.0035	FALSE
chr1	23032669	23033362	1260	FALSE	other	1_Active_Promoter	Low-DNase	6.61665	-1.14133	-0.502677	-0.783316	-0.727862	-0.0110883	FALSE
chr1	23038657	23039333	1261	FALSE	Primed_enhancer	5_Strong_Enhancer		1.14651	-1.99884	-0.512937	0.367541	0.375266	-0.485034	FALSE
chr1	23098594	23099079	1262	FALSE	CTCF	8_Insulator	CTCF-only,CTCF-bound	1.70798	-0.371395	0.18558	0.718335	0.3299	0.100024	FALSE
chr1	23100284	23100781	1263	FALSE	other	7_Weak_Enhancer	DNase-only	2.10715	-1.16659	-2.35982	-1.14069	-1.84825	-1.31422	TRUE
chr1	23103403	23103662	1264	FALSE	other	7_Weak_Enhancer	Low-DNase	1.42734	-2.86798	-1.18818	-1.57723	-1.15534	-1.61121	TRUE
chr1	23113773	23114733	1265	FALSE	Active_enhancer	6_Weak_Enhancer	dELS	6.2528	-1.88333	-1.31738	-1.17521	-0.829243	-0.855165	TRUE
chr1	23119262	23119544	1266	FALSE	Primed_enhancer	6_Weak_Enhancer	DNase-only	1.74607	-2.15622	-0.723096	-1.17495	-0.145178	-0.273745	TRUE
chr1	23124433	23125005	1267	FALSE	Active_enhancer	5_Strong_Enhancer		2.0639	-2.41795	-1.26955	-1.94952	-1.71001	-1.19883	TRUE
chr1	23155660	23156188	1268	FALSE	Primed_enhancer	6_Weak_Enhancer		1.28517	-0.945753	0.0159099	-0.307788	-0.712756	0.134059	FALSE
chr1	23167440	23169218	1269	TRUE	Promoter	2_Weak_Promoter	PLS	21.2691	-0.167856	-0.0862265	0.080751	0.372852	-0.192648	FALSE
chr1	23169683	23169915	1270	FALSE	Primed_enhancer	6_Weak_Enhancer	DNase-only	2.27899	-0.43899	-1.36477	-0.383091	-0.499773	-1.10648	FALSE
chr1	23177204	23178362	1271	TRUE	Promoter	1_Active_Promoter	PLS,CTCF-bound	17.2703	-1.0689	-0.98266	-0.924564	-0.803047	-0.871212	FALSE
chr1	23184214	23184989	1272	FALSE	CTCF	2_Weak_Promoter	Low-DNase	1.7167	0.439623	0.0939907	0.257025	0.496863	0.253857	FALSE
chr1	23202143	23202847	1273	FALSE	other	6_Weak_Enhancer	Low-DNase	3.2012	-1.38399	-0.607859	-1.69112	-1.45076	-1.48196	TRUE
chr1	23216781	23217807	1274	TRUE	other	3_Poised_Promoter	Low-DNase	3.43048	-0.0159351	0.0593138	-0.244158	1.04171	-0.239776	FALSE
chr1	23343617	23345055	1275	TRUE	Promoter	1_Active_Promoter	PLS,CTCF-bound	63.0359	0.0309691	0.0611879	-0.0124665	0.0955374	0.111279	FALSE
chr1	23367939	23369288	1276	TRUE	Promoter	1_Active_Promoter	pELS,CTCF-bound	78.7224	0.154304	0.0975043	0.162203	0.228724	0.215583	FALSE
chr1	23378052	23378868	1277	TRUE	other	6_Weak_Enhancer	Low-DNase	11.9154	-2.6948	-1.96864	-3.76945	-3.60366	-1.13678	TRUE
chr1	23403778	23404310	1278	FALSE	CTCF	6_Weak_Enhancer	CTCF-only,CTCF-bound	4.10646	-0.05496	-0.384143	-0.688577	-0.228392	-0.446845	FALSE
chr1	23422387	23422643	1279	FALSE	other	12_Repressed	Low-DNase	0.895248	-0.356463	-0.998518	-0.3862	-1.52058	-1.31702	FALSE
chr1	23424515	23425230	1280	TRUE	other	3_Poised_Promoter	Low-DNase	1.68232	-0.775471	-0.385533	-1.00742	-0.115029	-1.17819	FALSE
chr1	23426915	23427097	1281	FALSE	other	12_Repressed	Low-DNase	0.668149	-4.36205	-1.92584	-1.56	-1.55669	-1.90651	TRUE
chr1	23436440	23437128	1282	TRUE	other	13_Heterochrom/lo	Low-DNase	1.97316	-0.322282	-0.0633752	-0.285473	0.253112	0.00242728	FALSE
chr1	23483730	23484994	1283	TRUE	Promoter	3_Poised_Promoter	PLS	22.3434	-0.065115	-0.323343	-0.115022	0.470401	-0.079163	FALSE
chr1	23496936	23497683	1284	FALSE	CTCF	8_Insulator	CTCF-only,CTCF-bound	3.27117	0.206445	-0.150305	0.267146	0.85298	-0.145206	FALSE
chr1	23524744	23525434	1285	FALSE	Active_enhancer	4_Strong_Enhancer	dELS	12.5	-1.06709	-1.03682	-1.18762	-0.772905	-1.15516	TRUE
chr1	23525655	23526084	1286	FALSE	Active_enhancer	4_Strong_Enhancer	dELS	8.97775	-1.47738	-0.554762	-0.788685	-0.67725	-1.19423	FALSE
chr1	23528250	23528982	1287	FALSE	Active_enhancer	4_Strong_Enhancer	dELS	24.0477	-1.75952	-1.06178	-1.33157	-1.06105	-0.831963	TRUE
chr1	23530518	23531685	1288	TRUE	Promoter	1_Active_Promoter	PLS,CTCF-bound	17.9673	-0.243241	-0.00411737	0.141857	0.251813	-0.0637754	FALSE
chr1	23533308	23533965	1289	FALSE	Primed_enhancer	6_Weak_Enhancer	DNase-only	8.67468	-2.09373	-2.23234	-2.12983	-2.33097	-0.998745	TRUE
chr1	23539559	23540456	1290	TRUE	other	5_Strong_Enhancer	CTCF-only,CTCF-bound	18.2412	-0.478661	-0.650337	-0.442288	-0.328298	-0.476432	FALSE
chr1	23544568	23545244	1291	TRUE	other	8_Insulator	CTCF-only,CTCF-bound	4.1186	-0.0673595	0.367244	0.319225	0.627182	-0.117895	FALSE
chr1	23554349	23555342	1292	TRUE	Promoter	1_Active_Promoter	dELS,CTCF-bound	35.136	-0.443099	-0.240632	-0.676791	0.0560558	-0.0237012	FALSE
chr1	23559148	23559900	1293	TRUE	Promoter	1_Active_Promoter	PLS	32.8071	-0.249861	-0.167442	-0.201101	0.0823736	-0.0151788	FALSE
chr1	23562382	23562662	1294	TRUE	other	5_Strong_Enhancer	dELS	4.8423	-1.16965	-0.65888	-0.664312	-0.214414	-0.491296	FALSE
chr1	23567058	23567522	1295	TRUE	other	6_Weak_Enhancer	Low-DNase	2.16838	-0.687596	-1.26873	-0.994091	-1.12622	-1.26196	FALSE
chr1	23567682	23568188	1296	TRUE	other	2_Weak_Promoter	Low-DNase	1.78567	-0.214563	-0.54386	-0.3138	-0.0634514	-1.12476	FALSE
chr1	23574180	23574947	1297	FALSE	Active_enhancer	4_Strong_Enhancer	dELS	17.0087	-1.44991	-1.73297	-1.80529	-1.57761	-0.734417	TRUE
chr1	23576964	23578117	1298	TRUE	Promoter	4_Strong_Enhancer	dELS	21.3121	-0.61185	-0.648538	-0.896999	-0.379294	-0.119369	FALSE
chr1	23590472	23590771	1299	FALSE	Active_enhancer	4_Strong_Enhancer	dELS	5.35462	-1.38452	-1.03224	-1.14584	-1.36183	-1.4039	TRUE
chr1	23591384	23592792	1300	FALSE	Active_enhancer	4_Strong_Enhancer	pELS	17.0119	-0.990334	-1.24058	-0.590528	-0.666527	-1.2351	FALSE
chr1	23592977	23593521	1301	TRUE	other	4_Strong_Enhancer	Low-DNase	2.69316	-0.0414105	0.132595	0.775125	0.942008	-0.0944755	FALSE
chr1	23594695	23595432	1302	FALSE	Active_enhancer	4_Strong_Enhancer	pELS	9.76731	-0.934224	-0.612962	-0.34303	-0.51265	-1.26747	FALSE
chr1	23600191	23600803	1303	FALSE	Active_enhancer	4_Strong_Enhancer	dELS	7.26988	-1.17471	-1.34016	-1.55286	-2.29083	-1.32297	TRUE
chr1	23601999	23602720	1304	FALSE	Active_enhancer	4_Strong_Enhancer	Low-DNase	3.89639	-1.20458	-0.753176	-0.578921	-0.608868	-0.751421	FALSE
chr1	23611845	23613822	1305	FALSE	Active_enhancer	4_Strong_Enhancer	Low-DNase	17.3708	-1.13226	-0.529265	-0.86983	-0.825015	-1.07233	FALSE
chr1	23613948	23614547	1306	FALSE	Active_enhancer	4_Strong_Enhancer	dELS	6.19042	-0.85253	-1.08852	-0.629593	-0.704304	-0.588279	FALSE
chr1	23619307	23620357	1307	FALSE	Active_enhancer	4_Strong_Enhancer	dELS	21.3206	-1.12704	-0.631474	-1.02474	-0.646872	-0.601409	TRUE
chr1	23625472	23625808	1308	FALSE	Active_enhancer	5_Strong_Enhancer	Low-DNase	4.07337	-1.48231	-1.56023	-2.25087	-1.41161	-0.885447	TRUE
chr1	23627026	23627645	1309	TRUE	other	5_Strong_Enhancer	Low-DNase	5.14879	-1.05234	-1.37861	-1.29918	-0.982154	-1.12785	TRUE
chr1	23628948	23629430	1310	FALSE	Primed_enhancer	5_Strong_Enhancer	DNase-only	3.26294	-1.38327	-1.11421	-1.23909	-1.38455	-1.57781	TRUE
chr1	23634653	23635778	1311	FALSE	Active_enhancer	4_Strong_Enhancer	dELS,CTCF-bound	6.36217	-0.411764	-0.144127	0.129256	0.122578	-0.721338	FALSE
chr1	23637268	23638085	1312	FALSE	CTCF	8_Insulator	CTCF-only,CTCF-bound	4.47653	-0.415491	0.122565	0.420049	0.419196	-0.015692	FALSE
chr1	23647940	23648448	1313	FALSE	Primed_enhancer	6_Weak_Enhancer	Low-DNase	1.72893	-1.92684	-1.5336	-1.08508	-0.57715	-1.57666	TRUE
chr1	23648640	23648978	1314	FALSE	other	13_Heterochrom/lo	Low-DNase	1.92444	-1.04908	-1.44809	-0.988816	0.47562	-1.20495	FALSE
chr1	23653075	23653366	1315	FALSE	other	13_Heterochrom/lo		0.914599	-2.71762	-1.56345	-1.19449	-0.955165	-2.21697	TRUE
chr1	23657606	23658006	1316	FALSE	CTCF	8_Insulator	CTCF-only,CTCF-bound	1.60831	-0.257082	0.177657	0.3709	0.321617	-0.236339	FALSE
chr1	23664869	23665500	1317	FALSE	Primed_enhancer	6_Weak_Enhancer	Low-DNase	2.33461	-1.16764	-1.00914	-0.874204	-0.613893	-1.48738	FALSE
chr1	23691450	23692376	1318	TRUE	Promoter	1_Active_Promoter	PLS,CTCF-bound	21.4444	0.0623509	-0.0537789	0.0483038	-0.0197769	-0.470162	FALSE
chr1	23699731	23700081	1319	FALSE	other	9_Txn_Transition		1.16957	-0.350721	-1.4697	-0.712214	-0.969775	-0.885963	FALSE
chr1	23709646	23710340	1320	FALSE	other	7_Weak_Enhancer		1.24096	-0.764866	-1.4847	0.406409	-0.942631	-0.74856	FALSE
chr1	23719034	23719745	1321	FALSE	Active_enhancer	4_Strong_Enhancer	dELS	10.057	-0.687137	-0.69175	-0.205283	-0.569441	-0.55798	FALSE
chr1	23719869	23721015	1322	FALSE	Active_enhancer	4_Strong_Enhancer	dELS	26.0825	-0.129908	-0.285625	0.00211873	-0.775455	-0.257043	FALSE
chr1	23722722	23722960	1323	FALSE	Active_enhancer	4_Strong_Enhancer	dELS	4.24994	-1.07452	-0.406496	-0.211264	-0.909086	-1.02057	FALSE
chr1	23726725	23727005	1324	FALSE	Active_enhancer	4_Strong_Enhancer	dELS	2.86391	-0.829586	-0.741952	-0.130135	-0.348157	-0.948635	FALSE
chr1	23727222	23727829	1325	FALSE	Active_enhancer	4_Strong_Enhancer	dELS	6.99061	-0.783084	-0.457605	-0.157864	-0.127693	-0.769527	FALSE
chr1	23727989	23729451	1326	FALSE	Active_enhancer	4_Strong_Enhancer	dELS	17.182	-0.928327	-0.749131	-0.730379	-0.40888	-1.02611	FALSE
chr1	23735110	23735708	1327	FALSE	other	7_Weak_Enhancer	Low-DNase	4.38452	-1.28109	-0.759444	-0.466069	-0.664691	-0.559111	FALSE
chr1	23736790	23737093	1328	FALSE	Primed_enhancer	6_Weak_Enhancer	DNase-only	2.23295	-1.50546	-0.746602	-0.775851	-1.20404	-0.7218	FALSE
chr1	23737907	23738469	1329	FALSE	Active_enhancer	5_Strong_Enhancer	Low-DNase	3.03695	-1.22126	-0.0859482	0.256537	-0.0426457	-0.500353	FALSE
chr1	23742939	23744180	1330	TRUE	Promoter	1_Active_Promoter	pELS	26.4978	-0.0373366	0.0694914	0.199689	0.381109	-0.0747007	FALSE
chr1	23751022	23751670	1331	FALSE	CTCF	9_Txn_Transition	CTCF-only,CTCF-bound	4.2414	-0.145014	-0.228069	-0.149179	0.185874	-0.728232	FALSE
chr1	23771856	23772656	1332	TRUE	other	2_Weak_Promoter	CTCF-only,CTCF-bound	4.18326	-0.2343	0.0392791	0.587775	0.40497	0.0102797	FALSE
chr1	23777843	23779076	1333	TRUE	Promoter	1_Active_Promoter	pELS	18.336	-0.178273	-0.11511	-0.11886	0.0822533	-0.0105106	FALSE
chr1	23790771	23791999	1334	TRUE	Promoter	1_Active_Promoter	PLS	18.08	-0.103972	0.0410213	0.0825867	0.0689899	-0.318809	FALSE
chr1	23793468	23793675	1335	TRUE	other	11_Weak_Txn	DNase-only	2.13019	-0.629174	-0.890885	-0.204552	-0.129927	-0.0962423	FALSE
chr1	23799490	23801386	1336	TRUE	Promoter	1_Active_Promoter	pELS	43.9655	-0.0284715	0.00211113	-0.0461293	-0.0181095	-0.227386	FALSE
chr1	23809694	23810052	1337	FALSE	Primed_enhancer	8_Insulator	CTCF-only,CTCF-bound	6.96364	-0.243765	-0.34734	-0.255573	-0.160688	-0.420548	FALSE
chr1	23810711	23811412	1338	FALSE	Active_enhancer	5_Strong_Enhancer	dELS,CTCF-bound	7.76105	-0.812401	-0.697697	-0.49095	-0.701023	-0.460903	FALSE
chr1	23812583	23813014	1339	FALSE	Primed_enhancer	5_Strong_Enhancer		3.1673	-0.891943	-1.29464	-0.66456	-1.01797	-1.14103	FALSE
chr1	23817063	23817541	1340	TRUE	other	5_Strong_Enhancer	Low-DNase	1.46954	-1.49939	-1.2888	-1.09977	-1.77678	-1.81709	FALSE
chr1	23824965	23826331	1341	TRUE	Promoter	1_Active_Promoter	PLS	20.8347	-0.411891	-0.338305	-0.206762	-0.0363415	-0.41179	FALSE
chr1	23837965	23838998	1342	TRUE	other	2_Weak_Promoter	DNase-H3K4me3,CTCF-bound	11.5461	0.135255	0.0567031	0.17619	0.533168	0.0274351	FALSE
chr1	23854631	23854916	1343	FALSE	CTCF	10_Txn_Elongation	CTCF-only,CTCF-bound	1.09657	-0.308577	-0.740607	-0.672383	0.872472	-0.490386	FALSE
chr1	23865553	23865831	1344	FALSE	Active_enhancer	4_Strong_Enhancer	dELS	3.13954	-1.82609	-1.29044	-1.9622	-2.1467	-1.06834	TRUE
chr1	23867553	23868634	1345	TRUE	Promoter	1_Active_Promoter	PLS,CTCF-bound	22.035	-0.162223	-0.0051997	0.0926386	0.081735	-0.302885	FALSE
chr1	23887998	23889597	1346	FALSE	Active_enhancer	4_Strong_Enhancer	dELS	18.7508	-0.410554	-0.106484	0.155047	-0.453025	-0.751864	FALSE
chr1	23896371	23898141	1347	FALSE	Active_enhancer	4_Strong_Enhancer	Low-DNase	13.5139	-0.426589	0.135362	0.254146	-0.259414	-0.207234	FALSE
chr1	23899110	23899767	1348	FALSE	Active_enhancer	4_Strong_Enhancer	Low-DNase	5.06348	-1.34731	-0.735144	-0.47886	-0.367774	-0.946517	FALSE
chr1	23904533	23905365	1349	FALSE	Active_enhancer	4_Strong_Enhancer	dELS	17.2014	-0.490868	-0.141125	0.0796275	-0.705851	-0.180565	FALSE
chr1	23908604	23909812	1350	FALSE	Active_enhancer	4_Strong_Enhancer	pELS	26.3628	-0.597183	-0.439224	0.0438369	-0.0792817	-0.411578	FALSE
chr1	23910200	23910443	1351	FALSE	other	4_Strong_Enhancer	dELS	4.50743	-0.815564	-0.651453	-0.598102	-0.353845	-0.830663	FALSE
chr1	23910836	23911196	1352	FALSE	Active_enhancer	4_Strong_Enhancer	dELS	6.92769	-0.929988	-0.974639	-0.433634	-0.812216	-0.589567	FALSE
chr1	23912041	23912862	1353	TRUE	Promoter	4_Strong_Enhancer	Low-DNase	7.06645	0.169197	0.0953267	0.844264	0.538527	-0.0298244	FALSE
chr1	23913269	23913564	1354	TRUE	Promoter	4_Strong_Enhancer	PLS	7.22874	-1.15541	-0.526901	-0.46266	-0.340446	-1.30339	FALSE
chr1	23916363	23917114	1355	FALSE	Active_enhancer	4_Strong_Enhancer	dELS,CTCF-bound	15.4914	-0.330452	-0.127969	-0.071537	-0.122201	-0.32027	FALSE
chr1	23931130	23932244	1356	FALSE	Primed_enhancer	2_Weak_Promoter	Low-DNase	3.03104	-1.28778	-0.748074	-0.931084	-0.853542	-1.47725	FALSE
chr1	23939096	23939350	1357	FALSE	other	7_Weak_Enhancer		0.627644	-1.749	-0.751582	-0.560181	-0.494253	-1.22319	FALSE
chr1	23943096	23943319	1358	FALSE	other	7_Weak_Enhancer	Low-DNase	0.715072	-0.597231	-0.938083	-0.730482	0.0668166	-1.03683	FALSE
chr1	23958925	23960164	1359	TRUE	Promoter	1_Active_Promoter	PLS	83.74	0.0948604	-0.0925003	-0.0985293	0.068215	0.272649	FALSE
chr1	23964305	23965472	1360	FALSE	Active_enhancer	4_Strong_Enhancer	Low-DNase	7.92989	-0.43296	-0.377529	0.0292057	-0.636513	-0.778606	FALSE
chr1	23973896	23974430	1361	FALSE	other	2_Weak_Promoter		1.28767	-0.738855	0.013024	-0.235561	-0.950665	-0.857542	FALSE
chr1	23979804	23981113	1362	TRUE	Promoter	1_Active_Promoter	PLS,CTCF-bound	58.0718	0.0128254	-0.0753308	-0.00837365	0.0693492	0.191139	FALSE
chr1	23991855	23992240	1363	FALSE	Primed_enhancer	7_Weak_Enhancer		1.63168	-2.06381	-1.95324	-1.84155	-1.95559	-1.44174	TRUE
chr1	23995341	23996452	1364	FALSE	other	5_Strong_Enhancer	dELS	5.58433	-0.745755	-0.617999	-0.598025	-0.899463	-0.497035	FALSE
chr1	24027802	24028397	1365	FALSE	CTCF	8_Insulator	Low-DNase	1.64451	0.178993	0.549241	0.518488	0.906774	-0.524161	FALSE
chr1	24032816	24033438	1366	FALSE	other	6_Weak_Enhancer		1.86731	-2.70024	-1.04533	-2.45582	-1.98825	-1.08575	TRUE
chr1	24046064	24046791	1367	FALSE	Primed_enhancer	7_Weak_Enhancer	Low-DNase	2.67211	-2.04133	-1.3709	-1.45748	-1.31888	-1.44132	TRUE
chr1	24070714	24071375	1368	FALSE	CTCF	8_Insulator	CTCF-only,CTCF-bound	4.55726	-0.344652	-0.454517	-0.205262	0.146467	-0.758323	FALSE
chr1	24112307	24112869	1369	TRUE	other	3_Poised_Promoter	Low-DNase	6.92456	-0.394962	-1.15946	-1.27226	0.0243641	-0.570208	TRUE
chr1	24126412	24127028	1370	FALSE	other	13_Heterochrom/lo	Low-DNase	2.05088	-1.59454	-0.712201	-1.11128	-1.44435	-0.657442	TRUE
chr1	24139036	24139279	1371	FALSE	other	13_Heterochrom/lo	Low-DNase	0.727608	-2.23545	-2.63547	-3.97887	-1.50282	-1.47346	TRUE
chr1	24150172	24151132	1372	FALSE	Primed_enhancer	3_Poised_Promoter	CTCF-only,CTCF-bound	5.99281	-0.0161737	0.0172342	0.237182	0.212662	-0.0450435	FALSE
chr1	24154951	24155694	1373	FALSE	Primed_enhancer	6_Weak_Enhancer	Low-DNase	4.36186	-0.976888	-0.957183	-1.39785	-1.4938	-1.07844	TRUE
chr1	24177106	24177676	1374	FALSE	Primed_enhancer	7_Weak_Enhancer	Low-DNase	2.2055	-1.85077	-0.572469	-1.0557	-1.58223	-1.23384	TRUE
chr1	24187023	24188014	1375	TRUE	Promoter	4_Strong_Enhancer	PLS	17.3647	-0.728943	-0.444146	-0.227889	-0.184003	-0.618909	FALSE
chr1	24189573	24189910	1376	FALSE	Active_enhancer	4_Strong_Enhancer	pELS	6.86095	-0.642249	-1.42184	-1.52043	-1.73398	-1.96476	TRUE
chr1	24190082	24191647	1377	FALSE	Active_enhancer	4_Strong_Enhancer	dELS	34.9314	-0.509096	-0.916258	-1.03247	-1.57592	-0.977614	TRUE
chr1	24191958	24192240	1378	FALSE	Active_enhancer	4_Strong_Enhancer	dELS	8.87891	-1.28649	-0.849123	-1.37274	-1.43375	-0.648125	TRUE
chr1	24199324	24199782	1379	TRUE	other	2_Weak_Promoter	CTCF-only,CTCF-bound	3.93401	0.269751	-0.229144	0.221127	0.330099	-0.591827	FALSE
chr1	24201922	24202875	1380	TRUE	other	8_Insulator	CTCF-only,CTCF-bound	4.44916	0.208851	0.000793705	0.0871974	-0.0263543	-0.54712	FALSE
chr1	24203408	24204057	1381	FALSE	Primed_enhancer	6_Weak_Enhancer	DNase-only	10.0146	-1.04889	-1.45491	-2.24831	-2.35507	-1.77013	TRUE
chr1	24226579	24227421	1382	FALSE	Primed_enhancer	2_Weak_Promoter	DNase-only	6.0683	-1.46346	-0.370668	-1.19928	-1.42534	-1.13925	TRUE
chr1	24227985	24228801	1383	FALSE	Primed_enhancer	2_Weak_Promoter	Low-DNase	6.76222	-1.88222	-0.761841	-1.55113	-1.73721	-0.754293	TRUE
chr1	24236001	24236730	1384	FALSE	Poised_enhancer	3_Poised_Promoter	Low-DNase	5.2999	-2.32453	-1.58251	-1.88395	-1.97388	-1.12492	TRUE
chr1	24248952	24249608	1385	FALSE	other	13_Heterochrom/lo		1.98049	-2.19069	-1.01412	-1.46882	-1.77829	-2.09035	TRUE
chr1	24253604	24253954	1386	FALSE	CTCF	8_Insulator	Low-DNase	1.54344	-0.634319	-1.05358	-1.26692	0.0232503	0.669843	TRUE
chr1	24256413	24257008	1387	FALSE	other	7_Weak_Enhancer		1.42725	-1.43551	-0.881483	-2.09546	-3.44047	-2.06499	TRUE
chr1	24277286	24278021	1388	FALSE	other	6_Weak_Enhancer	Low-DNase	4.82416	-2.6184	-2.18391	-2.94873	-3.9872	-1.51873	TRUE
chr1	24321661	24322679	1389	TRUE	Promoter	2_Weak_Promoter	DNase-H3K4me3	11.3902	-0.965991	-1.5349	-1.43484	-1.60863	-1.40856	TRUE
chr1	24336038	24336719	1390	FALSE	other	12_Repressed		1.40288	-1.87892	-0.784079	-0.989758	-0.823854	-0.98326	FALSE
chr1	24351194	24352603	1391	FALSE	Primed_enhancer	7_Weak_Enhancer	DNase-only	6.38909	-1.68987	-2.1448	-1.72208	-2.65834	-1.60819	TRUE
chr1	24365216	24365927	1392	FALSE	Primed_enhancer	6_Weak_Enhancer	DNase-only	7.02536	-3.16667	-1.84953	-3.24166	-3.4156	-1.28285	TRUE
chr1	24372873	24374156	1393	FALSE	Active_enhancer	5_Strong_Enhancer	Low-DNase	10.998	-2.5471	-2.24501	-2.29261	-2.46038	-1.20959	TRUE
chr1	24384261	24384819	1394	FALSE	Active_enhancer	4_Strong_Enhancer	Low-DNase	7.79602	-3.76493	-2.61229	-3.00044	-3.42312	-1.60725	TRUE
chr1	24385246	24385643	1395	FALSE	Primed_enhancer	2_Weak_Promoter	Low-DNase	1.1414	-1.09644	0.116997	0.26418	-0.573279	-0.157081	FALSE
chr1	24391335	24393251	1396	TRUE	Promoter	4_Strong_Enhancer	dELS,CTCF-bound	29.1704	-0.136282	-0.405902	-0.121039	-0.357704	-0.636103	FALSE
chr1	24413337	24413956	1397	TRUE	Promoter	2_Weak_Promoter	PLS	11.6114	-0.450146	0.0203925	0.0360228	0.225718	-0.32526	FALSE
chr1	24415265	24416183	1398	TRUE	Promoter	2_Weak_Promoter	PLS,CTCF-bound	29.166	0.199015	0.109648	0.20098	0.202776	0.144645	FALSE
chr1	24416909	24417144	1399	TRUE	Promoter	2_Weak_Promoter	DNase-H3K4me3	4.29864	-1.56351	-2.83108	-2.31867	-2.56993	-2.76627	TRUE
chr1	24454625	24454945	1400	FALSE	other	7_Weak_Enhancer	Low-DNase	1.1856	-1.8236	-2.17882	-1.54896	-1.95134	-0.510494	TRUE
chr1	24480929	24481479	1401	FALSE	Active_enhancer	4_Strong_Enhancer	dELS	6.92092	-2.38322	-2.04993	-2.46178	-2.72936	-2.2417	TRUE
chr1	24481645	24482252	1402	FALSE	Active_enhancer	7_Weak_Enhancer	Low-DNase	3.20589	-1.0613	-0.913305	-1.27229	-1.11033	-1.31936	TRUE
chr1	24488175	24488584	1403	FALSE	other	7_Weak_Enhancer	DNase-only	1.74397	-1.77564	-1.36174	-2.29708	-2.7143	-1.9324	TRUE
chr1	24501331	24501555	1404	FALSE	Primed_enhancer	3_Poised_Promoter	Low-DNase	2.85157	-1.19795	-1.11866	-1.32324	-0.94997	-1.07947	TRUE
chr1	24502201	24503346	1405	TRUE	Promoter	3_Poised_Promoter	PLS	24.5553	-0.0611359	0.0121938	-0.286767	0.204059	-0.25324	FALSE
chr1	24527080	24527478	1406	FALSE	CTCF	8_Insulator	Low-DNase	0.788564	0.17258	0.0120574	0.474525	0.828095	0.606691	FALSE
chr1	24535012	24535683	1407	TRUE	Promoter	2_Weak_Promoter	DNase-only	6.16254	-1.22079	-1.16307	-1.11589	-0.992782	-1.24056	TRUE
chr1	24536411	24536920	1408	FALSE	Primed_enhancer	3_Poised_Promoter	DNase-only	6.9006	-1.75411	-1.63918	-2.24188	-1.29448	-1.38578	TRUE
chr1	24541055	24541303	1409	FALSE	other	12_Repressed	Low-DNase	1.36688	-2.36862	-2.57393	-2.75572	-2.30853	-3.7437	TRUE
chr1	24557431	24558173	1410	FALSE	other	12_Repressed	Low-DNase	1.85105	-1.04499	-1.56669	-1.34587	-1.07465	-2.10738	TRUE
chr1	24572316	24572828	1411	FALSE	Primed_enhancer	6_Weak_Enhancer	Low-DNase	1.51306	-1.46493	-0.93376	-1.18	-0.736328	-1.56249	TRUE
chr1	24586908	24587698	1412	FALSE	CTCF	8_Insulator	CTCF-only,CTCF-bound	3.4002	-0.174882	-0.155108	-0.278549	0.21621	-0.313854	FALSE
chr1	24635223	24635551	1413	FALSE	CTCF	8_Insulator	CTCF-only,CTCF-bound	1.95463	0.40523	-0.265232	-0.233389	-0.155385	-0.421047	FALSE
chr1	24642456	24643758	1414	TRUE	Promoter	1_Active_Promoter	pELS	71.5445	0.211158	0.140126	0.124937	0.294277	0.237944	FALSE
chr1	24688227	24689323	1415	TRUE	other	8_Insulator	CTCF-only,CTCF-bound	4.63466	-0.51506	-0.0711432	0.312734	0.397345	-0.724222	FALSE
chr1	24694312	24694853	1416	FALSE	Active_enhancer	4_Strong_Enhancer	dELS	7.09738	-2.10212	-2.21621	-2.52003	-2.32604	-2.1235	TRUE
chr1	24695475	24695962	1417	FALSE	Active_enhancer	5_Strong_Enhancer	dELS	3.82262	-1.20151	-1.1625	-1.4883	-0.896953	-1.41818	TRUE
chr1	24704833	24705960	1418	TRUE	other	2_Weak_Promoter	DNase-only	8.79528	-0.39407	-0.944884	-1.05181	-0.267697	-0.969566	TRUE
chr1	24727159	24728122	1419	FALSE	Active_enhancer	4_Strong_Enhancer	dELS	14.2497	-1.63161	-1.54853	-1.81649	-1.35953	-1.70802	TRUE
chr1	24733258	24734095	1420	FALSE	other	5_Strong_Enhancer	dELS	8.80656	-2.18444	-1.41445	-2.2982	-1.96486	-1.80081	TRUE
chr1	24737442	24737694	1421	FALSE	Active_enhancer	6_Weak_Enhancer	dELS	2.04455	-1.59949	-0.312565	-1.84125	-0.897711	-2.16758	TRUE
chr1	24743480	24743737	1422	FALSE	Active_enhancer	4_Strong_Enhancer	pELS	7.66149	-0.904668	-1.36725	-1.37857	-1.4384	-0.989176	TRUE
chr1	24744861	24746048	1423	TRUE	Promoter	1_Active_Promoter	pELS,CTCF-bound	72.5187	0.122284	0.00883031	-0.0512008	0.128469	0.251226	FALSE
chr1	24748247	24749023	1424	FALSE	other	1_Active_Promoter	dELS	18.3441	-0.0785679	-0.300474	-0.396123	-0.702019	-0.666098	FALSE
chr1	24762446	24763213	1425	FALSE	other	6_Weak_Enhancer	Low-DNase	1.61132	-0.609925	-0.641148	0.112778	0.0386925	-1.29098	FALSE
chr1	24768993	24770080	1426	FALSE	Active_enhancer	5_Strong_Enhancer	dELS	5.21938	-0.959862	-0.600461	-0.693781	-0.784956	-1.20142	FALSE
chr1	24770292	24770561	1427	FALSE	other	5_Strong_Enhancer	Low-DNase	1.11693	-1.51439	-1.14319	-0.766365	-1.87283	-0.907758	FALSE
chr1	24801238	24801511	1428	FALSE	other	7_Weak_Enhancer	Low-DNase	0.796685	-1.7878	-0.411326	-0.461987	-0.721531	-2.46766	FALSE
chr1	24809354	24809689	1429	FALSE	other	5_Strong_Enhancer		1.13698	-2.27199	-0.883069	-0.707045	-0.171823	-0.798939	FALSE
chr1	24817635	24818291	1430	FALSE	other	7_Weak_Enhancer		2.22585	-0.949494	-1.52172	-0.677471	-1.63085	0.338396	FALSE
chr1	24830417	24831015	1431	FALSE	CTCF	8_Insulator	CTCF-only,CTCF-bound	2.16487	-0.375105	0.184217	0.463847	0.610773	-0.835202	FALSE
chr1	24834998	24835271	1432	FALSE	CTCF	8_Insulator	CTCF-only,CTCF-bound	1.30221	0.0941157	0.103896	0.0643926	-0.0777811	-0.624224	FALSE
chr1	24847641	24848899	1433	FALSE	CTCF	1_Active_Promoter	DNase-H3K4me3,CTCF-bound	31.3887	-0.315466	-0.695492	-0.594493	-0.300003	-0.565712	FALSE
chr1	24864372	24864782	1434	FALSE	Primed_enhancer	6_Weak_Enhancer	Low-DNase	1.15884	-1.66933	-2.03373	-1.36871	-2.0439	-2.21343	TRUE
chr1	24898175	24898584	1435	FALSE	CTCF	8_Insulator	CTCF-only,CTCF-bound	4.99277	-0.57969	-0.238015	-0.0152458	-0.2914	-0.548808	FALSE
chr1	24898965	24900802	1436	FALSE	other	9_Txn_Transition	DNase-only	15.2475	0.414017	-0.43947	-0.198115	-0.469033	-0.233927	FALSE
chr1	24915642	24916432	1437	FALSE	Active_enhancer	9_Txn_Transition	dELS	7.29915	-1.30036	-0.419439	-1.0172	-0.275164	-0.901719	TRUE
chr1	24920607	24921274	1438	FALSE	Active_enhancer	4_Strong_Enhancer	pELS	7.79633	-2.01179	-1.01247	-1.10776	-2.0347	-0.553816	TRUE
chr1	24923538	24923934	1439	FALSE	Active_enhancer	4_Strong_Enhancer	dELS	6.62238	-1.42495	-0.776957	-1.16338	-1.50037	-1.02793	TRUE
chr1	24925093	24925428	1440	FALSE	Active_enhancer	4_Strong_Enhancer	dELS	5.84411	-1.64992	-0.839372	-1.37927	-2.08868	-1.46922	TRUE
chr1	24928779	24930804	1441	TRUE	Promoter	1_Active_Promoter	PLS,CTCF-bound	64.0686	-0.111992	-0.145076	-0.284759	-0.324135	-0.300644	FALSE
chr1	24932314	24932538	1442	FALSE	CTCF	6_Weak_Enhancer	DNase-H3K4me3,CTCF-bound	6.07752	-0.274071	-0.10681	0.0599196	0.134161	-0.178219	FALSE
chr1	24935214	24936160	1443	FALSE	Active_enhancer	4_Strong_Enhancer	dELS	16.5841	-1.26066	-1.33771	-1.38743	-1.82452	-0.972224	TRUE
chr1	24947053	24948526	1444	FALSE	Active_enhancer	4_Strong_Enhancer	dELS	28.5775	-1.24845	-0.869054	-1.07652	-1.01982	-0.769033	TRUE
chr1	24949363	24949638	1445	FALSE	Active_enhancer	4_Strong_Enhancer	dELS	3.75444	-1.99583	-1.36898	-1.13567	-1.47972	-1.26355	TRUE
chr1	24952646	24952872	1446	FALSE	Active_enhancer	4_Strong_Enhancer	dELS	2.7851	-0.644294	-0.399042	-0.645553	-0.609136	-0.713622	FALSE
chr1	24955094	24955487	1447	FALSE	Active_enhancer	4_Strong_Enhancer	dELS	8.16292	-2.63878	-1.46011	-1.64923	-2.33968	-1.34422	TRUE
chr1	24956980	24957302	1448	FALSE	Active_enhancer	4_Strong_Enhancer	dELS	4.07347	-2.34186	-1.24425	-1.09414	-2.07605	-2.02401	TRUE
chr1	24957472	24958222	1449	FALSE	Active_enhancer	4_Strong_Enhancer	dELS,CTCF-bound	5.3443	-0.72914	-0.519276	-0.228677	-1.00215	-1.03725	FALSE
chr1	24963434	24963801	1450	FALSE	CTCF	1_Active_Promoter	pELS,CTCF-bound	6.73376	-0.0421512	-0.586583	-0.351213	-0.323031	-0.315626	FALSE
chr1	24964839	24965882	1451	TRUE	Promoter	4_Strong_Enhancer	PLS	40.8742	-0.638237	-0.597847	-0.689952	-0.935041	-0.423527	FALSE
chr1	24966528	24966992	1452	FALSE	Active_enhancer	4_Strong_Enhancer	pELS	9.59327	-0.614121	-0.648876	-1.01324	-1.10807	-0.565239	TRUE
chr1	24987976	24988810	1453	FALSE	Primed_enhancer	7_Weak_Enhancer	DNase-only	5.23813	-1.11466	-1.04289	-0.984764	-2.04643	-1.48661	FALSE
chr1	24997429	24998114	1454	FALSE	other	11_Weak_Txn	Low-DNase	3.25834	-0.765763	-1.15334	-1.25657	-0.647674	-1.53286	TRUE
chr1	25009875	25010207	1455	FALSE	other	13_Heterochrom/lo		1.05026	-1.3715	-0.920204	-0.992512	-0.283267	-1.25527	FALSE
chr1	25012410	25012641	1456	FALSE	other	11_Weak_Txn	Low-DNase	0.63346	-1.07398	-1.46985	-1.38093	-0.494985	-1.03548	TRUE
chr1	25019297	25019764	1457	FALSE	Active_enhancer	4_Strong_Enhancer	dELS	16.2119	-0.811175	-1.45837	-1.56467	-2.16112	-1.02414	TRUE
chr1	25022113	25023355	1458	TRUE	Promoter	4_Strong_Enhancer	pELS	68.8469	-0.701181	-1.30502	-1.32364	-1.46571	-0.671191	TRUE
chr1	25028707	25029286	1459	FALSE	Active_enhancer	4_Strong_Enhancer	dELS	9.53541	-0.606528	-0.549045	-0.076076	-0.207539	-0.434727	FALSE
chr1	25030633	25031138	1460	FALSE	Active_enhancer	4_Strong_Enhancer	dELS	19.4275	-0.306922	-0.35921	-0.228312	-0.426353	-0.0770225	FALSE
chr1	25031494	25032684	1461	FALSE	Active_enhancer	4_Strong_Enhancer	dELS	28.4796	-0.0244863	0.0106932	0.0870036	-0.113156	-0.144619	FALSE
chr1	25033758	25034615	1462	FALSE	Active_enhancer	4_Strong_Enhancer	dELS	15.1213	-0.604567	-0.50833	-0.104991	-0.419749	-0.82171	FALSE
chr1	25037221	25038024	1463	FALSE	Active_enhancer	5_Strong_Enhancer	dELS,CTCF-bound	7.27307	0.0407678	-0.26421	0.253161	0.27143	-0.295686	FALSE
chr1	25045817	25046647	1464	FALSE	Primed_enhancer	6_Weak_Enhancer		5.68361	-1.8219	-1.54166	-1.61624	-1.5245	-1.20106	TRUE
chr1	25068883	25069110	1465	FALSE	CTCF	8_Insulator	Low-DNase	0.821751	-1.05961	0.200595	0.0872738	0.165344	-0.0967754	FALSE
chr1	25080675	25081121	1466	FALSE	Primed_enhancer	7_Weak_Enhancer	Low-DNase	1.90729	-1.2098	-0.74402	-0.583262	-1.03322	-1.25376	FALSE
chr1	25093626	25094000	1467	FALSE	Primed_enhancer	7_Weak_Enhancer		1.92043	-2.3465	-2.37341	-2.00996	-2.44849	-1.90094	TRUE
chr1	25095650	25096126	1468	FALSE	Active_enhancer	5_Strong_Enhancer	dELS	4.30949	-2.07774	-2.50407	-2.76479	-2.50676	-2.0013	TRUE
chr1	25099405	25100002	1469	TRUE	other	2_Weak_Promoter	DNase-only	4.64404	-1.8852	-1.51856	-1.27539	-1.65769	-0.885253	TRUE
chr1	25101418	25102080	1470	TRUE	other	6_Weak_Enhancer	CTCF-only,CTCF-bound	5.29869	-0.345876	-0.815614	-0.496358	-0.146788	-0.574102	FALSE
chr1	25106293	25106817	1471	FALSE	Active_enhancer	5_Strong_Enhancer	dELS	7.60757	-2.10155	-2.05944	-2.58137	-2.95614	-1.44621	TRUE
chr1	25109614	25110006	1472	TRUE	other	5_Strong_Enhancer	DNase-only	2.86783	-1.99176	-1.73469	-1.95395	-2.88483	-1.38748	TRUE
chr1	25110551	25110819	1473	FALSE	other	5_Strong_Enhancer	Low-DNase	1.98289	-1.39228	-2.30242	-2.21707	-2.16186	-1.30439	TRUE
chr1	25117514	25117765	1474	FALSE	CTCF	8_Insulator	Low-DNase	1.23223	-0.870054	-0.320118	-0.614979	-0.395374	-1.20349	FALSE
chr1	25118482	25119253	1475	FALSE	Primed_enhancer	6_Weak_Enhancer	Low-DNase	2.79834	-0.996499	-1.55551	-1.14483	-1.6662	-1.52999	TRUE
chr1	25123620	25123932	1476	FALSE	other	7_Weak_Enhancer		2.46217	-1.33124	-0.697503	-1.21958	-1.54722	-1.06535	TRUE
chr1	25127987	25128723	1477	FALSE	Active_enhancer	5_Strong_Enhancer	Low-DNase	11.5646	-1.78125	-2.17213	-2.57407	-2.82878	-1.51791	TRUE
chr1	25139930	25140865	1478	FALSE	Active_enhancer	4_Strong_Enhancer	dELS	13.2435	-0.940515	-1.86803	-2.10504	-3.10773	-0.99257	TRUE
chr1	25145627	25146595	1479	FALSE	Primed_enhancer	6_Weak_Enhancer	Low-DNase	5.95843	-1.36336	-0.74037	-1.02365	-1.28124	-1.57804	TRUE
chr1	25148750	25149182	1480	FALSE	CTCF	12_Repressed	CTCF-only,CTCF-bound	2.00696	-0.955477	-0.512079	-0.347557	-0.123618	-0.62601	FALSE
chr1	25198805	25199167	1481	FALSE	other	8_Insulator	Low-DNase	1.24065	-0.421964	-0.697121	-0.144328	-0.17157	-0.191853	FALSE
chr1	25204766	25205151	1482	FALSE	CTCF	8_Insulator	Low-DNase	1.40196	0.0315492	-0.109911	0.184447	0.79635	-0.621794	FALSE
chr1	25216093	25216408	1483	FALSE	Primed_enhancer	7_Weak_Enhancer	Low-DNase	0.97896	-1.35002	-1.08013	-0.653176	-0.922826	-1.52126	FALSE
chr1	25231971	25232915	1484	TRUE	Promoter	1_Active_Promoter	PLS	25.6738	-0.0287919	-0.150117	0.0299322	0.303377	0.0543589	FALSE
chr1	25233116	25233407	1485	TRUE	Promoter	1_Active_Promoter	pELS	9.35814	0.00464984	-0.0830394	-0.0674812	0.474446	0.228546	FALSE
chr1	25236931	25237536	1486	FALSE	Active_enhancer	4_Strong_Enhancer	dELS	10.2264	-0.531855	0.0487824	0.00866433	0.703303	-0.635412	FALSE
chr1	25239598	25240480	1487	TRUE	Promoter	1_Active_Promoter	pELS,CTCF-bound	38.0924	0.0752995	-0.230805	-0.0883231	-0.0682038	-0.0412611	FALSE
chr1	25246588	25248112	1488	TRUE	Promoter	1_Active_Promoter	PLS	48.379	-0.0535397	0.0667364	0.15687	0.281202	0.00871297	FALSE
chr1	25266611	25268334	1489	TRUE	Promoter	1_Active_Promoter	DNase-H3K4me3	25.5216	-0.00348305	-0.238045	0.120793	-0.0519095	-0.121248	FALSE
chr1	25287094	25287586	1490	FALSE	other	13_Heterochrom/lo		0.629653	0.276428	-0.512636	0.762218	0.146427	-1.02271	FALSE
chr1	25290119	25290418	1491	FALSE	other	8_Insulator	Low-DNase	1.13959	0.13356	-0.471498	0.142879	0.430553	-0.244598	FALSE
chr1	25309198	25309467	1492	FALSE	other	7_Weak_Enhancer	Low-DNase	1.38663	-1.32745	-1.88886	-2.49086	-3.12249	-0.983671	TRUE
chr1	25329955	25330405	1493	FALSE	CTCF	6_Weak_Enhancer	Low-DNase	1.58645	-0.540585	-0.847942	-0.879977	-0.50406	0.37354	FALSE
chr1	25336938	25338974	1494	TRUE	Promoter	1_Active_Promoter	PLS	56.6998	0.0281387	-0.0139718	-0.0551241	-0.0606287	-0.320109	FALSE
chr1	25402822	25403252	1495	TRUE	other	8_Insulator	Low-DNase	1.81165	0.674974	-0.286023	-0.251999	0.0918551	-0.769962	FALSE
chr1	25429934	25431409	1496	TRUE	Promoter	1_Active_Promoter	PLS	72.1255	0.166803	0.106166	0.147956	0.305309	0.170177	FALSE
chr1	25435576	25436110	1497	FALSE	Active_enhancer	2_Weak_Promoter	DNase-H3K4me3	4.44315	-2.63331	-1.81179	-2.19033	-2.75512	-1.29893	TRUE
chr1	25447516	25448058	1498	FALSE	Active_enhancer	5_Strong_Enhancer	dELS	7.01081	-1.25	-1.91435	-2.13564	-3.30939	-0.469192	TRUE
chr1	25467231	25467529	1499	FALSE	Primed_enhancer	6_Weak_Enhancer	Low-DNase	1.2588	-1.31788	-1.88152	-1.66281	-1.92765	-0.827389	TRUE
chr1	25472610	25472874	1500	FALSE	Primed_enhancer	6_Weak_Enhancer	DNase-H3K4me3	1.95302	-1.37309	-1.36009	-2.17543	-1.77265	-0.799778	TRUE
chr1	25473551	25474132	1501	FALSE	Active_enhancer	5_Strong_Enhancer	Low-DNase	2.77568	-1.49224	-1.77289	-1.53176	-1.70468	-1.75011	TRUE
chr1	25487638	25487880	1502	FALSE	CTCF	8_Insulator	Low-DNase	0.876198	-0.439649	-0.123273	-0.034023	-0.354351	-0.375598	FALSE
chr1	25503663	25504114	1503	FALSE	CTCF	8_Insulator	Low-DNase	1.54213	-0.375465	0.404942	0.143413	0.555505	-0.138277	FALSE
chr1	25520357	25521132	1504	FALSE	CTCF	8_Insulator	CTCF-only,CTCF-bound	1.77785	-0.48181	-0.14563	0.537212	0.821486	0.260404	FALSE
chr1	25543244	25544258	1505	TRUE	Promoter	1_Active_Promoter	PLS	23.5975	-0.128808	0.147313	-0.000686574	0.2729	-0.113031	FALSE
chr1	25549194	25550399	1506	TRUE	Promoter	4_Strong_Enhancer	dELS	54.531	-1.32577	-0.731762	-1.74486	-1.76156	-0.527231	TRUE
chr1	25556582	25557283	1507	FALSE	Primed_enhancer	9_Txn_Transition	DNase-only	2.41695	-1.60152	-1.44067	-1.40691	-1.77587	-1.42934	TRUE
chr1	25562286	25562897	1508	TRUE	other	5_Strong_Enhancer	dELS	11.4616	-2.2214	-2.0821	-2.5254	-3.00428	-1.59112	TRUE
chr1	25566640	25566946	1509	FALSE	CTCF	11_Weak_Txn	Low-DNase	2.19726	-1.77284	-0.582323	-0.963516	-0.822078	-0.99866	FALSE
chr1	25572448	25573061	1510	FALSE	CTCF	8_Insulator	CTCF-only,CTCF-bound	3.19858	-0.560296	-0.205192	-0.233464	0.0470891	-0.34418	FALSE
chr1	25587305	25587883	1511	FALSE	Primed_enhancer	7_Weak_Enhancer		3.00768	-3.45418	-0.898732	-1.9394	-2.85266	-2.25919	TRUE
chr1	25599963	25601115	1512	FALSE	Primed_enhancer	6_Weak_Enhancer	Low-DNase	3.95597	-1.10933	-1.0552	-2.21642	-1.8697	-1.24545	TRUE
chr1	25607369	25607672	1513	FALSE	Primed_enhancer	6_Weak_Enhancer		1.65545	-3.10123	-1.43683	-1.9356	-3.46075	-2.09625	TRUE
chr1	25608470	25608909	1514	FALSE	CTCF	6_Weak_Enhancer	CTCF-only,CTCF-bound	5.35975	-0.940103	-0.364966	-0.462678	-0.428248	-0.898958	FALSE
chr1	25615955	25617480	1515	TRUE	Promoter	3_Poised_Promoter	PLS	34.8923	-0.195195	-0.110946	-0.357198	0.592885	-0.201283	FALSE
chr1	25620239	25620518	1516	FALSE	Primed_enhancer	3_Poised_Promoter	Low-DNase	4.64939	-4.2839	-1.64924	-3.67552	-3.31912	-1.36079	TRUE
chr1	25629158	25629665	1517	FALSE	other	6_Weak_Enhancer	Low-DNase	1.74006	-4.97141	-3.32768	-2.95074	-3.07591	-2.29794	TRUE
chr1	25642276	25643159	1518	FALSE	Primed_enhancer	6_Weak_Enhancer	Low-DNase	5.24255	-1.69988	-1.73388	-2.37124	-3.53932	-1.77922	TRUE
chr1	25675762	25676770	1519	FALSE	Primed_enhancer	2_Weak_Promoter	DNase-only	26.4306	-1.68563	-1.81802	-3.75046	-4.33873	-0.802002	TRUE
chr1	25692631	25692915	1520	FALSE	CTCF	8_Insulator	CTCF-only,CTCF-bound	1.34743	-0.422268	-0.22459	-0.631361	-0.177686	-0.553996	FALSE
chr1	25711605	25711865	1521	FALSE	other	13_Heterochrom/lo	Low-DNase	1.3733	-3.54508	-2.77284	-1.7316	-1.52433	-1.26653	TRUE
chr1	25730720	25731128	1522	FALSE	Primed_enhancer	7_Weak_Enhancer	DNase-only	4.40284	-2.74623	-2.96526	-2.68619	-3.25816	-2.54155	TRUE
chr1	25771808	25772163	1523	TRUE	other	7_Weak_Enhancer	Low-DNase	2.29452	-1.89861	-2.35346	-2.22335	-2.53295	-2.03003	TRUE
chr1	25774889	25775586	1524	FALSE	Primed_enhancer	7_Weak_Enhancer	Low-DNase	5.66742	-1.46977	-1.64001	-2.65513	-1.59856	-1.55478	TRUE
chr1	25796006	25796213	1525	FALSE	other	13_Heterochrom/lo	Low-DNase	0.83609	-1.02538	-2.26228	-0.828948	-1.01887	-1.38742	FALSE
chr1	25796678	25797340	1526	FALSE	CTCF	8_Insulator	Low-DNase	2.98402	-1.05548	-1.15953	-0.466163	-0.16939	-0.483163	FALSE
chr1	25799624	25800717	1527	TRUE	Promoter	2_Weak_Promoter	PLS	4.68155	-0.169078	0.47079	0.397874	0.704972	-0.224861	FALSE
chr1	25802951	25803317	1528	FALSE	Primed_enhancer	6_Weak_Enhancer	DNase-only	4.8438	-2.00724	-1.59466	-1.94617	-2.01339	-1.24509	TRUE
chr1	25804341	25805129	1529	FALSE	Primed_enhancer	6_Weak_Enhancer	DNase-only	8.7296	-1.69863	-2.11669	-2.31546	-2.58875	-0.901487	TRUE
chr1	25809672	25810248	1530	FALSE	Primed_enhancer	6_Weak_Enhancer	DNase-only	3.19296	-0.645658	-0.989014	-1.13986	-0.41901	-1.01223	TRUE
chr1	25810522	25811329	1531	TRUE	other	8_Insulator	CTCF-only,CTCF-bound	4.66483	-0.36869	0.215668	0.441741	0.581939	0.0603189	FALSE
chr1	25819455	25821267	1532	TRUE	Promoter	1_Active_Promoter	PLS	47.8932	-0.129719	-0.47693	-0.424315	-0.372586	-0.447151	FALSE
chr1	25844573	25845613	1533	FALSE	Active_enhancer	5_Strong_Enhancer	Low-DNase	5.44158	-1.11851	-1.53542	-0.893	-0.936176	-1.07449	FALSE
chr1	25858933	25860204	1534	TRUE	Promoter	1_Active_Promoter	PLS	26.7425	-0.117881	-0.0294078	0.0945869	0.0668679	0.0046379	FALSE
chr1	25874736	25876208	1535	TRUE	Promoter	2_Weak_Promoter	PLS	19.9214	-0.45123	-0.500049	-0.409424	-0.0841332	-0.70808	FALSE
chr1	25895373	25896192	1536	FALSE	CTCF	6_Weak_Enhancer	CTCF-only,CTCF-bound	12.4621	-0.124411	-0.0300142	0.100875	0.321822	-0.0746894	FALSE
chr1	25905029	25907050	1537	TRUE	Promoter	1_Active_Promoter	PLS	55.1118	0.164427	0.12872	0.181295	0.480893	0.0938974	FALSE
chr1	25914529	25914946	1538	FALSE	other	13_Heterochrom/lo	Low-DNase	1.10731	-2.15719	-2.15492	-1.65707	-2.52557	-1.43979	TRUE
chr1	25922491	25923489	1539	FALSE	Poised_enhancer	3_Poised_Promoter	Low-DNase	3.34176	-1.09471	-0.973081	-0.672301	0.227295	-0.722363	FALSE
chr1	25971095	25972056	1540	FALSE	Active_enhancer	5_Strong_Enhancer	Low-DNase	5.22798	-1.82356	-1.71347	-1.70185	-1.96652	-1.29089	TRUE
chr1	25997629	25998703	1541	TRUE	Promoter	1_Active_Promoter	PLS,CTCF-bound	36.5466	0.216137	0.142826	0.261343	0.347021	0.233478	FALSE
chr1	26004518	26004713	1542	FALSE	CTCF	8_Insulator	Low-DNase	0.670856	-0.580186	-0.22788	-0.035873	0.575382	-0.937359	FALSE
chr1	26010136	26010401	1543	FALSE	CTCF	8_Insulator	Low-DNase	0.734429	0.400515	-0.56763	0.372259	0.412429	-1.71846	FALSE
chr1	26019646	26020074	1544	TRUE	other	7_Weak_Enhancer	Low-DNase	1.63399	-2.14386	-2.5188	-2.02149	-1.72508	-1.22241	TRUE
chr1	26035145	26036410	1545	TRUE	Promoter	2_Weak_Promoter	DNase-H3K4me3,CTCF-bound	31.2817	0.105398	0.035456	0.246126	0.429339	0.116215	FALSE
chr1	26045910	26046331	1546	TRUE	other	12_Repressed	Low-DNase	0.896649	-1.52374	-0.292238	0.0361967	0.918263	-0.395265	FALSE
chr1	26104620	26105610	1547	FALSE	CTCF	8_Insulator	CTCF-only,CTCF-bound	2.0992	-0.174139	-0.47821	-0.144661	0.398644	-0.358205	FALSE
chr1	26110814	26112727	1548	TRUE	Promoter	1_Active_Promoter	pELS	54.8055	-0.0384362	0.0476646	-0.0648659	0.3008	-0.169073	FALSE
chr1	26119769	26120455	1549	FALSE	other	5_Strong_Enhancer	Low-DNase	2.31437	-1.4477	-1.61383	-1.02222	-1.82067	-1.84857	FALSE
chr1	26126347	26126991	1550	TRUE	other	6_Weak_Enhancer	dELS	9.84418	-1.88928	-2.40427	-2.72983	-2.44371	-2.2046	TRUE
chr1	26144827	26145764	1551	FALSE	CTCF	8_Insulator	CTCF-only,CTCF-bound	3.43359	-0.466249	-0.474722	-0.115382	0.0116267	-0.86396	FALSE
chr1	26161536	26162172	1552	FALSE	Primed_enhancer	3_Poised_Promoter	Low-DNase	3.31838	-0.302598	0.10417	-0.0361342	0.850611	-0.210873	FALSE
chr1	26164078	26164678	1553	FALSE	Primed_enhancer	8_Insulator	Low-DNase	3.26998	-0.229621	0.363956	0.571614	0.46035	-0.150608	FALSE
chr1	26169553	26170380	1554	TRUE	Promoter	1_Active_Promoter	PLS,CTCF-bound	22.7869	-0.0428003	-0.0549421	0.114487	0.0652852	-0.118097	FALSE
chr1	26179946	26180866	1555	TRUE	other	6_Weak_Enhancer	Low-DNase	2.50496	-1.37924	-1.05958	-1.11355	-1.08713	-1.655	TRUE
chr1	26191661	26192152	1556	FALSE	other	13_Heterochrom/lo		2.75685	-2.05941	-1.70288	-2.30746	-2.44321	-1.64865	TRUE
chr1	26193530	26194015	1557	FALSE	other	13_Heterochrom/lo	Low-DNase	1.57453	-1.98796	-1.49492	-1.52469	-1.86623	-1.41001	TRUE
chr1	26225026	26225794	1558	TRUE	other	12_Repressed	Low-DNase	2.06872	-0.289378	-1.44626	-0.0355383	-0.723325	-1.2327	FALSE
chr1	26233685	26234795	1559	TRUE	Promoter	1_Active_Promoter	PLS,CTCF-bound	63.6177	0.244494	0.144344	0.16264	0.219404	0.158266	FALSE
chr1	26275607	26275863	1560	FALSE	Primed_enhancer	5_Strong_Enhancer	CTCF-only,CTCF-bound	4.54992	-0.281895	-0.480044	-0.183048	-0.0259351	-0.172303	FALSE
chr1	26279392	26280527	1561	TRUE	Promoter	1_Active_Promoter	PLS,CTCF-bound	29.1623	-0.287527	-0.168838	-0.0995739	0.111788	-0.0277141	FALSE
chr1	26284791	26285531	1562	FALSE	Primed_enhancer	5_Strong_Enhancer	CTCF-only,CTCF-bound	10.4859	-0.46833	-0.211958	-0.17713	-0.00324372	-0.75749	FALSE
chr1	26287050	26287717	1563	FALSE	Active_enhancer	4_Strong_Enhancer	dELS	11.6643	-1.11468	-0.188265	-0.363283	-0.562563	-0.768011	FALSE
chr1	26288425	26288968	1564	FALSE	Active_enhancer	4_Strong_Enhancer	dELS	6.78577	-0.90134	-0.220158	-0.344117	-0.72817	-1.03878	FALSE
chr1	26289115	26289565	1565	FALSE	Active_enhancer	4_Strong_Enhancer	dELS	6.99392	-0.843387	-0.989505	-0.955227	-0.920922	-1.34572	FALSE
chr1	26289749	26290513	1566	FALSE	Active_enhancer	4_Strong_Enhancer	dELS	12.9238	-1.18426	-0.99014	-1.14167	-1.04894	-1.30486	TRUE
chr1	26306159	26307560	1567	TRUE	Promoter	1_Active_Promoter	PLS,CTCF-bound	30.3317	0.109456	-0.0385329	0.105122	0.147576	-0.00178118	FALSE
chr1	26315220	26316132	1568	FALSE	Active_enhancer	4_Strong_Enhancer	dELS	11.6857	-1.36285	-0.384825	-0.29239	-0.238871	-0.570325	FALSE
chr1	26317726	26318391	1569	TRUE	Promoter	1_Active_Promoter	PLS	14.7139	-0.390129	-0.590405	-0.517392	-0.561528	-0.42664	FALSE
chr1	26318684	26318977	1570	TRUE	Promoter	1_Active_Promoter	pELS	5.94308	-0.483572	-1.16066	-1.02149	-0.95989	-1.31747	TRUE
chr1	26319372	26319874	1571	FALSE	other	1_Active_Promoter	pELS	7.78479	-0.689063	-0.812294	-0.881663	-1.16297	-1.16635	FALSE
chr1	26321162	26321856	1572	FALSE	Active_enhancer	4_Strong_Enhancer	DNase-H3K4me3,CTCF-bound	11.5213	0.0806023	0.155529	0.547516	0.431618	0.0408626	FALSE
chr1	26328112	26328450	1573	FALSE	other	13_Heterochrom/lo	Low-DNase	1.259	-0.0842022	-1.49342	-0.458777	-0.0243668	-1.03338	FALSE
chr1	26336028	26337075	1574	TRUE	Promoter	2_Weak_Promoter	DNase-H3K4me3	12.9614	-0.524083	-0.747913	-0.512946	-0.394199	-0.709732	FALSE
chr1	26360311	26360616	1575	TRUE	other	3_Poised_Promoter	Low-DNase	1.98761	-0.466612	-0.861649	-0.866195	-0.845853	-1.22536	FALSE
chr1	26363708	26364446	1576	FALSE	CTCF	8_Insulator	CTCF-only,CTCF-bound	5.14419	-0.159521	-0.515501	0.0116589	0.368584	0.291797	FALSE
chr1	26378141	26378803	1577	FALSE	Active_enhancer	2_Weak_Promoter	DNase-only	17.1855	-1.69928	-1.2945	-2.98147	-2.96744	-1.89428	TRUE
chr1	26391512	26391941	1578	FALSE	CTCF	8_Insulator	Low-DNase	1.81536	-0.513879	-0.175289	-0.189724	0.30047	-0.349464	FALSE
chr1	26396338	26396606	1579	FALSE	CTCF	8_Insulator	CTCF-only,CTCF-bound	1.527	-0.621086	0.0926353	-0.3011	0.0168633	-1.05255	FALSE
chr1	26408458	26408967	1580	FALSE	other	13_Heterochrom/lo	Low-DNase	1.43306	-1.41911	-0.258165	-0.731146	0.127964	-0.852042	FALSE
chr1	26416954	26417507	1581	FALSE	CTCF	8_Insulator	CTCF-only,CTCF-bound	4.32875	0.0498441	0.0117884	0.144207	0.429224	-0.0773581	FALSE
chr1	26431882	26432690	1582	TRUE	Promoter	1_Active_Promoter	PLS	32.5837	-0.0583489	-0.147106	-0.0383908	0.217603	-0.0876605	FALSE
chr1	26471730	26473344	1583	TRUE	Promoter	1_Active_Promoter	PLS	58.2013	0.0443047	-0.0204007	0.0383428	0.272973	-0.125152	FALSE
chr1	26500056	26501724	1584	TRUE	Promoter	1_Active_Promoter	dELS	50.0083	0.168123	0.0967132	0.209856	0.376584	-0.116873	FALSE
chr1	26520352	26520864	1585	TRUE	other	7_Weak_Enhancer	Low-DNase	3.77983	-1.43814	-2.22789	-2.06472	-2.64024	-1.38954	TRUE
chr1	26529255	26530724	1586	TRUE	Promoter	1_Active_Promoter	PLS	18.1812	-0.365604	0.232254	0.248177	0.331734	-0.271776	FALSE
chr1	26538095	26538331	1587	FALSE	Primed_enhancer	8_Insulator	CTCF-only,CTCF-bound	5.24615	-1.00029	-0.716199	-0.806641	-0.79324	-1.09668	FALSE
chr1	26541517	26543609	1588	TRUE	Promoter	4_Strong_Enhancer	pELS,CTCF-bound	52.6892	-0.156314	-0.297837	-0.2273	-0.330062	-0.65665	FALSE
chr1	26545525	26546108	1589	TRUE	Promoter	1_Active_Promoter	PLS	27.0149	-0.700242	-0.69796	-0.971596	-0.614572	0.0278397	FALSE
chr1	26579637	26580093	1590	FALSE	Active_enhancer	5_Strong_Enhancer	dELS	5.58929	-0.794288	-0.670601	-0.54545	-1.84086	-1.21154	FALSE
chr1	26580811	26581522	1591	FALSE	Active_enhancer	5_Strong_Enhancer	dELS	8.85909	-0.362789	-0.579881	-0.697906	-1.64628	-0.786564	FALSE
chr1	26582132	26583272	1592	FALSE	Active_enhancer	5_Strong_Enhancer	dELS	13.9622	-0.376871	-0.620039	-0.800098	-1.87938	-0.56652	FALSE
chr1	26584197	26584423	1593	FALSE	Active_enhancer	5_Strong_Enhancer	dELS,CTCF-bound	1.86819	-0.61145	0.208359	0.382757	-0.108129	-0.214569	FALSE
chr1	26593392	26593960	1594	TRUE	other	7_Weak_Enhancer		2.08517	-1.56044	-1.36425	-0.96456	-1.06472	-0.522997	FALSE
chr1	26597627	26598016	1595	FALSE	CTCF	8_Insulator	CTCF-only,CTCF-bound	1.92655	-0.195442	-0.398766	0.0303804	-0.357945	-0.339469	FALSE
chr1	26602401	26603037	1596	TRUE	other	8_Insulator	CTCF-only,CTCF-bound	1.63247	-0.108621	-0.101533	0.756365	0.137401	-1.49791	FALSE
chr1	26614854	26615337	1597	FALSE	other	7_Weak_Enhancer		1.56581	-1.05573	-2.96536	-1.54193	-0.828155	-1.42438	TRUE
chr1	26620135	26621646	1598	TRUE	Promoter	1_Active_Promoter	dELS,CTCF-bound	59.1528	0.0376984	-0.0473632	0.00787961	0.251124	-0.0654535	FALSE
chr1	26627976	26628361	1599	FALSE	Active_enhancer	4_Strong_Enhancer	Low-DNase	1.65794	-0.507076	-1.75569	-0.804071	-0.975279	-1.21719	FALSE
chr1	26632839	26634014	1600	FALSE	Active_enhancer	4_Strong_Enhancer		4.08331	-0.665622	-0.615424	-0.585244	-0.780808	-0.783038	FALSE
chr1	26637805	26638282	1601	FALSE	Primed_enhancer	7_Weak_Enhancer	Low-DNase	1.5636	-1.48563	-0.995321	-0.950518	-0.533772	-2.38608	FALSE
chr1	26677250	26678040	1602	FALSE	Active_enhancer	4_Strong_Enhancer	CTCF-only,CTCF-bound	8.33513	-0.0666733	-0.051445	-0.0172806	0.606907	0.0943007	FALSE
chr1	26692246	26692724	1603	TRUE	Promoter	1_Active_Promoter	pELS,CTCF-bound	11.7211	-0.0378383	-0.066444	0.059604	0.251271	0.0362921	FALSE
chr1	26692891	26693349	1604	TRUE	Promoter	1_Active_Promoter	PLS	15.5755	-0.0108528	-0.149696	-0.204993	-0.0218886	-0.10176	FALSE
chr1	26695078	26696296	1605	TRUE	Promoter	1_Active_Promoter	pELS,CTCF-bound	41.3918	0.0137783	-0.174665	-0.0609561	0.137141	-0.0614541	FALSE
chr1	26696857	26697345	1606	FALSE	other	1_Active_Promoter	pELS	9.44665	-0.133043	0.0237909	-0.119928	-0.216094	-0.681949	FALSE
chr1	26698011	26698405	1607	FALSE	other	1_Active_Promoter	pELS	8.32212	-0.11607	0.0329857	0.12426	-0.0617325	-0.609222	FALSE
chr1	26700811	26701096	1608	FALSE	other	4_Strong_Enhancer	Low-DNase	4.15579	-2.42734	-1.99422	-2.0503	-2.62662	-1.61037	TRUE
chr1	26706026	26706619	1609	FALSE	other	4_Strong_Enhancer	dELS	2.38396	-1.46154	-0.433888	-0.619925	-0.0212217	-1.32587	FALSE
chr1	26721727	26722368	1610	FALSE	Primed_enhancer	5_Strong_Enhancer	Low-DNase	3.0139	-1.25778	-0.783547	-0.185547	-0.616085	-0.169451	FALSE
chr1	26723107	26723925	1611	FALSE	Active_enhancer	4_Strong_Enhancer	dELS	5.31594	-0.633548	-0.491837	-0.619884	-0.505643	-0.828974	FALSE
chr1	26724246	26724846	1612	FALSE	Active_enhancer	4_Strong_Enhancer	Low-DNase	3.57727	-1.25462	-2.27529	-1.32817	-0.859744	-1.67482	TRUE
chr1	26743397	26744881	1613	FALSE	Active_enhancer	4_Strong_Enhancer	dELS	41.4604	-0.833461	-0.654594	-1.54138	-1.43403	-0.444575	TRUE
chr1	26771265	26772123	1614	FALSE	Primed_enhancer	9_Txn_Transition	DNase-only	3.10055	-0.659948	-0.483273	-0.0781835	-0.616629	-1.46436	FALSE
chr1	26786871	26788503	1615	TRUE	Promoter	1_Active_Promoter	PLS	63.3717	-0.0213864	-0.173989	-0.13758	-0.125177	-0.171813	FALSE
chr1	26789165	26789442	1616	TRUE	Promoter	1_Active_Promoter	pELS,CTCF-bound	7.05921	-0.0728241	-0.396999	-0.0512415	0.0983205	-0.160299	FALSE
chr1	26799681	26800767	1617	FALSE	Active_enhancer	5_Strong_Enhancer	Low-DNase	3.91647	-1.23692	-0.588603	-1.07853	-1.13637	-1.28566	TRUE
chr1	26810045	26810694	1618	FALSE	CTCF	6_Weak_Enhancer	Low-DNase	2.72784	-0.811775	0.10878	0.097135	-0.0235972	-0.866605	FALSE
chr1	26820299	26821440	1619	FALSE	Active_enhancer	7_Weak_Enhancer	dELS,CTCF-bound	11.7119	-1.57552	-0.788275	-1.22684	-1.37369	-1.02772	TRUE
chr1	26826155	26827335	1620	TRUE	Promoter	1_Active_Promoter	PLS,CTCF-bound	24.5479	-0.157167	0.278427	-0.0168025	0.285697	-0.0674052	FALSE
chr1	26828482	26829006	1621	FALSE	Active_enhancer	4_Strong_Enhancer	dELS	6.50204	-1.12016	-1.20375	-1.46002	-1.93254	-1.54113	TRUE
chr1	26833248	26834142	1622	FALSE	Active_enhancer	4_Strong_Enhancer	dELS,CTCF-bound	20.8692	-1.46078	-1.0106	-1.56095	-1.92447	-0.680238	TRUE
chr1	26838647	26840048	1623	FALSE	Active_enhancer	4_Strong_Enhancer	dELS	21.9034	-0.81623	-0.806958	-0.772383	-1.63017	-0.766109	FALSE
chr1	26853108	26853721	1624	FALSE	CTCF	10_Txn_Elongation	CTCF-only,CTCF-bound	4.55124	-0.139086	0.340125	-0.0770235	0.235472	-0.195369	FALSE
chr1	26864581	26866232	1625	TRUE	Promoter	1_Active_Promoter	dELS	62.1724	-0.0238638	-0.133592	-0.0198714	-0.181025	-0.063068	FALSE
chr1	26877850	26878631	1626	FALSE	CTCF	9_Txn_Transition	CTCF-only,CTCF-bound	3.47801	-0.360838	0.0267789	0.277131	0.256227	-0.305042	FALSE
chr1	26889538	26890793	1627	TRUE	Promoter	1_Active_Promoter	pELS	24.2116	-0.0729776	-0.00956722	0.0215699	0.150048	-0.271903	FALSE
chr1	26899857	26900998	1628	TRUE	Promoter	1_Active_Promoter	PLS	16.0668	-0.0790102	-0.0143788	0.0630072	0.239867	-0.626598	FALSE
chr1	26921251	26922178	1629	TRUE	Promoter	1_Active_Promoter	PLS	38.9633	-0.000369326	-0.101356	-0.0461109	0.0466871	0.00200997	FALSE
chr1	26932536	26932894	1630	FALSE	other	6_Weak_Enhancer	DNase-only	4.00309	-2.40581	-1.90432	-1.91333	-2.59073	-0.929377	TRUE
chr1	26949456	26950062	1631	FALSE	other	11_Weak_Txn	Low-DNase	0.908582	-0.61847	0.10849	0.969866	0.473452	-1.20072	FALSE
chr1	26959736	26960853	1632	TRUE	Promoter	3_Poised_Promoter	Low-DNase	2.92055	-0.707712	-0.750079	-0.0373052	-0.729603	-1.39808	FALSE
chr1	26966584	26967327	1633	FALSE	CTCF	8_Insulator	Low-DNase	1.61604	-0.112865	-0.159872	0.610912	0.438459	-0.133624	FALSE
chr1	26991450	26991888	1634	FALSE	other	13_Heterochrom/lo	Low-DNase	2.37864	-0.633683	-0.349538	-0.46571	-0.802066	-0.785117	FALSE
chr1	26993288	26994427	1635	TRUE	Promoter	3_Poised_Promoter	PLS	13.0202	-0.373078	0.0377428	-0.00884125	0.0628101	-0.426577	FALSE
chr1	26997552	26998144	1636	FALSE	CTCF	8_Insulator	CTCF-only,CTCF-bound	9.07909	0.000891451	-0.0497449	0.136246	0.304377	-0.0214847	FALSE
chr1	27012385	27013374	1637	TRUE	other	3_Poised_Promoter	DNase-only	7.41713	-0.495406	-0.735236	-0.74748	-0.204299	-0.483928	FALSE
chr1	27015274	27015557	1638	FALSE	Primed_enhancer	6_Weak_Enhancer		1.62997	-2.7373	-2.263	-1.66504	-1.97913	-2.15214	TRUE
chr1	27044588	27045140	1639	TRUE	Promoter	2_Weak_Promoter	DNase-H3K4me3,CTCF-bound	6.30704	-0.266744	-0.599882	-0.103822	-0.121032	-0.38838	FALSE
chr1	27045804	27046149	1640	FALSE	CTCF	8_Insulator	CTCF-only,CTCF-bound	1.6735	-0.560101	-0.0995656	0.244143	0.109537	-1.05806	FALSE
chr1	27097432	27097855	1641	FALSE	CTCF	8_Insulator	CTCF-only,CTCF-bound	3.86674	0.000793381	0.0215507	-0.122815	0.129421	-0.504595	FALSE
chr1	27099175	27100066	1642	TRUE	other	5_Strong_Enhancer	dELS	9.18241	-1.11407	-1.70151	-1.25807	-1.27929	-1.18872	TRUE
chr1	27102738	27103171	1643	TRUE	other	8_Insulator	CTCF-only,CTCF-bound	5.22159	-0.375915	-0.0636548	-0.155181	0.561397	-0.610104	FALSE
chr1	27106338	27107159	1644	FALSE	Active_enhancer	5_Strong_Enhancer	dELS	6.60481	-0.854883	-1.08051	-0.854789	-0.715388	-2.01441	FALSE
chr1	27111921	27112623	1645	FALSE	Active_enhancer	4_Strong_Enhancer	dELS,CTCF-bound	8.55892	-1.94896	-1.55416	-2.25679	-1.925	-1.77333	TRUE
chr1	27134019	27134342	1646	FALSE	Active_enhancer	4_Strong_Enhancer	dELS	6.404	-1.48481	-2.22237	-1.73236	-2.44069	-1.00392	TRUE
chr1	27136867	27137837	1647	FALSE	Active_enhancer	4_Strong_Enhancer	Low-DNase	10.1989	-0.987145	-1.68667	-1.23752	-0.808257	-0.696737	TRUE
chr1	27142492	27143445	1648	FALSE	Primed_enhancer	7_Weak_Enhancer	DNase-only	2.24307	-1.23065	-0.751785	-0.370603	-0.578979	-1.54419	FALSE
chr1	27154673	27155696	1649	TRUE	Promoter	1_Active_Promoter	PLS,CTCF-bound	26.3235	0.151337	-0.0818103	-0.0775724	0.187694	-0.105653	FALSE
chr1	27161430	27162308	1650	FALSE	Active_enhancer	5_Strong_Enhancer	dELS	7.87784	-1.47022	-1.63964	-2.18821	-1.78849	-1.40253	TRUE
chr1	27197777	27198398	1651	FALSE	CTCF	8_Insulator	CTCF-only,CTCF-bound	2.20147	-0.276798	0.103072	0.131465	0.423204	-0.107083	FALSE
chr1	27233942	27235776	1652	TRUE	Promoter	1_Active_Promoter	PLS	59.733	0.130708	-0.184334	-0.147753	0.120218	0.0403243	FALSE
chr1	27252465	27253326	1653	FALSE	Active_enhancer	5_Strong_Enhancer	Low-DNase	4.33415	-0.591791	-0.783757	-0.418129	0.0057813	-1.19236	FALSE
chr1	27253475	27254325	1654	FALSE	Active_enhancer	4_Strong_Enhancer	Low-DNase	3.82996	-0.766287	-0.814987	-0.493705	-1.22833	-1.16965	FALSE
chr1	27284542	27285387	1655	FALSE	CTCF	8_Insulator	CTCF-only,CTCF-bound	3.59843	-0.254208	-0.222891	0.00822131	0.591714	-0.196418	FALSE
chr1	27296414	27297158	1656	FALSE	CTCF	8_Insulator	Low-DNase	2.16888	-0.0187676	0.0521119	0.588955	0.715207	-0.129709	FALSE
chr1	27300416	27301279	1657	FALSE	Primed_enhancer	8_Insulator	CTCF-only,CTCF-bound	5.66245	-0.122407	-0.40066	-0.301806	0.0854728	-0.426972	FALSE
chr1	27321863	27322718	1658	TRUE	Promoter	1_Active_Promoter	PLS	33.8225	-0.0811174	-0.0241517	0.0987492	0.245979	0.138058	FALSE
chr1	27332656	27333231	1659	TRUE	other	10_Txn_Elongation	CTCF-only,CTCF-bound	2.53164	-0.236069	-0.0292243	0.260713	0.435595	-0.579076	FALSE
chr1	27341465	27343943	1660	TRUE	Promoter	4_Strong_Enhancer	pELS	26.9622	-0.687456	-0.678074	-0.395199	-0.21546	-0.799822	FALSE
chr1	27349071	27350098	1661	TRUE	other	6_Weak_Enhancer	Low-DNase	3.98905	-0.38582	-0.639975	0.169084	0.15575	-1.11796	FALSE
chr1	27357084	27357959	1662	TRUE	Promoter	2_Weak_Promoter	DNase-H3K4me3,CTCF-bound	9.44004	-0.635022	-0.449066	0.0200062	0.0306883	-0.395848	FALSE
chr1	27359971	27360872	1663	FALSE	Primed_enhancer	6_Weak_Enhancer	DNase-H3K4me3	8.22272	-1.04471	-0.895819	-0.929321	-0.478829	-1.18514	FALSE
chr1	27365287	27366707	1664	TRUE	Promoter	2_Weak_Promoter	DNase-H3K4me3	23.1239	-0.277723	-0.0841658	-0.173713	0.169994	-0.343208	FALSE
chr1	27366878	27367076	1665	TRUE	Promoter	3_Poised_Promoter	PLS	2.23014	-0.515004	-0.468961	-0.582194	0.0723861	-0.626264	FALSE
chr1	27383160	27383530	1666	TRUE	other	13_Heterochrom/lo	Low-DNase	1.14129	0.0915025	0.97175	1.04095	0.578669	-0.653109	FALSE
chr1	27388488	27388708	1667	FALSE	CTCF	8_Insulator	CTCF-only,CTCF-bound	2.07103	-0.192207	0.26207	0.518212	0.684222	-0.361345	FALSE
chr1	27392117	27393041	1668	TRUE	Promoter	2_Weak_Promoter	PLS,CTCF-bound	21.5432	-0.0118601	-0.107036	0.026327	0.274686	-0.219612	FALSE
chr1	27395380	27395713	1669	FALSE	CTCF	8_Insulator	CTCF-only,CTCF-bound	6.00805	-0.234158	-0.124624	0.0327524	0.115642	-0.449124	FALSE
chr1	27402397	27404188	1670	FALSE	Active_enhancer	5_Strong_Enhancer	Low-DNase	11.535	0.154812	-0.512081	0.0291914	0.337435	-0.318997	FALSE
chr1	27410038	27410548	1671	FALSE	other	5_Strong_Enhancer		2.08847	-1.01622	-1.40106	-0.888201	-1.18776	-1.06617	FALSE
chr1	27416398	27416966	1672	FALSE	Active_enhancer	5_Strong_Enhancer	dELS,CTCF-bound	5.09025	-1.08217	-1.07588	-0.797425	-0.952628	-1.14127	FALSE
chr1	27418196	27419639	1673	FALSE	Active_enhancer	4_Strong_Enhancer	dELS	17.6245	-1.21371	-0.915359	-1.24882	-1.50487	-0.673927	TRUE
chr1	27422069	27422343	1674	FALSE	other	5_Strong_Enhancer	dELS	2.43007	-1.83285	-1.89921	-1.72779	-2.25149	-1.94491	TRUE
chr1	27428341	27428964	1675	FALSE	Active_enhancer	4_Strong_Enhancer	Low-DNase	2.58718	-0.849747	-0.161311	0.110005	0.368685	-0.616368	FALSE
chr1	27430935	27431451	1676	FALSE	Active_enhancer	4_Strong_Enhancer	dELS	4.27228	-1.28336	-0.262828	-0.487091	0.116555	-1.19163	FALSE
chr1	27435647	27436816	1677	FALSE	Active_enhancer	4_Strong_Enhancer	dELS	10.8979	-1.72252	-0.855784	-0.760051	-0.629248	-1.14305	FALSE
chr1	27438224	27439423	1678	FALSE	Active_enhancer	4_Strong_Enhancer	Low-DNase	7.76022	-0.653876	0.584969	0.632339	0.804714	-0.716252	FALSE
chr1	27441968	27443181	1679	FALSE	Active_enhancer	5_Strong_Enhancer	dELS	10.038	-0.661813	0.0828197	-0.0413742	0.362251	-0.91375	FALSE
chr1	27445255	27445956	1680	FALSE	Active_enhancer	4_Strong_Enhancer	dELS	10.1405	-1.28984	-0.239843	-0.756989	-0.765739	-0.177248	FALSE
chr1	27448649	27449361	1681	FALSE	Active_enhancer	5_Strong_Enhancer	dELS	4.09164	-1.55249	-0.876102	-1.0935	-1.31166	-0.499134	TRUE
chr1	27451287	27451605	1682	FALSE	other	7_Weak_Enhancer	Low-DNase	0.823459	-0.714124	0.207626	0.572104	1.22562	-0.929687	FALSE
chr1	27455262	27455729	1683	FALSE	Active_enhancer	5_Strong_Enhancer	Low-DNase	2.86903	-1.22756	-1.59304	-0.822421	-1.12651	-1.75275	FALSE
chr1	27464924	27465765	1684	FALSE	Active_enhancer	4_Strong_Enhancer		4.64698	-1.17131	-0.74536	-0.713219	-0.901299	-0.449105	FALSE
chr1	27475481	27476543	1685	FALSE	Primed_enhancer	5_Strong_Enhancer	Low-DNase	3.88739	-0.952736	-0.164707	0.123487	0.0627795	-0.506463	FALSE
chr1	27480931	27481833	1686	FALSE	other	1_Active_Promoter	Low-DNase	5.80624	-0.696592	0.265157	0.478576	0.59122	-0.594941	FALSE
chr1	27481913	27482280	1687	FALSE	other	1_Active_Promoter	dELS	4.83256	-2.03205	-1.09775	-1.23691	-1.43418	-1.06938	TRUE
chr1	27483285	27483893	1688	FALSE	Active_enhancer	4_Strong_Enhancer	dELS	2.98261	-0.559505	-0.0479502	0.503473	0.993543	0.0365324	FALSE
chr1	27489647	27490707	1689	TRUE	Promoter	1_Active_Promoter	PLS	49.2773	0.26213	0.137767	0.266173	0.36237	0.148966	FALSE
chr1	27499757	27500504	1690	FALSE	other	11_Weak_Txn	Low-DNase	2.73697	-0.888625	-1.39224	-1.86048	-1.2419	-2.43386	TRUE
chr1	27508297	27508556	1691	FALSE	CTCF	13_Heterochrom/lo	Low-DNase	0.815433	-0.161097	-0.733231	-0.229477	0.783571	0.32634	FALSE
chr1	27525361	27526293	1692	TRUE	Promoter	4_Strong_Enhancer	PLS	14.9402	-1.09874	-1.16652	-0.921936	-0.880808	-1.56942	FALSE
chr1	27527140	27527427	1693	FALSE	Primed_enhancer	2_Weak_Promoter	DNase-H3K4me3	3.76425	-0.724208	-0.622656	-0.490198	-0.136867	-0.506028	FALSE
chr1	27527793	27529135	1694	TRUE	Promoter	2_Weak_Promoter	DNase-H3K4me3,CTCF-bound	13.8761	-0.461528	-0.677609	-0.309188	0.0730829	-1.1427	FALSE
chr1	27555996	27556398	1695	FALSE	Active_enhancer	7_Weak_Enhancer	dELS	1.53372	-1.22207	-0.649987	-1.74081	-1.86299	-1.8472	TRUE
chr1	27556579	27557639	1696	FALSE	Active_enhancer	8_Insulator	DNase-only	6.84023	-0.181939	-0.650136	-0.066323	-0.0203645	-1.17822	FALSE
chr1	27568166	27569257	1697	TRUE	Promoter	6_Weak_Enhancer	DNase-H3K4me3,CTCF-bound	33.9504	-0.599677	-0.95088	-0.989017	-0.787686	-0.590856	FALSE
chr1	27575369	27576268	1698	FALSE	CTCF	6_Weak_Enhancer	Low-DNase	5.1119	-0.753112	-0.681644	-0.621011	-0.291901	-1.08157	FALSE
chr1	27595047	27595558	1699	FALSE	Primed_enhancer	7_Weak_Enhancer	Low-DNase	2.74769	-1.19338	-0.64006	-0.309057	-0.632557	-0.837512	FALSE
chr1	27597153	27597885	1700	FALSE	Active_enhancer	5_Strong_Enhancer	Low-DNase	3.51533	-1.28478	-1.42124	-1.10358	-0.905953	-0.967267	TRUE
chr1	27603446	27604518	1701	TRUE	Promoter	1_Active_Promoter	PLS	19.1239	-0.00794912	0.158607	0.218106	0.182831	-0.121223	FALSE
chr1	27608528	27610284	1702	FALSE	Active_enhancer	4_Strong_Enhancer	dELS,CTCF-bound	13.3452	-0.711359	-0.383788	-0.200692	-0.627759	-1.00963	FALSE
chr1	27618105	27618897	1703	FALSE	Active_enhancer	4_Strong_Enhancer	dELS	4.18406	-1.40628	-0.754074	-0.800162	-0.208998	-1.48314	FALSE
chr1	27624669	27625679	1704	TRUE	Promoter	4_Strong_Enhancer	pELS	17.0562	-0.965747	-1.00378	-0.977319	-0.576889	-1.00261	FALSE
chr1	27625811	27626848	1705	TRUE	Promoter	4_Strong_Enhancer	PLS	20.9273	-1.00936	-1.04243	-1.20895	-1.15215	-0.986803	TRUE
chr1	27630760	27632065	1706	FALSE	Active_enhancer	4_Strong_Enhancer	dELS	19.9791	-0.310499	-0.543106	-0.444559	-0.390602	-0.648856	FALSE
chr1	27632368	27633234	1707	FALSE	Active_enhancer	4_Strong_Enhancer	dELS	19.4077	-0.48972	-1.1936	-0.771907	-0.685399	-1.05804	FALSE
chr1	27637076	27637352	1708	FALSE	Primed_enhancer	7_Weak_Enhancer	DNase-only	5.23745	-1.38546	-1.36589	-0.872596	-1.25079	-0.589075	FALSE
chr1	27643614	27644407	1709	FALSE	Primed_enhancer	6_Weak_Enhancer	DNase-only	6.19425	-0.294278	0.183845	0.454459	0.604643	-0.295977	FALSE
chr1	27650241	27650723	1710	FALSE	Active_enhancer	5_Strong_Enhancer	Low-DNase	1.25599	-1.51928	-1.73905	-0.0912659	-0.242175	-1.40762	FALSE
chr1	27658582	27660294	1711	FALSE	Active_enhancer	4_Strong_Enhancer	dELS	57.8244	-0.0322308	-0.273081	-0.152967	0.0846961	-0.3912	FALSE
chr1	27662743	27663463	1712	TRUE	Promoter	4_Strong_Enhancer	dELS,CTCF-bound	21.1824	-0.414349	-0.355686	-0.201976	-0.25137	-0.357209	FALSE
chr1	27669181	27669669	1713	TRUE	Promoter	2_Weak_Promoter	PLS,CTCF-bound	5.00092	-0.137035	0.228138	0.193944	0.397307	-0.142463	FALSE
chr1	27671901	27672813	1714	TRUE	Promoter	1_Active_Promoter	PLS,CTCF-bound	17.2911	-0.351206	-0.468422	-0.465736	0.0840009	-0.311441	FALSE
chr1	27689301	27690721	1715	FALSE	Active_enhancer	4_Strong_Enhancer	dELS	6.79611	-1.06773	-0.862676	-0.991278	-1.88644	-0.866334	FALSE
chr1	27719629	27719902	1716	FALSE	CTCF	8_Insulator	Low-DNase	0.951694	-0.151379	0.694184	0.314451	0.346727	-0.604187	FALSE
chr1	27725477	27726547	1717	TRUE	Promoter	1_Active_Promoter	PLS,CTCF-bound	65.9262	0.194882	0.109546	0.0484002	0.176717	0.310836	FALSE
chr1	27752419	27752743	1718	FALSE	Primed_enhancer	6_Weak_Enhancer	Low-DNase	1.30161	-2.66277	-1.28059	-2.13313	-1.89601	-1.81602	TRUE
chr1	27753034	27753514	1719	FALSE	Primed_enhancer	7_Weak_Enhancer	Low-DNase	1.40087	-1.41723	-1.25865	-1.6036	-2.51731	-1.09935	TRUE
chr1	27772732	27773997	1720	TRUE	Promoter	1_Active_Promoter	PLS	47.6566	-0.102048	-0.197569	-0.27584	-0.285021	-0.0840324	FALSE
chr1	27795653	27795928	1721	FALSE	other	10_Txn_Elongation		0.917708	-2.93532	-1.0453	-1.54354	-1.48009	-0.985041	TRUE
chr1	27830190	27831448	1722	TRUE	Promoter	1_Active_Promoter	PLS	30.1451	0.0735011	-0.0909164	0.0551724	0.0520216	-0.172244	FALSE
chr1	27857754	27858728	1723	FALSE	Primed_enhancer	8_Insulator	CTCF-only,CTCF-bound	6.49141	0.063079	-0.120904	0.225829	0.0542076	-0.724316	FALSE
chr1	27862753	27863866	1724	TRUE	other	4_Strong_Enhancer	dELS	8.32474	-1.08984	-0.730835	-0.816345	-1.06587	-1.62726	FALSE
chr1	27864191	27864707	1725	FALSE	Active_enhancer	4_Strong_Enhancer	dELS	4.44446	-0.762015	-1.58425	-0.924906	-1.78361	-1.71751	FALSE
chr1	27868919	27869930	1726	FALSE	Active_enhancer	4_Strong_Enhancer	dELS	11.2023	-1.20106	-0.685562	-0.259993	-0.524092	-1.02886	FALSE
chr1	27872363	27873549	1727	TRUE	Promoter	1_Active_Promoter	PLS	18.2267	-0.110153	0.0803687	0.0322819	0.183585	-0.0603189	FALSE
chr1	27874864	27875680	1728	FALSE	other	4_Strong_Enhancer	dELS	20.4901	-1.34995	-0.633242	-0.979917	-0.228395	-0.640107	FALSE
chr1	27883829	27884867	1729	TRUE	Promoter	4_Strong_Enhancer	dELS	20.4927	-1.24175	-1.33717	-1.56676	-1.84274	-0.978809	TRUE
chr1	27887208	27887549	1730	FALSE	Active_enhancer	4_Strong_Enhancer	dELS	6.64711	-1.42539	-1.30155	-1.57269	-1.91811	-1.5716	TRUE
chr1	27890228	27890837	1731	FALSE	Active_enhancer	4_Strong_Enhancer	dELS	12.515	-1.33509	-0.967801	-1.92086	-1.32999	-0.843722	TRUE
chr1	27891140	27892157	1732	FALSE	Active_enhancer	4_Strong_Enhancer	dELS,CTCF-bound	10.0098	-1.46741	-0.804604	-1.10438	-1.45619	-1.47956	TRUE
chr1	27914100	27915193	1733	TRUE	Promoter	1_Active_Promoter	PLS	41.5685	0.0581764	0.172547	0.129247	0.205017	-0.0220149	FALSE
chr1	27931722	27932520	1734	FALSE	Primed_enhancer	7_Weak_Enhancer	DNase-only	1.90689	-0.822247	-1.11449	-1.05407	-1.08881	-2.93412	TRUE
chr1	27934837	27935541	1735	TRUE	Promoter	2_Weak_Promoter	PLS,CTCF-bound	1.51648	-0.620303	-0.428867	0.466623	0.209816	-0.491098	FALSE
chr1	27940204	27940685	1736	FALSE	CTCF	8_Insulator	Low-DNase	2.13891	-0.714191	-0.826705	-0.313639	0.416758	-0.0409486	FALSE
chr1	27951420	27951628	1737	FALSE	other	7_Weak_Enhancer	Low-DNase	0.594356	-2.29416	-1.36347	-0.355777	-0.609107	-1.41758	FALSE
chr1	27959443	27960501	1738	TRUE	Promoter	1_Active_Promoter	PLS	20.945	-0.398779	-0.245916	-0.29273	0.00500308	-0.320137	FALSE
chr1	27979067	27980559	1739	FALSE	Active_enhancer	5_Strong_Enhancer	Low-DNase	4.88602	-1.35969	-0.777616	-0.57314	-1.18021	-0.840114	FALSE
chr1	28020806	28021726	1740	FALSE	other	11_Weak_Txn		1.69595	-0.868009	0.430247	0.606413	0.463009	0.190649	FALSE
chr1	28028786	28029715	1741	FALSE	Active_enhancer	5_Strong_Enhancer	Low-DNase	4.66022	-2.06048	-1.00806	-1.66369	-1.57906	-0.800165	TRUE
chr1	28056093	28056872	1742	FALSE	Active_enhancer	5_Strong_Enhancer	pELS	4.26909	-1.49119	-0.603914	-0.790596	-1.20103	-2.19752	FALSE
chr1	28059062	28059561	1743	FALSE	other	6_Weak_Enhancer	Low-DNase	1.643	-0.153737	-0.645243	0.0841873	0.487965	-0.360782	FALSE
chr1	28064174	28064411	1744	FALSE	other	11_Weak_Txn	Low-DNase	0.912897	-1.0719	-1.13984	-1.04663	-2.20542	-2.04299	FALSE
chr1	28069870	28070605	1745	FALSE	Active_enhancer	5_Strong_Enhancer	Low-DNase	5.6146	-2.02574	-0.844523	-1.54061	-0.613556	-0.454045	TRUE
chr1	28072077	28072552	1746	FALSE	Active_enhancer	5_Strong_Enhancer	Low-DNase	2.23526	-1.75861	-1.0593	-1.28556	-1.11989	-0.637441	TRUE
chr1	28075943	28076593	1747	FALSE	other	5_Strong_Enhancer	Low-DNase	2.88195	-0.880758	-0.236845	-0.20384	-0.0265213	-1.19184	FALSE
chr1	28087729	28089134	1748	TRUE	Promoter	1_Active_Promoter	PLS	46.139	0.0707572	-0.110386	-0.189764	-0.00971373	-0.0962169	FALSE
chr1	28091290	28091441	1749	FALSE	Primed_enhancer	6_Weak_Enhancer	CTCF-only,CTCF-bound	2.45624	-0.257161	-0.408792	-0.244924	0.0851562	-0.943826	FALSE
chr1	28096946	28097742	1750	FALSE	Active_enhancer	4_Strong_Enhancer		3.15296	-2.2835	-1.28033	-1.23151	-1.46865	-1.98571	TRUE
chr1	28105135	28105481	1751	FALSE	other	13_Heterochrom/lo	Low-DNase	1.20225	-0.120275	-0.429356	-0.554828	0.116784	-0.414199	FALSE
chr1	28111210	28111535	1752	FALSE	Primed_enhancer	7_Weak_Enhancer	DNase-only	3.23596	-2.01979	-1.78108	-1.89218	-2.44371	-1.69124	TRUE
chr1	28112611	28113523	1753	FALSE	Primed_enhancer	6_Weak_Enhancer	DNase-only	4.18678	-0.920179	-0.14938	-0.323056	-0.366937	-0.756997	FALSE
chr1	28115286	28115699	1754	FALSE	Active_enhancer	5_Strong_Enhancer	dELS	3.26877	-2.61264	-2.10023	-1.94991	-1.89016	-1.22019	TRUE
chr1	28118502	28119042	1755	FALSE	other	6_Weak_Enhancer		1.63608	-1.32703	-1.38307	-0.649454	-1.29427	0.0809551	FALSE
chr1	28127618	28128412	1756	FALSE	Primed_enhancer	4_Strong_Enhancer	DNase-only	7.70729	-1.50867	-1.47998	-1.25425	-1.052	-0.683489	TRUE
chr1	28132254	28132750	1757	FALSE	Primed_enhancer	6_Weak_Enhancer	DNase-only	3.28975	-1.42738	-1.02469	-1.11282	-1.54428	-1.26275	TRUE
chr1	28135598	28135921	1758	FALSE	Primed_enhancer	5_Strong_Enhancer	Low-DNase	3.3976	-2.24783	-1.56084	-2.52849	-2.10291	-1.67084	TRUE
chr1	28138880	28139644	1759	FALSE	Primed_enhancer	7_Weak_Enhancer	Low-DNase	3.58841	-1.73657	-0.880654	-0.957743	-1.136	-0.470789	FALSE
chr1	28144299	28145040	1760	FALSE	Active_enhancer	4_Strong_Enhancer	pELS	19.0899	-0.505579	-0.483884	-1.19137	-1.23748	-0.425513	TRUE
chr1	28147252	28148681	1761	FALSE	Active_enhancer	4_Strong_Enhancer	Low-DNase	18.6175	-0.85386	-0.928411	-0.731882	-0.97049	-0.726304	FALSE
chr1	28169246	28169752	1762	FALSE	Active_enhancer	4_Strong_Enhancer	dELS	19.1933	-0.902905	-1.01943	-1.53351	-2.49343	-0.425173	TRUE
chr1	28172298	28173311	1763	FALSE	Active_enhancer	4_Strong_Enhancer	dELS	21.5289	-0.467602	-0.58074	-0.463852	-0.177742	-0.607959	FALSE
chr1	28175151	28175662	1764	TRUE	Promoter	4_Strong_Enhancer	pELS	10.6678	-1.02199	-1.7719	-1.49092	-1.27528	-0.96592	TRUE
chr1	28176541	28176879	1765	TRUE	Promoter	4_Strong_Enhancer	PLS,CTCF-bound	7.49695	-1.95316	-0.950483	-1.39142	-0.757687	-1.18595	TRUE
chr1	28197078	28197338	1766	FALSE	Primed_enhancer	7_Weak_Enhancer	DNase-only	3.10895	-2.25889	-1.14675	-1.28629	-1.40824	-1.13646	TRUE
chr1	28199268	28200697	1767	FALSE	Active_enhancer	4_Strong_Enhancer	dELS	41.4715	-0.730427	-1.00707	-1.93188	-2.53209	-0.346783	TRUE
chr1	28208906	28209512	1768	TRUE	other	10_Txn_Elongation	CTCF-only,CTCF-bound	2.05429	-0.31291	-0.569025	0.309392	0.0370696	-0.730799	FALSE
chr1	28232575	28233176	1769	TRUE	Promoter	1_Active_Promoter	PLS	13.029	0.277649	0.192114	0.315764	0.175169	-0.235678	FALSE
chr1	28235420	28236605	1770	TRUE	Promoter	1_Active_Promoter	PLS	36.4295	0.0945024	-0.0500046	0.106415	0.145808	-0.00138042	FALSE
chr1	28244607	28245173	1771	FALSE	other	4_Strong_Enhancer	dELS	14.4091	-0.601884	-0.700119	-0.965146	-1.25011	-0.678375	FALSE
chr1	28246421	28247585	1772	TRUE	Promoter	1_Active_Promoter	PLS	48.1057	0.240335	-0.00782796	0.102103	0.0648608	0.263186	FALSE
chr1	28248370	28248766	1773	FALSE	Active_enhancer	4_Strong_Enhancer	pELS,CTCF-bound	6.74155	-0.224454	0.0385811	0.339302	0.603541	0.226104	FALSE
chr1	28259058	28260302	1774	TRUE	Promoter	1_Active_Promoter	PLS	41.0143	-0.0608102	-0.140315	-0.0252026	0.101832	-0.0369786	FALSE
chr1	28297859	28298173	1775	FALSE	other	7_Weak_Enhancer		3.01993	-4.17942	-1.58837	-3.65494	-4.3402	-1.55662	TRUE
chr1	28328484	28329801	1776	TRUE	Promoter	1_Active_Promoter	PLS	21.7498	-0.181833	0.0103484	0.0668552	-0.0606411	-0.39302	FALSE
chr1	28354458	28354878	1777	FALSE	other	7_Weak_Enhancer	Low-DNase	1.3733	-1.80742	-0.873496	-2.02184	-0.880633	-1.70965	TRUE
chr1	28359531	28359999	1778	FALSE	CTCF	8_Insulator	CTCF-only,CTCF-bound	1.5273	-0.282317	-0.352826	0.217975	-0.328681	-1.23175	FALSE
chr1	28369356	28370631	1779	TRUE	Promoter	1_Active_Promoter	PLS,CTCF-bound	40.5906	0.0253723	-0.0963726	-0.0866783	0.0382938	-0.149033	FALSE
chr1	28378945	28379390	1780	FALSE	Primed_enhancer	7_Weak_Enhancer	Low-DNase	0.969342	-1.05441	-0.0811238	0.35962	1.23515	0.000924006	FALSE
chr1	28394434	28395583	1781	FALSE	other	11_Weak_Txn	Low-DNase	1.45562	-0.577458	-0.391671	0.78752	0.199775	-1.28743	FALSE
chr1	28409625	28410284	1782	FALSE	CTCF	8_Insulator	Low-DNase	1.84343	-0.7834	0.174371	0.126174	0.218282	-1.04101	FALSE
chr1	28417369	28418103	1783	FALSE	Active_enhancer	4_Strong_Enhancer	Low-DNase	3.77858	-1.09359	-0.809661	-1.0852	-0.895304	-1.44796	TRUE
chr1	28425439	28425988	1784	FALSE	other	11_Weak_Txn	DNase-only	1.57584	-1.61954	-1.45569	-1.99279	-2.24506	-1.11797	TRUE
chr1	28428031	28428308	1785	FALSE	Active_enhancer	7_Weak_Enhancer	Low-DNase	1.23795	-2.52508	-1.64601	-2.63366	-2.4543	-3.51036	TRUE
chr1	28437753	28438524	1786	TRUE	other	4_Strong_Enhancer	pELS	3.17754	-0.921068	-0.921056	0.0507217	-0.180108	-0.578942	FALSE
chr1	28449763	28450474	1787	FALSE	Active_enhancer	5_Strong_Enhancer	dELS	4.70925	-1.8204	-0.637143	-0.827956	-1.77783	-1.19076	FALSE
chr1	28450601	28450923	1788	FALSE	other	7_Weak_Enhancer	Low-DNase	1.24687	-0.737789	0.386043	0.330517	0.262062	-1.56841	FALSE
chr1	28471587	28471794	1789	FALSE	CTCF	11_Weak_Txn	Low-DNase	0.736432	-1.52229	-0.0427162	-0.248994	-0.810677	-1.33762	FALSE
chr1	28505419	28506683	1790	TRUE	Promoter	1_Active_Promoter	PLS	42.7186	0.149796	0.188656	0.253201	0.0679686	-0.00656339	FALSE
chr1	28510514	28512030	1791	TRUE	Promoter	4_Strong_Enhancer	dELS	20.9525	0.175395	0.198491	0.437347	-0.753249	-0.34431	FALSE
chr1	28517719	28519363	1792	TRUE	Promoter	1_Active_Promoter	PLS,CTCF-bound	38.1909	-0.056875	-0.131857	-0.080766	-0.250243	-0.204316	FALSE
chr1	28552356	28553860	1793	TRUE	Promoter	1_Active_Promoter	PLS	53.3822	-0.153131	-0.138313	-0.133978	0.0158283	-0.0787647	FALSE
chr1	28581014	28582506	1794	TRUE	Promoter	1_Active_Promoter	PLS,CTCF-bound	41.9599	0.0367979	-0.110909	0.0502371	0.158433	0.0514766	FALSE
chr1	28591792	28592806	1795	TRUE	Promoter	6_Weak_Enhancer	PLS	4.67345	-0.617741	-0.520919	-0.0857527	0.247867	-0.736751	FALSE
chr1	28598813	28599456	1796	FALSE	Active_enhancer	6_Weak_Enhancer	dELS	2.99798	-1.56144	-1.28004	-0.675668	-1.48192	-1.49502	FALSE
chr1	28601722	28602096	1797	FALSE	Primed_enhancer	5_Strong_Enhancer	DNase-only	2.36191	-1.41455	-0.759882	-1.25111	-1.81276	-1.95955	TRUE
chr1	28602817	28603137	1798	FALSE	CTCF	8_Insulator	CTCF-only,CTCF-bound	1.05647	-0.613791	0.0832351	0.292281	0.710192	-0.162863	FALSE
chr1	28631528	28632278	1799	FALSE	Active_enhancer	5_Strong_Enhancer	dELS	5.69303	-2.40629	-1.9941	-2.68561	-2.97784	-1.52193	TRUE
chr1	28642397	28643672	1800	TRUE	Promoter	1_Active_Promoter	PLS,CTCF-bound	30.3491	-0.0744098	-0.0381432	0.0232032	0.127173	-0.173849	FALSE
chr1	28647992	28649347	1801	TRUE	Promoter	1_Active_Promoter	PLS	61.5148	0.196325	-0.158569	-0.0451511	0.00676498	-0.0371316	FALSE
chr1	28668271	28670146	1802	TRUE	Promoter	1_Active_Promoter	pELS	39.3185	0.0128665	-0.0032726	-0.0645142	0.0620181	-0.339496	FALSE
chr1	28736303	28737853	1803	TRUE	Promoter	1_Active_Promoter	PLS,CTCF-bound	45.903	0.195928	-0.051715	0.032345	0.165264	0.0261446	FALSE
chr1	28744179	28744531	1804	FALSE	other	2_Weak_Promoter	DNase-H3K4me3	1.28718	-1.61988	-1.2145	-1.34377	-2.68709	-1.9547	TRUE
chr1	28775017	28775691	1805	FALSE	other	2_Weak_Promoter	DNase-H3K4me3	4.79718	-0.30906	-0.566509	-0.748167	-0.607911	-0.484574	FALSE
chr1	28784817	28785828	1806	FALSE	CTCF	2_Weak_Promoter	DNase-H3K4me3,CTCF-bound	8.56114	-0.589793	-0.602852	-0.381706	-0.393795	-0.84956	FALSE
chr1	28812077	28812571	1807	TRUE	other	12_Repressed	Low-DNase	1.39384	-0.588865	-0.188001	-0.170992	1.0607	0.442221	FALSE
chr1	28815411	28816022	1808	FALSE	other	12_Repressed	Low-DNase	0.812541	0.864234	-0.550571	0.85597	0.257487	-1.25472	FALSE
chr1	28845874	28846537	1809	FALSE	CTCF	8_Insulator	CTCF-only,CTCF-bound	1.65374	-0.183368	-0.109852	-0.375771	0.810302	-0.331498	FALSE
chr1	28877106	28877661	1810	TRUE	other	8_Insulator	CTCF-only,CTCF-bound	3.55562	-0.539554	-0.412239	0.0574753	-0.131023	-0.468332	FALSE
chr1	28882101	28882502	1811	TRUE	other	6_Weak_Enhancer	CTCF-only,CTCF-bound	6.16298	-0.192808	-0.291674	-0.010197	-0.0292124	-0.442746	FALSE
chr1	28884693	28885349	1812	FALSE	Active_enhancer	4_Strong_Enhancer	pELS	16.1533	-1.09777	-1.36447	-1.3613	-1.519	-1.07835	TRUE
chr1	28886724	28887895	1813	TRUE	Promoter	1_Active_Promoter	PLS	22.9453	-0.0774251	-0.151658	0.0760791	0.08624	-0.317919	FALSE
chr1	28893549	28894113	1814	TRUE	other	8_Insulator	Low-DNase	1.23013	0.988649	-0.254655	0.636491	0.783347	-0.294347	FALSE
chr1	28914139	28915332	1815	TRUE	Promoter	1_Active_Promoter	PLS	34.107	-0.235052	-0.273776	-0.36289	0.0588182	-0.204256	FALSE
chr1	28926794	28927635	1816	FALSE	Active_enhancer	5_Strong_Enhancer	dELS	13.0568	-1.01237	-0.546437	-0.938132	-0.650827	-0.441038	FALSE
chr1	28927899	28928552	1817	FALSE	Active_enhancer	4_Strong_Enhancer	Low-DNase	4.21284	-0.820027	-0.628343	-0.249068	-0.162616	-1.41608	FALSE
chr1	28962124	28962910	1818	FALSE	other	6_Weak_Enhancer		7.421	-1.03716	-1.06803	-1.19598	-2.076	-0.372376	TRUE
chr1	28986215	28986751	1819	FALSE	Primed_enhancer	6_Weak_Enhancer	Low-DNase	1.99132	-2.27708	-1.18764	-1.11595	-2.09527	-0.849905	TRUE
chr1	29033913	29034157	1820	FALSE	CTCF	8_Insulator	CTCF-only,CTCF-bound	0.812631	-0.689403	0.08795	0.55456	0.205403	-0.394225	FALSE
chr1	29121227	29121783	1821	FALSE	CTCF	8_Insulator	Low-DNase	5.37918	-0.0979196	0.302867	0.0594766	0.531545	-0.16829	FALSE
chr1	29123923	29125011	1822	TRUE	Promoter	3_Poised_Promoter	Low-DNase	5.81804	0.010437	-0.10825	0.154848	1.05824	-0.198983	FALSE
chr1	29145859	29146753	1823	TRUE	other	10_Txn_Elongation	Low-DNase	1.1811	0.502987	0.302764	0.767437	0.591389	1.64634	FALSE
chr1	29181036	29182340	1824	TRUE	Promoter	1_Active_Promoter	PLS,CTCF-bound	51.9889	0.170913	0.0719888	0.134193	0.238483	0.0842211	FALSE
chr1	29197172	29197879	1825	FALSE	CTCF	10_Txn_Elongation	Low-DNase	3.13963	0.0268808	-0.216741	0.0378803	0.873423	0.149569	FALSE
chr1	29202740	29203521	1826	TRUE	other	8_Insulator	CTCF-only,CTCF-bound	7.95768	-0.417113	-0.855431	-0.795699	-0.868447	-0.192178	FALSE
chr1	29210173	29211220	1827	FALSE	other	4_Strong_Enhancer	dELS	8.3035	-1.67666	-1.58329	-2.29355	-3.18935	-1.59099	TRUE
chr1	29230491	29231425	1828	TRUE	Promoter	1_Active_Promoter	PLS,CTCF-bound	20.4758	-0.095255	0.135817	0.138488	0.277903	0.0671658	FALSE
chr1	29236062	29236974	1829	TRUE	Promoter	3_Poised_Promoter	CTCF-only,CTCF-bound	11.4329	-0.075996	0.00734139	0.106785	0.15209	-0.275822	FALSE
chr1	29259188	29260219	1830	TRUE	Promoter	3_Poised_Promoter	Low-DNase	2.75182	0.21279	0.0775732	0.4234	0.853423	-0.00859817	FALSE
chr1	29282965	29283883	1831	TRUE	other	13_Heterochrom/lo	Low-DNase	9.04872	0.226615	-0.290518	0.00479672	-0.156456	-0.225133	FALSE
chr1	29340802	29341210	1832	FALSE	CTCF	8_Insulator	Low-DNase	1.16836	-0.290093	-0.95989	0.454784	0.0956326	-0.0992314	FALSE
chr1	29355314	29355660	1833	FALSE	other	13_Heterochrom/lo	Low-DNase	1.07561	-1.78972	-1.75442	-2.36019	-1.5735	-1.14887	TRUE
chr1	29415372	29415729	1834	FALSE	CTCF	8_Insulator	Low-DNase	1.41341	-0.262562	-0.324038	-0.0803157	0.137786	-0.278118	FALSE
chr1	29453535	29453823	1835	FALSE	CTCF	8_Insulator	CTCF-only,CTCF-bound	1.36849	-0.207419	0.122528	-0.244729	0.443408	-0.434315	FALSE
chr1	29513344	29513828	1836	FALSE	CTCF	8_Insulator	Low-DNase	3.65811	0.174412	-0.189928	-0.395779	-0.368486	-0.1367	FALSE
chr1	29655107	29655824	1837	FALSE	Primed_enhancer	7_Weak_Enhancer	Low-DNase	5.01346	-1.48521	-0.850872	-1.25588	-2.24626	-1.19182	TRUE
chr1	29656567	29656796	1838	FALSE	CTCF	8_Insulator	Low-DNase	1.26731	-0.353394	-0.434001	0.111757	-0.103886	-0.684432	FALSE
chr1	29672582	29673100	1839	FALSE	other	7_Weak_Enhancer		1.83441	-1.19716	-1.68641	-1.2424	-1.33326	-2.13178	TRUE
chr1	29675631	29676027	1840	FALSE	other	13_Heterochrom/lo	Low-DNase	1.76022	-1.72537	-1.08438	-1.27052	-1.36315	-1.65258	TRUE
chr1	29682632	29682883	1841	FALSE	other	13_Heterochrom/lo	Low-DNase	0.832987	-0.121673	-1.32261	-0.331857	-0.959111	-1.71491	FALSE
chr1	29688281	29689627	1842	FALSE	Active_enhancer	6_Weak_Enhancer	Low-DNase	6.40601	-1.475	-1.61477	-1.02868	-1.28165	-1.94752	TRUE
chr1	29691898	29692405	1843	FALSE	Primed_enhancer	6_Weak_Enhancer		2.60483	-2.89442	-2.43705	-3.2164	-2.57874	-1.61366	TRUE
chr1	29698055	29698377	1844	FALSE	CTCF	8_Insulator	Low-DNase	1.53442	-0.502235	-0.964246	-0.462102	-0.734421	-0.433601	FALSE
chr1	29706883	29707344	1845	FALSE	CTCF	8_Insulator	Low-DNase	7.62809	-0.067653	-0.243399	-0.0142006	0.480984	-0.00434029	FALSE
chr1	29708691	29709874	1846	TRUE	other	5_Strong_Enhancer	Low-DNase	7.63432	-1.21297	-1.02933	-0.495545	-0.946093	-0.999675	FALSE
chr1	29711981	29712364	1847	FALSE	Primed_enhancer	6_Weak_Enhancer	Low-DNase	4.18669	-2.60277	-1.51104	-2.01891	-2.6616	-1.1556	TRUE
chr1	29793062	29793477	1848	FALSE	CTCF	8_Insulator	CTCF-only,CTCF-bound	1.4502	0.12626	-0.933542	-0.8112	-0.155212	-0.362134	FALSE
chr1	29849080	29849395	1849	FALSE	CTCF	8_Insulator	CTCF-only,CTCF-bound	1.94119	-1.06588	-0.482167	-0.985873	0.137435	-0.615862	FALSE
chr1	29876966	29877213	1850	FALSE	CTCF	13_Heterochrom/lo	Low-DNase	1.06659	-0.139624	-0.773129	-0.515742	0.0554709	-0.211446	FALSE
chr1	29896926	29897848	1851	FALSE	other	13_Heterochrom/lo		1.97197	-1.4355	-1.23866	-1.0915	-1.26125	-0.931814	TRUE
chr1	30085986	30086268	1852	FALSE	CTCF	8_Insulator	Low-DNase	1.24437	0.354706	-0.33042	0.337773	0.904005	-0.0917464	FALSE
chr1	30135817	30136044	1853	FALSE	other	13_Heterochrom/lo		0.679981	0.48523	0.453355	0.648788	0.78072	-0.119003	FALSE
chr1	30159718	30160240	1854	FALSE	other	13_Heterochrom/lo		1.24988	-0.300639	-0.243099	-1.16083	-0.013422	-0.772221	TRUE
chr1	30173217	30173595	1855	FALSE	other	7_Weak_Enhancer		0.973546	-2.46981	-1.73525	-1.62125	-1.67382	-1.34751	TRUE
chr1	30191297	30191789	1856	FALSE	other	13_Heterochrom/lo	Low-DNase	1.69744	0.286192	0.118655	-0.110804	-0.268057	0.303414	FALSE
chr1	30232390	30232564	1857	FALSE	CTCF	8_Insulator	Low-DNase	0.63005	0.621831	-1.28191	-0.203299	0.160825	0.255769	FALSE
chr1	30315589	30315822	1858	TRUE	other	12_Repressed		0.815735	-0.50863	0.407865	0.391148	0.810091	-0.22864	FALSE
chr1	30380012	30380707	1859	FALSE	CTCF	8_Insulator	CTCF-only,CTCF-bound	2.02782	-0.174752	-0.179622	-0.282503	0.44168	0.0258553	FALSE
chr1	30412331	30412725	1860	TRUE	other	12_Repressed		1.57664	-1.84261	-2.00153	-2.29698	-1.50813	-0.341919	TRUE
chr1	30600657	30601247	1861	FALSE	other	13_Heterochrom/lo		1.88495	-0.44102	-1.32422	-2.18034	-1.25898	-1.91362	TRUE
chr1	30697582	30698610	1862	TRUE	other	7_Weak_Enhancer	Low-DNase	7.29194	-0.596174	-0.876295	-1.43708	-1.68842	-1.36765	TRUE
chr1	30707973	30708596	1863	FALSE	CTCF	8_Insulator	CTCF-only,CTCF-bound	4.23911	-0.0160986	-0.208597	-0.221646	0.264987	-0.325145	FALSE
chr1	30717958	30719519	1864	TRUE	Promoter	1_Active_Promoter	PLS,CTCF-bound	101.207	0.233119	0.10779	0.0768941	0.0539866	0.203546	FALSE
chr1	30729329	30729630	1865	FALSE	Primed_enhancer	7_Weak_Enhancer	DNase-only	1.64532	-1.83346	-1.35102	-0.472776	-0.553339	-0.597815	FALSE
chr1	30730029	30730640	1866	FALSE	Active_enhancer	4_Strong_Enhancer	pELS	4.13785	-1.21446	-0.869012	-0.749882	-0.606628	-1.11332	FALSE
chr1	30732290	30733032	1867	FALSE	other	9_Txn_Transition	DNase-only	5.29549	-0.409174	-0.4298	0.037807	0.126366	-0.614999	FALSE
chr1	30738043	30738258	1868	FALSE	other	9_Txn_Transition	CTCF-only,CTCF-bound	1.16957	-1.45893	-0.867825	-0.85939	-0.74392	0.0891998	FALSE
chr1	30743584	30744552	1869	FALSE	Active_enhancer	4_Strong_Enhancer	dELS	32.6882	-1.39074	-0.795591	-1.44048	-1.56036	-0.683315	TRUE
chr1	30748183	30749024	1870	FALSE	Active_enhancer	4_Strong_Enhancer	dELS	14.3488	-0.816122	-0.557602	-0.252016	-0.498547	-0.691927	FALSE
chr1	30749799	30750152	1871	FALSE	Active_enhancer	4_Strong_Enhancer	dELS	11.3906	-1.68985	-0.807554	-1.01526	-1.04729	-0.942794	TRUE
chr1	30750933	30751218	1872	FALSE	Active_enhancer	4_Strong_Enhancer	dELS	7.52753	-1.41099	-1.3508	-0.773881	-0.588805	-0.79667	FALSE
chr1	30753769	30754051	1873	FALSE	other	4_Strong_Enhancer	dELS	5.42541	-1.09466	-0.916291	-0.522561	-0.571897	-1.06432	FALSE
chr1	30754696	30755168	1874	FALSE	CTCF	1_Active_Promoter	dELS	17.7135	-1.57484	-0.662665	-1.11034	-0.781906	-0.799762	TRUE
chr1	30756586	30757410	1875	TRUE	Promoter	1_Active_Promoter	pELS	13.0501	-1.04926	-0.694571	-0.226315	-0.497223	-0.904028	FALSE
chr1	30757567	30757975	1876	TRUE	Promoter	1_Active_Promoter	PLS	8.98767	-0.746991	-0.666836	-0.520951	-0.263251	-0.401169	FALSE
chr1	30758898	30759117	1877	FALSE	Active_enhancer	4_Strong_Enhancer	pELS	5.59497	-0.617849	-0.853704	-0.402576	-0.238465	0.327452	FALSE
chr1	30759799	30760119	1878	FALSE	Active_enhancer	4_Strong_Enhancer	dELS	7.77388	-2.08217	-0.62193	-1.16353	-1.35075	-0.618305	TRUE
chr1	30760747	30760952	1879	FALSE	Active_enhancer	4_Strong_Enhancer	dELS	4.23419	-1.04013	-0.77238	-0.272922	-0.218511	-0.955297	FALSE
chr1	30761605	30763049	1880	FALSE	Active_enhancer	4_Strong_Enhancer	dELS	13.4737	-0.801637	-0.919394	0.00372438	-0.346997	-0.446312	FALSE
chr1	30765116	30765714	1881	FALSE	Active_enhancer	4_Strong_Enhancer	dELS	13.4693	-1.5083	-1.69119	-2.40132	-2.903	-1.08812	TRUE
chr1	30765938	30766170	1882	FALSE	Active_enhancer	4_Strong_Enhancer	dELS	2.17671	-0.752617	-0.852199	-0.846556	-1.18435	-1.64368	FALSE
chr1	30769073	30769606	1883	FALSE	Active_enhancer	7_Weak_Enhancer	dELS	1.93409	-0.695089	-1.28857	0.108695	-0.621824	-0.605898	FALSE
chr1	30779472	30780147	1884	FALSE	Primed_enhancer	6_Weak_Enhancer	CTCF-only,CTCF-bound	10.0193	-0.345406	-0.0227487	-0.128387	-0.0830506	-0.0826716	FALSE
chr1	30782230	30783355	1885	TRUE	other	6_Weak_Enhancer	CTCF-only,CTCF-bound	11.2887	0.0903747	-0.128909	0.282647	0.457851	-0.0542181	FALSE
chr1	30790633	30791224	1886	FALSE	Primed_enhancer	7_Weak_Enhancer	Low-DNase	3.57797	-1.70677	-2.1222	-2.37057	-2.83293	-2.07119	TRUE
chr1	30801599	30802228	1887	FALSE	CTCF	8_Insulator	CTCF-only,CTCF-bound	3.852	0.216413	-0.180827	0.158947	0.390591	-0.703407	FALSE
chr1	30824045	30824930	1888	TRUE	other	3_Poised_Promoter	DNase-only	20.1862	-0.354807	-0.458478	-0.539155	-0.300281	-0.444013	FALSE
chr1	30854092	30854558	1889	FALSE	other	6_Weak_Enhancer	DNase-only	4.05132	-0.652835	-0.413635	-0.205371	-0.0729294	-0.309847	FALSE
chr1	30864272	30864511	1890	FALSE	other	12_Repressed		1.01997	-2.13126	-3.10106	-1.82528	-2.01742	-2.37145	TRUE
chr1	30868848	30869474	1891	FALSE	Primed_enhancer	7_Weak_Enhancer		5.95595	-1.41403	-2.02638	-2.6774	-3.37509	-1.91829	TRUE
chr1	30872642	30872972	1892	FALSE	other	12_Repressed	Low-DNase	1.24908	-0.694248	-0.778118	0.105399	-0.324201	-1.05529	FALSE
chr1	30881054	30881777	1893	TRUE	other	7_Weak_Enhancer	DNase-only	5.84293	-1.40006	-1.72837	-1.61481	-2.18896	-1.24873	TRUE
chr1	30888466	30888782	1894	FALSE	other	13_Heterochrom/lo	Low-DNase	1.36447	-0.514899	-1.8754	-1.45292	-0.422561	-1.54156	TRUE
chr1	30898663	30899911	1895	FALSE	other	13_Heterochrom/lo	Low-DNase	3.59563	-1.58393	-1.20322	-1.83156	-1.22707	-0.819533	TRUE
chr1	30908494	30908993	1896	TRUE	other	12_Repressed	Low-DNase	2.87603	-0.760764	0.310825	-0.180267	0.291978	-0.631462	FALSE
chr1	30911216	30911849	1897	FALSE	CTCF	8_Insulator	CTCF-only,CTCF-bound	4.44334	0.0967783	-0.334742	-0.0135255	0.645539	-0.415451	FALSE
chr1	30912195	30912507	1898	FALSE	other	11_Weak_Txn		1.74309	-1.75038	-1.74948	-1.53717	-1.95526	-1.10403	TRUE
chr1	30929132	30930216	1899	TRUE	other	8_Insulator	CTCF-only,CTCF-bound	4.03368	0.303916	0.367387	0.481221	0.644249	-0.169362	FALSE
chr1	30935603	30936320	1900	FALSE	other	9_Txn_Transition		1.62967	-1.7205	-0.791838	-0.114177	-0.461388	-1.10763	FALSE
chr1	30948984	30949759	1901	FALSE	other	9_Txn_Transition		1.65274	-1.78089	-0.266746	-0.0633755	-0.437886	-0.283301	FALSE
chr1	30957874	30958191	1902	FALSE	other	10_Txn_Elongation		1.17177	-1.34812	-0.684704	-0.854684	-3.10462	-2.08674	FALSE
chr1	30969710	30970404	1903	FALSE	other	9_Txn_Transition		2.55017	-1.6789	-1.16507	-1.5566	-1.31291	-2.3486	TRUE
chr1	30977055	30977822	1904	FALSE	other	9_Txn_Transition	Low-DNase	1.40669	-0.88948	-0.0189577	0.0553453	-0.304186	-0.407407	FALSE
chr1	30982697	30983474	1905	FALSE	Active_enhancer	4_Strong_Enhancer	Low-DNase	3.41514	-2.33754	-1.96201	-1.02576	-1.20932	-0.896894	TRUE
chr1	30986833	30987333	1906	FALSE	other	9_Txn_Transition		2.39388	-2.47109	-1.78461	-0.95369	-1.03162	-1.42088	FALSE
chr1	30996331	30996730	1907	FALSE	Active_enhancer	9_Txn_Transition	Low-DNase	1.84222	-1.36232	-1.48943	-1.22727	-1.83781	-2.48073	TRUE
chr1	30997561	30997987	1908	FALSE	Primed_enhancer	9_Txn_Transition		1.46574	-1.36826	0.0586815	-0.750236	-0.726223	-0.750996	FALSE
chr1	31007791	31008037	1909	FALSE	Active_enhancer	9_Txn_Transition	Low-DNase	1.54234	-2.3441	-1.24836	-2.27255	-2.81162	-1.26676	TRUE
chr1	31009880	31010925	1910	FALSE	Active_enhancer	4_Strong_Enhancer	dELS	9.49721	-1.08086	-1.1755	-0.774962	-0.81284	-0.224696	FALSE
chr1	31013462	31013887	1911	FALSE	Primed_enhancer	5_Strong_Enhancer	DNase-only	4.70294	-2.25628	-1.20772	-1.7649	-2.48662	-0.968148	TRUE
chr1	31027930	31028479	1912	FALSE	other	6_Weak_Enhancer	Low-DNase	3.80678	-1.65997	-1.66054	-1.86807	-2.28014	-1.43186	TRUE
chr1	31036605	31037184	1913	TRUE	other	9_Txn_Transition	DNase-only	3.11538	-1.60136	-1.85028	-1.94453	-2.30705	-0.833124	TRUE
chr1	31065164	31066204	1914	TRUE	Promoter	1_Active_Promoter	PLS,CTCF-bound	35.4925	-0.0874309	-0.162456	-0.0873214	0.178975	-0.122879	FALSE
chr1	31072288	31072738	1915	FALSE	other	13_Heterochrom/lo	Low-DNase	1.16074	-1.48228	-1.52469	-0.726203	-0.619877	-1.39673	FALSE
chr1	31154674	31155852	1916	TRUE	Promoter	1_Active_Promoter	DNase-H3K4me3,CTCF-bound	32.2793	-0.134775	-0.0126328	0.0844663	0.393134	0.0264539	FALSE
chr1	31162323	31163301	1917	FALSE	CTCF	8_Insulator	CTCF-only,CTCF-bound	2.47648	-0.573136	0.146959	0.491484	0.694048	-0.251483	FALSE
chr1	31170634	31171258	1918	FALSE	Primed_enhancer	7_Weak_Enhancer	DNase-only	6.30164	-1.80863	-1.36445	-1.62736	-1.58287	-1.00717	TRUE
chr1	31181494	31182746	1919	TRUE	other	6_Weak_Enhancer	Low-DNase	10.2866	-0.155744	-0.093742	-0.0357148	0.42706	-0.453835	FALSE
chr1	31184034	31184250	1920	FALSE	CTCF	8_Insulator	CTCF-only,CTCF-bound	1.20445	-0.378137	0.088276	0.575447	0.620563	0.123035	FALSE
chr1	31238790	31240254	1921	TRUE	other	12_Repressed	Low-DNase	2.79232	-0.220173	-0.0880588	0.149986	0.299156	-0.391714	FALSE
chr1	31296321	31297443	1922	TRUE	Promoter	1_Active_Promoter	PLS	43.409	0.0959174	-0.0331102	0.0199006	0.00374061	-0.0249639	FALSE
chr1	31335024	31335322	1923	FALSE	CTCF	8_Insulator	Low-DNase	1.22772	-0.606251	-0.0685974	-0.331131	0.939637	0.391738	FALSE
chr1	31348525	31348857	1924	FALSE	other	7_Weak_Enhancer	Low-DNase	1.35164	-1.98489	-1.64192	-1.61658	-2.26441	-1.86121	TRUE
chr1	31372786	31374166	1925	TRUE	other	2_Weak_Promoter	Low-DNase	7.02349	-0.215065	-0.92791	-0.368042	-0.244023	-0.884567	FALSE
chr1	31394629	31395260	1926	FALSE	Primed_enhancer	2_Weak_Promoter	DNase-H3K4me3,CTCF-bound	7.29074	-0.545225	-0.152215	-0.0231216	-0.185577	-0.336489	FALSE
chr1	31412852	31414091	1927	TRUE	Promoter	3_Poised_Promoter	Low-DNase	7.35777	-0.654421	-0.230766	-0.290913	0.0315628	-0.52405	FALSE
chr1	31422568	31423051	1928	FALSE	Primed_enhancer	2_Weak_Promoter	DNase-H3K4me3,CTCF-bound	5.62445	-0.513141	-1.12596	-1.17752	-0.609961	-0.855899	TRUE
chr1	31423266	31423944	1929	FALSE	Primed_enhancer	2_Weak_Promoter	DNase-H3K4me3	18.7795	-1.62676	-1.94403	-2.8945	-2.70076	-1.04384	TRUE
chr1	31441480	31441799	1930	FALSE	other	13_Heterochrom/lo	Low-DNase	0.888528	-1.91514	-1.16335	-2.84046	-2.21775	-1.46615	TRUE
chr1	31483067	31483768	1931	FALSE	Active_enhancer	5_Strong_Enhancer	dELS	2.88244	-1.15407	-0.974265	-1.32887	-1.78225	-1.28259	TRUE
chr1	31505840	31506527	1932	TRUE	Promoter	5_Strong_Enhancer	PLS	5.38571	-1.96379	-2.8609	-2.25625	-2.81604	-2.26274	TRUE
chr1	31509138	31509584	1933	FALSE	Active_enhancer	5_Strong_Enhancer	dELS	2.53334	-2.21608	-1.63621	-2.31918	-2.82316	-1.80332	TRUE
chr1	31548752	31550202	1934	TRUE	Promoter	4_Strong_Enhancer	DNase-H3K4me3,CTCF-bound	21.5315	-0.156689	-0.181897	-0.0759027	0.0629503	-0.275845	FALSE
chr1	31563899	31564708	1935	FALSE	CTCF	8_Insulator	CTCF-only,CTCF-bound	2.54698	-0.501422	-0.239402	0.00475794	0.596468	-0.0230988	FALSE
chr1	31571366	31571804	1936	FALSE	other	11_Weak_Txn	Low-DNase	1.72883	-1.87622	-1.93459	-2.07856	-2.12546	-1.69874	TRUE
chr1	31576340	31576582	1937	TRUE	other	13_Heterochrom/lo	Low-DNase	0.829973	-0.705824	-1.05031	-1.12032	-0.189963	-1.06887	FALSE
chr1	31587751	31588330	1938	FALSE	CTCF	8_Insulator	CTCF-only,CTCF-bound	3.11556	-0.474038	-0.311791	-0.275135	0.334808	0.0889415	FALSE
chr1	31593846	31594495	1939	FALSE	CTCF	8_Insulator	CTCF-only,CTCF-bound	5.48878	-0.387086	-0.398369	-0.393892	-0.0161937	-0.251595	FALSE
chr1	31596518	31597025	1940	FALSE	other	6_Weak_Enhancer	Low-DNase	1.87	-1.76848	-1.24439	-0.841481	-1.98136	-1.06917	FALSE
chr1	31605553	31606383	1941	FALSE	Active_enhancer	5_Strong_Enhancer	dELS	18.5655	-2.81405	-2.30161	-3.91803	-4.34996	-0.866659	TRUE
chr1	31617688	31618582	1942	TRUE	Promoter	6_Weak_Enhancer	Low-DNase	4.88108	0.200303	0.200937	-0.124634	-0.0572412	-0.59142	FALSE
chr1	31624440	31624707	1943	FALSE	other	6_Weak_Enhancer		1.29309	-1.569	-1.69677	-2.28897	-1.44651	-1.15224	TRUE
chr1	31638033	31638718	1944	FALSE	other	5_Strong_Enhancer	Low-DNase	2.37694	-1.38051	-0.710773	-0.498832	-1.15175	-1.28562	FALSE
chr1	31644300	31645395	1945	TRUE	Promoter	1_Active_Promoter	PLS	44.5339	0.16641	0.148621	0.245013	0.282072	-0.00594904	FALSE
chr1	31663560	31664699	1946	TRUE	other	8_Insulator	CTCF-only,CTCF-bound	2.63289	-0.341822	-0.188612	0.240561	0.493097	-0.366543	FALSE
chr1	31670180	31670545	1947	TRUE	other	8_Insulator	Low-DNase	0.941775	-0.459357	0.371106	0.404666	0.105812	-1.51099	FALSE
chr1	31684088	31684312	1948	TRUE	other	8_Insulator	Low-DNase	0.77514	-0.287129	1.16158	0.856724	0.374022	-0.12119	FALSE
chr1	31699352	31699903	1949	FALSE	Active_enhancer	4_Strong_Enhancer	dELS	3.55412	-2.5072	-2.33642	-2.02902	-1.73965	-1.58662	TRUE
chr1	31704750	31705536	1950	TRUE	other	4_Strong_Enhancer	pELS,CTCF-bound	6.47157	-0.934617	-0.956504	-1.15824	-1.06532	-1.09636	TRUE
chr1	31707732	31708133	1951	FALSE	Primed_enhancer	2_Weak_Promoter	CTCF-only,CTCF-bound	3.81541	-2.7482	-1.57256	-2.21151	-2.14966	-1.3911	TRUE
chr1	31714393	31714838	1952	FALSE	CTCF	8_Insulator	Low-DNase	3.15918	-0.187409	-0.830271	-0.169547	0.618755	-1.03543	FALSE
chr1	31714963	31715947	1953	FALSE	Primed_enhancer	2_Weak_Promoter	DNase-only	9.33407	-0.218044	-0.111565	-0.103138	0.393661	-0.254937	FALSE
chr1	31739094	31739696	1954	TRUE	other	13_Heterochrom/lo	DNase-only	2.84115	-0.347324	-1.0188	-1.09846	-0.87743	-1.09922	TRUE
chr1	31744350	31745946	1955	FALSE	Primed_enhancer	6_Weak_Enhancer	Low-DNase	13.7143	-1.16693	-0.786513	-0.562412	-0.410634	-1.03299	FALSE
chr1	31750860	31751339	1956	FALSE	Primed_enhancer	7_Weak_Enhancer	Low-DNase	1.92083	-1.4389	-1.68296	-1.1782	-1.09389	-2.78808	TRUE
chr1	31760604	31761497	1957	TRUE	other	3_Poised_Promoter	DNase-H3K4me3	7.19318	-0.983787	-1.26183	-1.07391	-0.799993	-1.3316	TRUE
chr1	31762696	31763097	1958	FALSE	CTCF	3_Poised_Promoter	Low-DNase	2.61196	-0.816803	-0.348525	0.0019902	0.080984	-1.12692	FALSE
chr1	31763748	31764828	1959	TRUE	other	3_Poised_Promoter	Low-DNase	6.04995	-0.662764	-0.162851	-0.00100086	0.432087	-0.647689	FALSE
chr1	31769049	31769508	1960	FALSE	other	7_Weak_Enhancer	Low-DNase	2.99856	-3.29056	-1.34588	-1.53699	-2.11369	-0.808592	TRUE
chr1	31771882	31772876	1961	TRUE	other	3_Poised_Promoter	Low-DNase	2.42666	-0.650195	-0.812637	0.0775437	-0.424623	-0.934252	FALSE
chr1	31788109	31789649	1962	TRUE	Promoter	1_Active_Promoter	DNase-H3K4me3,CTCF-bound	37.2434	0.125274	0.0370895	-0.00132529	0.069374	-0.240811	FALSE
chr1	31798758	31799024	1963	TRUE	other	12_Repressed	Low-DNase	1.02819	-2.03834	-1.36929	-2.08233	-0.652409	-0.0615175	TRUE
chr1	31815784	31816456	1964	TRUE	other	8_Insulator	CTCF-only,CTCF-bound	4.57829	0.0161117	-0.594422	-0.233042	-0.0777158	-0.338251	FALSE
chr1	31826905	31827710	1965	FALSE	Primed_enhancer	6_Weak_Enhancer	Low-DNase	4.77942	-1.46578	-0.693846	-0.883311	-1.01204	-1.52308	FALSE
chr1	31834606	31834886	1966	FALSE	CTCF	8_Insulator	Low-DNase	1.08123	-0.832868	-0.234867	-1.64526	-0.508471	-0.807121	TRUE
chr1	31848097	31848999	1967	FALSE	Primed_enhancer	6_Weak_Enhancer	Low-DNase	4.69861	-1.8662	-1.62399	-1.9032	-1.53503	-1.4982	TRUE
chr1	31861027	31861703	1968	FALSE	Primed_enhancer	8_Insulator	CTCF-only,CTCF-bound	4.77053	-1.22216	-1.18681	-0.540521	-1.35969	-1.1678	FALSE
chr1	31866287	31866996	1969	FALSE	Primed_enhancer	6_Weak_Enhancer	Low-DNase	7.16001	-1.99086	-1.61621	-2.15386	-2.19437	-0.9624	TRUE
chr1	31877981	31878475	1970	FALSE	Primed_enhancer	7_Weak_Enhancer	Low-DNase	3.01833	-0.939221	-2.32234	-1.2276	-1.46239	-1.21817	TRUE
chr1	31879985	31880520	1971	FALSE	Primed_enhancer	2_Weak_Promoter	Low-DNase	3.51619	-1.39648	-0.620371	-1.27613	-1.23677	-1.42725	TRUE
chr1	31880992	31881498	1972	TRUE	other	2_Weak_Promoter	Low-DNase	5.05664	-2.43499	-1.67273	-1.84246	-2.20377	-1.47295	TRUE
chr1	31887000	31887204	1973	FALSE	other	7_Weak_Enhancer	DNase-only	1.70446	-1.61407	-1.14946	-1.56719	-2.61485	-1.08222	TRUE
chr1	31889082	31889899	1974	FALSE	Active_enhancer	4_Strong_Enhancer	dELS	12.9667	-1.13217	-0.648054	-1.00785	-1.18041	-0.675442	TRUE
chr1	31891155	31891744	1975	FALSE	Active_enhancer	2_Weak_Promoter	dELS	9.1709	-1.70839	-1.22801	-1.85824	-2.0652	-0.383305	TRUE
chr1	31901826	31902306	1976	FALSE	Active_enhancer	7_Weak_Enhancer	Low-DNase	2.41905	-1.61385	-1.40028	-0.830316	-1.60481	-1.67867	FALSE
chr1	31902563	31902806	1977	FALSE	Active_enhancer	7_Weak_Enhancer	Low-DNase	1.36788	-2.0929	-0.739803	-0.940225	-1.23625	-1.54903	FALSE
chr1	31904512	31906169	1978	FALSE	other	10_Txn_Elongation	Low-DNase	4.17695	-0.239047	0.210147	0.605259	0.431342	0.103138	FALSE
chr1	31910995	31911315	1979	TRUE	other	9_Txn_Transition	DNase-only	2.15714	-2.38406	-1.84172	-1.56931	-2.13567	-1.09518	TRUE
chr1	31912800	31913291	1980	FALSE	Active_enhancer	5_Strong_Enhancer	dELS	6.29723	-2.7496	-1.74877	-2.06991	-3.33049	-0.876709	TRUE
chr1	31928502	31929099	1981	FALSE	other	1_Active_Promoter	dELS	9.13788	-0.797994	-0.543616	-0.704252	-1.13255	-0.462378	FALSE
chr1	31932638	31932855	1982	TRUE	Promoter	4_Strong_Enhancer	pELS	2.78199	-1.43945	-0.322752	-0.131265	-0.0504665	-0.436359	FALSE
chr1	31937782	31938920	1983	TRUE	Promoter	1_Active_Promoter	PLS,CTCF-bound	50.2609	0.00673279	-0.0832221	-0.234563	-0.0774944	-0.0801443	FALSE
chr1	31939811	31940153	1984	FALSE	Active_enhancer	4_Strong_Enhancer	pELS,CTCF-bound	14.5644	-0.643071	-0.717382	-0.440309	-0.421307	-0.353494	FALSE
chr1	31943621	31945097	1985	TRUE	Promoter	4_Strong_Enhancer	dELS	35.0453	-0.500257	-0.426668	-0.293109	-0.418526	0.0275299	FALSE
chr1	31954750	31955494	1986	TRUE	other	4_Strong_Enhancer	dELS	4.43203	-0.147976	-0.368306	0.360737	-0.123779	-1.01266	FALSE
chr1	31956015	31956765	1987	FALSE	Active_enhancer	4_Strong_Enhancer	dELS,CTCF-bound	18.3634	-0.715719	-0.576755	-0.999854	-1.00001	-0.521446	FALSE
chr1	31957647	31958224	1988	TRUE	other	4_Strong_Enhancer	dELS	12.109	-0.720682	-1.43312	-1.20011	-1.21592	-0.599178	TRUE
chr1	31961447	31962275	1989	FALSE	Active_enhancer	4_Strong_Enhancer	dELS	5.41558	-0.900309	-0.171295	0.0592839	-0.0328484	-1.01461	FALSE
chr1	31963986	31964634	1990	FALSE	Primed_enhancer	6_Weak_Enhancer	CTCF-only,CTCF-bound	6.52209	-0.288828	-0.0615023	0.0929007	0.707096	0.0433163	FALSE
chr1	31977744	31978122	1991	FALSE	CTCF	8_Insulator	CTCF-only,CTCF-bound	1.18801	-0.150793	-0.232957	0.407855	0.49027	0.0917876	FALSE
chr1	31980686	31981639	1992	FALSE	Active_enhancer	4_Strong_Enhancer	dELS,CTCF-bound	7.29111	-1.25731	-0.634601	-0.885998	-0.939322	-1.07528	FALSE
chr1	31984748	31986116	1993	FALSE	Active_enhancer	4_Strong_Enhancer	pELS	10.1094	-1.10682	-0.380007	0.07531	-0.312178	-0.562003	FALSE
chr1	32003296	32003890	1994	FALSE	CTCF	8_Insulator	CTCF-only,CTCF-bound	2.77377	-0.507726	0.266732	0.103895	0.443229	-0.0298721	FALSE
chr1	32005533	32005800	1995	FALSE	Primed_enhancer	6_Weak_Enhancer	Low-DNase	2.00846	-1.99103	-2.80338	-2.39283	-2.15091	-2.53465	TRUE
chr1	32013175	32014428	1996	TRUE	Promoter	1_Active_Promoter	PLS	55.7654	-0.00579048	-0.103642	-0.142375	0.211652	0.075545	FALSE
chr1	32021584	32022353	1997	FALSE	Active_enhancer	4_Strong_Enhancer	dELS	2.25972	-0.939092	0.129194	-0.282901	0.734211	-1.21287	FALSE
chr1	32049954	32050186	1998	FALSE	other	10_Txn_Elongation		0.78646	-0.785747	-2.16562	-1.46767	-1.33415	0.1625	TRUE
chr1	32063271	32063739	1999	FALSE	CTCF	10_Txn_Elongation	CTCF-only,CTCF-bound	2.04596	-0.734439	0.200724	0.731294	0.577003	0.0732061	FALSE
[truncated: 109,722 more rows]

## Sheet: SuppTab2_ML_GM
accession	target	dataset	frip	reproducible_peaks
ENCFF788FHY	H3K4me3	/experiments/ENCSR000DRY/	0.713299	36852
ENCFF361XMX	H3K27ac	/experiments/ENCSR000AKC/	0.532352	52455
ENCFF727MQM	H3K79me2	/experiments/ENCSR000AOW/	0.506996	95481
ENCFF565TVQ	H3K4me2	/experiments/ENCSR000AKG/	0.479122	87281
ENCFF855GWW	H3K9ac	/experiments/ENCSR000AKH/	0.307213	34763
ENCFF767DMH	H3K4me1	/experiments/ENCSR000AKF/	0.249317	78410
ENCFF026SPL	H2AFZ	/experiments/ENCSR000AOV/	0.186914	55522
ENCFF707IZX	H3K36me3	/experiments/ENCSR000AKE/	0.136519	85260
ENCFF725UFY	H3K9me3	/experiments/ENCSR000AOX/	0.039448	31453
ENCFF695ETB	H3K27me3	/experiments/ENCSR000DRX/	0.021117	25814
ENCFF449KMK	H4K20me1	/experiments/ENCSR000AKI/	0.007521	5768
ENCFF535TAL	POLR2A	/experiments/ENCSR000BGD/	0.355083	44729
ENCFF085TTI	CTCF	/experiments/ENCSR000DKV/	0.293318	33127
ENCFF978JKI	BHLHE40	/experiments/ENCSR987MTA/	0.280499	48122
ENCFF511QGY	PKNOX1	/experiments/ENCSR711XNY/	0.222362	29824
ENCFF081FJM	RUNX3	/experiments/ENCSR000BRI/	0.206538	61704
ENCFF084BZW	IKZF1	/experiments/ENCSR874AFU/	0.206353	68434
ENCFF107UMF	POLR2AphosphoS5	/experiments/ENCSR000BIF/	0.195653	36137
ENCFF940IMA	RAD21	/experiments/ENCSR000BMY/	0.188854	44515
ENCFF118PFZ	EBF1	/experiments/ENCSR000DZQ/	0.163793	33184
ENCFF503ZEC	SPI1	/experiments/ENCSR000BGQ/	0.152707	41341
ENCFF807AWH	ZBTB40	/experiments/ENCSR189YYK/	0.142843	20485
ENCFF446ZSX	YY1	/experiments/ENCSR000BNP/	0.13655	37261
ENCFF655MJJ	BATF	/experiments/ENCSR000BGT/	0.136179	29270
ENCFF524TXI	NFYB	/experiments/ENCSR000DNM/	0.128783	9211
ENCFF822RYP	IKZF2	/experiments/ENCSR822AHX/	0.128364	49947
ENCFF028CMP	ELF1	/experiments/ENCSR000BMB/	0.126159	23416
ENCFF999RDT	TBX21	/experiments/ENCSR739IHN/	0.125067	36016
ENCFF719WGB	MEF2B	/experiments/ENCSR177VFS/	0.118058	35125
ENCFF277FJJ	ATF7	/experiments/ENCSR014YCR/	0.11623	41275
ENCFF274NNV	CREB1	/experiments/ENCSR000BUF/	0.114345	15782
ENCFF082QDR	SMC3	/experiments/ENCSR000DZP/	0.111682	36478
ENCFF075GID	NFIC	/experiments/ENCSR000BRN/	0.111073	31355
ENCFF652GOE	MLLT1	/experiments/ENCSR552XSN/	0.109206	46600
ENCFF135CPS	RELB	/experiments/ENCSR387QUV/	0.108168	37729
ENCFF308XNY	CREM	/experiments/ENCSR839XZU/	0.099944	28127
ENCFF519PDZ	EED	/experiments/ENCSR199WXF/	0.096245	37641
ENCFF957SRJ	MTA2	/experiments/ENCSR293QAR/	0.092157	43119
ENCFF003ZLG	DPF2	/experiments/ENCSR509FWH/	0.087963	43875
ENCFF591BVB	NR2F1	/experiments/ENCSR514VYD/	0.084341	38889
ENCFF825SJZ	JUNB	/experiments/ENCSR897MMC/	0.08216	28964
ENCFF436RCR	GABPA	/experiments/ENCSR331HPA/	0.068025	7321
ENCFF826GQU	MEF2A	/experiments/ENCSR000BKB/	0.067344	22588
ENCFF038AVV	SP1	/experiments/ENCSR000BHK/	0.067124	15592
ENCFF068YYR	TCF12	/experiments/ENCSR000BGZ/	0.066592	25023
ENCFF511QTQ	NBN	/experiments/ENCSR278SQL/	0.064839	38410
ENCFF827VVQ	PAX5	/experiments/ENCSR000BHD/	0.0608	23841
ENCFF648CHL	GATAD2B	/experiments/ENCSR828NCB/	0.060647	30740
ENCFF477YBL	ATF2	/experiments/ENCSR000BQK/	0.059958	21046
ENCFF796RRA	TRIM22	/experiments/ENCSR835XKS/	0.059571	37377
ENCFF861IEU	ETV6	/experiments/ENCSR626VUC/	0.058744	21161
ENCFF225LVL	TBP	/experiments/ENCSR000DZZ/	0.056929	15428
ENCFF776HLH	EP300	/experiments/ENCSR000DZG/	0.05618	15442
ENCFF700TAS	TCF3	/experiments/ENCSR000BQT/	0.054681	18872
ENCFF601AOM	ARNT	/experiments/ENCSR590KEQ/	0.054608	18530
ENCFF452NTN	BCL3	/experiments/ENCSR000BNQ/	0.05372	20494
ENCFF351VXQ	CHD2	/experiments/ENCSR000DZR/	0.053432	18859
ENCFF643YBS	POLR2AphosphoS2	/experiments/ENCSR000DZK/	0.053161	14420
ENCFF242KVU	PML	/experiments/ENCSR000BQM/	0.05238	19498
ENCFF089XUG	MAZ	/experiments/ENCSR903MVU/	0.051895	19987
ENCFF637UJN	EGR1	/experiments/ENCSR000BMQ/	0.051883	20510
ENCFF549GKZ	FOXM1	/experiments/ENCSR000BRU/	0.050782	22380
ENCFF824QXX	BCL11A	/experiments/ENCSR000BHA/	0.050079	21232
ENCFF734BGL	ZNF687	/experiments/ENCSR859FDL/	0.049338	31077
ENCFF113VGD	IRF4	/experiments/ENCSR000BGY/	0.048329	23043
ENCFF904FAZ	TAF1	/experiments/ENCSR000BGS/	0.046766	14742
ENCFF934JFA	POU2F2	/experiments/ENCSR000BGP/	0.046524	27932
ENCFF185BRL	BCLAF1	/experiments/ENCSR000BJZ/	0.045172	22202
ENCFF002XEC	NFATC3	/experiments/ENCSR437GBJ/	0.044707	25995
ENCFF376AEL	MXI1	/experiments/ENCSR000DZI/	0.043902	21737
ENCFF876CUT	CBFB	/experiments/ENCSR860UHK/	0.043842	21215
ENCFF517WAJ	PBX3	/experiments/ENCSR000BGR/	0.043805	10133
ENCFF781YDP	RELA	/experiments/ENCSR000EAG/	0.043139	17781
ENCFF914ENP	REST	/experiments/ENCSR000BGF/	0.043014	4573
ENCFF506SOD	SKIL	/experiments/ENCSR212YKD/	0.042588	23895
ENCFF812RFB	BACH1	/experiments/ENCSR636MKU/	0.042456	18420
ENCFF452GIA	MTA3	/experiments/ENCSR000BRH/	0.041546	14119
ENCFF853XXX	SRF	/experiments/ENCSR041XML/	0.04138	15136
ENCFF407GCC	USF1	/experiments/ENCSR000BGI/	0.04089	6468
ENCFF345VPL	RAD51	/experiments/ENCSR482TWQ/	0.040621	17545
ENCFF550FDV	SMARCA5	/experiments/ENCSR706YUH/	0.040088	27131
ENCFF861SVA	NR2C1	/experiments/ENCSR784VIQ/	0.037182	8146
ENCFF600LZY	TARDBP	/experiments/ENCSR412QBS/	0.035877	22130
ENCFF859XLA	ZNF384	/experiments/ENCSR000DYP/	0.035715	13048
ENCFF794DRR	NKRF	/experiments/ENCSR732PJX/	0.034834	20522
ENCFF841FXH	SIX5	/experiments/ENCSR000BJE/	0.034815	4848
ENCFF864AYJ	CBX5	/experiments/ENCSR372GIN/	0.034795	15452
ENCFF159ASI	HCFC1	/experiments/ENCSR514VAY/	0.032394	8294
ENCFF865DVJ	FOS	/experiments/ENCSR000EYZ/	0.032283	1543
ENCFF289CWA	USF2	/experiments/ENCSR000DZU/	0.030694	9709
ENCFF626TYH	HDGF	/experiments/ENCSR145XQO/	0.03064	21744
ENCFF460MVL	SMAD5	/experiments/ENCSR251OVJ/	0.030218	9721
ENCFF366RIT	MEF2C	/experiments/ENCSR000BNG/	0.029999	9254
ENCFF531CLQ	ARID3A	/experiments/ENCSR778UBR/	0.028471	17400
ENCFF664TYB	ZNF24	/experiments/ENCSR072PWP/	0.028355	16596
ENCFF927IGC	LARP7	/experiments/ENCSR657PEW/	0.027931	20129
ENCFF545CNM	MAX	/experiments/ENCSR000DZF/	0.027357	11933
ENCFF568AZT	ETS1	/experiments/ENCSR000BKA/	0.027178	12912
ENCFF703XCL	ZEB1	/experiments/ENCSR000BND/	0.026831	7619
ENCFF172KBM	NFATC1	/experiments/ENCSR000BQL/	0.026	12110
ENCFF753UAX	ZBED1	/experiments/ENCSR207PFI/	0.025853	14705
ENCFF013QNV	SIN3A	/experiments/ENCSR000DYX/	0.025428	13401
ENCFF131ALE	ZNF217	/experiments/ENCSR764CZW/	0.02497	17528
ENCFF739WHH	NRF1	/experiments/ENCSR000DZO/	0.024782	4205
ENCFF276QRH	TBL1XR1	/experiments/ENCSR000DYZ/	0.024769	13260
ENCFF254NSB	BMI1	/experiments/ENCSR469WII/	0.023323	10836
ENCFF557MPK	RB1	/experiments/ENCSR785OKZ/	0.022558	14636
ENCFF006GSY	STAT5A	/experiments/ENCSR000BQZ/	0.01767	7927
ENCFF185MRA	E4F1	/experiments/ENCSR439WAF/	0.016968	5217
ENCFF598QKY	TCF7	/experiments/ENCSR501DKS/	0.015911	7753
ENCFF033MGN	SMAD1	/experiments/ENCSR813DCK/	0.015828	9668
ENCFF627JQX	ZFP36	/experiments/ENCSR900XDB/	0.015162	10431
ENCFF992IBT	KLF5	/experiments/ENCSR974OFJ/	0.014713	10039
ENCFF684YEX	RFX5	/experiments/ENCSR000DZW/	0.014307	4264
ENCFF606DWE	ZBTB11	/experiments/ENCSR057DTZ/	0.0141	1979
ENCFF578OVY	MAFK	/experiments/ENCSR000DYV/	0.013248	6400
ENCFF134BQO	JUND	/experiments/ENCSR000DYS/	0.013233	7602
ENCFF854NOE	ZNF207	/experiments/ENCSR117KWH/	0.012436	11253
ENCFF874HBT	RCOR1	/experiments/ENCSR000DZC/	0.012048	7083
ENCFF214XPD	MYC	/experiments/ENCSR000DKU/	0.011702	4950
ENCFF882AEU	ATF3	/experiments/ENCSR000BJY/	0.011592	4024
ENCFF961ZFW	E2F8	/experiments/ENCSR793HVL/	0.011341	5715
ENCFF164MPE	ELK1	/experiments/ENCSR000DZB/	0.011208	7245
ENCFF510ZBJ	ZNF592	/experiments/ENCSR173ZVL/	0.011203	8791
ENCFF639XYN	FOXK2	/experiments/ENCSR861JUQ/	0.010999	5034
ENCFF753HYW	CHD1	/experiments/ENCSR000DZE/	0.010822	5674
ENCFF451AII	CUX1	/experiments/ENCSR000DYR/	0.010772	7284
ENCFF744QAC	E2F4	/experiments/ENCSR000DYY/	0.009178	4375
ENCFF955YFB	CEBPB	/experiments/ENCSR000BRX/	0.008905	5174
ENCFF917XFN	ZBTB33	/experiments/ENCSR000BHC/	0.008532	2652
ENCFF828NYA	ZSCAN29	/experiments/ENCSR412YGM/	0.008226	5448
ENCFF552EPA	ASH2L	/experiments/ENCSR849WCQ/	0.007486	6883
ENCFF855UKX	WRNIP1	/experiments/ENCSR000EAA/	0.006607	4583
ENCFF689KXN	STAT1	/experiments/ENCSR332EYT/	0.006523	5915
ENCFF355NHK	NFYA	/experiments/ENCSR000DNN/	0.006339	1340
ENCFF029PAA	STAT3	/experiments/ENCSR000DZV/	0.006286	4271
ENCFF862IMV	NFXL1	/experiments/ENCSR746XEG/	0.005989	3949
ENCFF588SBL	HDAC6	/experiments/ENCSR933EYC/	0.00591	4703
ENCFF660PIB	ESRRA	/experiments/ENCSR000DYQ/	0.005576	4228
ENCFF397YRO	SREBF1	/experiments/ENCSR000DYU/	0.00526	3498
ENCFF705CGM	MYB	/experiments/ENCSR819ATC/	0.005206	3523
ENCFF887WLX	IRF3	/experiments/ENCSR408JQO/	0.005189	3669
ENCFF901YFX	IRF5	/experiments/ENCSR976TBC/	0.005148	2062
ENCFF896MPE	SREBF2	/experiments/ENCSR000DYT/	0.004843	1595
ENCFF199APF	NR2C2	/experiments/ENCSR000EUL/	0.004404	1116
ENCFF303GOQ	BRCA1	/experiments/ENCSR000DZS/	0.004232	1552
ENCFF934NVD	PAX8	/experiments/ENCSR192AFN/	0.004212	2963
ENCFF894BBO	SUZ12	/experiments/ENCSR091BOQ/	0.004137	3694
ENCFF063KLF	RXRA	/experiments/ENCSR000BJD/	0.003406	2040
ENCFF193YGE	CEBPZ	/experiments/ENCSR347NOB/	0.003305	956
ENCFF663ODL	HSF1	/experiments/ENCSR009MBP/	0.003037	2546
ENCFF034UEJ	ZNF274	/experiments/ENCSR000EUK/	0.002542	400
ENCFF880BEK	ZBTB4	/experiments/ENCSR691IQB/	0.002215	1922
ENCFF157HQD	PRDM15	/experiments/ENCSR748SQL/	0.002163	1772
ENCFF333IML	RBBP5	/experiments/ENCSR330EXS/	0.001701	1675
ENCFF339YTO	EZH2	/experiments/ENCSR000ARD/	0.001665	1913
ENCFF286CWQ	ZZZ3	/experiments/ENCSR000DNQ/	0.001541	479
ENCFF581FMI	HDAC2	/experiments/ENCSR330OEO/	0.001475	1496
ENCFF488IGF	YBX1	/experiments/ENCSR205SKQ/	0.001335	1269
ENCFF014PHS	UBTF	/experiments/ENCSR459FTB/	0.001286	1216
ENCFF403JIP	CHD4	/experiments/ENCSR751CJG/	0.001018	1195
ENCFF466DVY	ZNF622	/experiments/ENCSR075FNZ/	0.000866	212
ENCFF996NUD	KDM1A	/experiments/ENCSR391IWM/	0.000461	526
ENCFF479OPC	KAT2A	/experiments/ENCSR000DNO/	0.000394	142
ENCFF670JSE	CBX3	/experiments/ENCSR549NPZ/	0.000281	302
ENCFF404HHV	SUPT20H	/experiments/ENCSR000DNP/	0.00011	45

## Sheet: SuppTab3_Tau
ENSEMBL_ID	gene_symbol	tau
ENSG00000225880	LINC00115	0.408525
ENSG00000237491	LINC01409	0.699697
ENSG00000177757	FAM87B	0.602573
ENSG00000228794	LINC01128	0.445815
ENSG00000223764	LINC02593	0.606808
ENSG00000187634	SAMD11	0.619408
ENSG00000188976	NOC2L	0.171561
ENSG00000187961	KLHL17	0.300959
ENSG00000187583	PLEKHN1	0.808428
ENSG00000187642	PERM1	0.921284
ENSG00000188290	HES4	0.390275
ENSG00000187608	ISG15	0.498691
ENSG00000188157	AGRN	0.365349
ENSG00000237330	RNF223	0.886518
ENSG00000131591	C1orf159	0.411995
ENSG00000223823	LINC01342	0.833495
ENSG00000207730	MIR200B	0.841707
ENSG00000207607	MIR200A	0.856133
ENSG00000198976	MIR429	0.842831
ENSG00000205231	TTLL10-AS1	0.92972
ENSG00000162571	TTLL10	0.932272
ENSG00000186891	TNFRSF18	0.697718
ENSG00000186827	TNFRSF4	0.609166
ENSG00000078808	SDF4	0.154366
ENSG00000176022	B3GALT6	0.233539
ENSG00000184163	C1QTNF12	0.633656
ENSG00000160087	UBE2J2	0.311027
ENSG00000230415	LINC01786	0.530928
ENSG00000162572	SCNN1D	0.467407
ENSG00000131584	ACAP3	0.373285
ENSG00000169972	PUSL1	0.213498
ENSG00000127054	INTS11	0.217659
ENSG00000224051	CPTP	0.325848
ENSG00000169962	TAS1R3	0.711521
ENSG00000107404	DVL1	0.173258
ENSG00000162576	MXRA8	0.369538
ENSG00000175756	AURKAIP1	0.24411
ENSG00000221978	CCNL2	0.190079
ENSG00000224870	MRPL20-AS1	0.233728
ENSG00000242485	MRPL20	0.10785
ENSG00000272455	MRPL20-DT	0.445547
ENSG00000235098	ANKRD65	0.494827
ENSG00000225905	ANKRD65-AS1	0.601396
ENSG00000205116	TMEM88B	0.818868
ENSG00000225285	LINC01770	0.607444
ENSG00000179403	VWA1	0.419475
ENSG00000215915	ATAD3C	0.599103
ENSG00000160072	ATAD3B	0.28071
ENSG00000197785	ATAD3A	0.24854
ENSG00000205090	TMEM240	0.590426
ENSG00000160075	SSU72	0.130898
ENSG00000215014	SSU72-AS1	0.764613
ENSG00000228594	FNDC10	0.549478
ENSG00000197530	MIB2	0.223337
ENSG00000189409	MMP23B	0.778631
ENSG00000248333	CDK11B	0.214878
ENSG00000189339	SLC35E2B	0.251485
ENSG00000008128	CDK11A	0.27872
ENSG00000008130	NADK	0.289693
ENSG00000078369	GNB1	0.154515
ENSG00000231050	GNB1-DT	0.756307
ENSG00000169885	CALML6	0.651284
ENSG00000178821	TMEM52	0.729726
ENSG00000142609	CFAP74	0.907547
ENSG00000187730	GABRD	0.860301
ENSG00000226969	PRKCZ-DT	0.985291
ENSG00000067606	PRKCZ	0.616538
ENSG00000182873	PRKCZ-AS1	0.585358
ENSG00000162585	FAAP20	0.274942
ENSG00000157933	SKI	0.34462
ENSG00000116151	MORN1	0.648581
ENSG00000157916	RER1	0.177906
ENSG00000157911	PEX10	0.281211
ENSG00000149527	PLCH2	0.665931
ENSG00000157881	PANK4	0.222421
ENSG00000197921	HES5	0.757658
ENSG00000238164	TNFRSF14-AS1	0.672745
ENSG00000157873	TNFRSF14	0.302182
ENSG00000157870	PRXL2B	0.266919
ENSG00000142606	MMEL1	0.907798
ENSG00000237058	MMEL1-AS1	0.991555
ENSG00000215912	TTC34	0.828602
ENSG00000169717	ACTRT2	0.999913
ENSG00000177133	PRDM16-DT	0.681747
ENSG00000142611	PRDM16	0.690071
ENSG00000130762	ARHGEF16	0.584174
ENSG00000162591	MEGF6	0.540415
ENSG00000158109	TPRG1L	0.158775
ENSG00000116213	WRAP73	0.245993
ENSG00000078900	TP73	0.83588
ENSG00000227589	TP73-AS3	0.971389
ENSG00000162592	CCDC27	0.993933
ENSG00000235169	SMIM1	0.652463
ENSG00000130764	LRRC47	0.172959
ENSG00000266075	RN7SL574P	0.688439
ENSG00000116198	CEP104	0.248353
ENSG00000169598	DFFB	0.38823
ENSG00000198912	C1orf174	0.266736
ENSG00000236423	LINC01134	0.894593
ENSG00000226374	LINC01345	0.983647
ENSG00000284668	LINC02780	0.999012
ENSG00000235054	LINC01777	0.999833
ENSG00000232596	LINC01646	1
ENSG00000196581	AJAP1	0.723163
ENSG00000284674	LINC02781	0.999722
ENSG00000231510	LINC02782	1
ENSG00000131697	NPHP4	0.399436
ENSG00000069424	KCNAB2	0.535648
ENSG00000116254	CHD5	0.778578
ENSG00000116251	RPL22	0.194447
ENSG00000226944	RNF207-AS1	0.531251
ENSG00000158286	RNF207	0.358022
ENSG00000116237	ICMT	0.227917
ENSG00000225077	ICMT-DT	0.922599
ENSG00000158292	GPR153	0.433334
ENSG00000097021	ACOT7	0.376658
ENSG00000069812	HES2	0.878383
ENSG00000187017	ESPN	0.776457
ENSG00000215788	TNFRSF25	0.554991
ENSG00000171680	PLEKHG5	0.555772
ENSG00000162408	NOL9	0.315802
ENSG00000173662	TAS1R1	0.919611
ENSG00000204859	ZBTB48	0.272987
ENSG00000162413	KLHL21	0.250254
ENSG00000116273	PHF13	0.390523
ENSG00000041988	THAP3	0.208793
ENSG00000007923	DNAJC11	0.232153
ENSG00000228750	LINC01672	0.996537
ENSG00000237436	CAMTA1-DT	0.667305
ENSG00000171735	CAMTA1	0.473115
ENSG00000237402	CAMTA1-IT1	0.931372
ENSG00000237728	CAMTA1-AS2	1
ENSG00000225126	CAMTA1-AS1	0.957815
ENSG00000049245	VAMP3	0.214458
ENSG00000049246	PER3	0.438128
ENSG00000049247	UTS2	0.880337
ENSG00000049249	TNFRSF9	0.904078
ENSG00000116288	PARK7	0.112316
ENSG00000116285	ERRFI1	0.306899
ENSG00000238290	ERRFI1-DT	0.856976
ENSG00000227634	LINC01714	0.930642
ENSG00000162426	SLC45A1	0.49019
ENSG00000142599	RERE	0.268462
ENSG00000232912	RERE-AS1	0.678322
ENSG00000074800	ENO1	0.260004
ENSG00000230679	ENO1-AS1	0.848232
ENSG00000131686	CA6	0.983909
ENSG00000142583	SLC2A5	0.710201
ENSG00000180758	GPR157	0.584912
ENSG00000228526	MIR34AHG	0.529819
ENSG00000234546	LNCTAM34A	0.666367
ENSG00000049239	H6PD	0.312181
ENSG00000171621	SPSB1	0.362284
ENSG00000284693	LINC02606	0.584995
ENSG00000171612	SLC25A33	0.433125
ENSG00000188807	TMEM201	0.370898
ENSG00000171608	PIK3CD	0.554824
ENSG00000179840	PIK3CD-AS1	0.95444
ENSG00000231789	PIK3CD-AS2	0.707396
ENSG00000171603	CLSTN1	0.299765
ENSG00000178585	CTNNBIP1	0.48474
ENSG00000162441	LZIC	0.219308
ENSG00000173614	NMNAT1	0.325658
ENSG00000202415	RN7SKP269	0.770858
ENSG00000162444	RBP7	0.551491
ENSG00000130939	UBE4B	0.216268
ENSG00000054523	KIF1B	0.418264
ENSG00000142657	PGD	0.393579
ENSG00000175279	CENPS	0.506564
ENSG00000241563	CORT	0.708743
ENSG00000160049	DFFA	0.259993
ENSG00000142655	PEX14	0.324172
ENSG00000130940	CASZ1	0.569791
ENSG00000175262	C1orf127	0.942451
ENSG00000120948	TARDBP	0.154929
ENSG00000009724	MASP2	0.687435
ENSG00000116649	SRM	0.226524
ENSG00000230337	EXOSC10-AS1	0.774334
ENSG00000171824	EXOSC10	0.249904
ENSG00000198793	MTOR	0.280478
ENSG00000171819	ANGPTL7	0.873791
ENSG00000120942	UBIAD1	0.268674
ENSG00000204624	DISP3	0.831265
ENSG00000235643	LINC01647	0.996708
ENSG00000116661	FBXO2	0.493703
ENSG00000132879	FBXO44	0.388881
ENSG00000116670	MAD2L2	0.331534
ENSG00000116663	FBXO6	0.315286
ENSG00000162490	DRAXIN	0.854976
ENSG00000177674	AGTRAP	0.424774
ENSG00000215910	C1orf167	0.995366
ENSG00000177553	C1orf167-AS1	1
ENSG00000177000	MTHFR	0.330637
ENSG00000011021	CLCN6	0.22484
ENSG00000175206	NPPA	0.883257
ENSG00000120937	NPPB	0.958337
ENSG00000116685	KIAA2013	0.166327
ENSG00000083444	PLOD1	0.355572
ENSG00000116688	MFN2	0.219182
ENSG00000116691	MIIP	0.253809
ENSG00000120949	TNFRSF8	0.880804
ENSG00000028137	TNFRSF1B	0.516328
ENSG00000048707	VPS13D	0.277739
ENSG00000239149	SNORA59A	0.565591
ENSG00000229484	LINC02766	0.832735
ENSG00000162496	DHRS3	0.295
ENSG00000221340	RNU6ATAC18P	0.697769
ENSG00000157330	CFAP107	0.986682
ENSG00000228338	LINC01784	0.999627
ENSG00000239810	PRAMEF11	1
ENSG00000162494	LRRC38	0.910566
ENSG00000162493	PDPN	0.45916
ENSG00000116731	PRDM2	0.262285
ENSG00000189337	KAZN	0.551293
ENSG00000234593	KAZN-AS1	0.986847
ENSG00000175147	TMEM51-AS1	0.781248
ENSG00000171729	TMEM51	0.32798
ENSG00000204464	TMEM51-AS2	0.926239
ENSG00000142621	FHAD1	0.945901
ENSG00000228140	EFHD2-AS1	0.965205
ENSG00000233485	FHAD1-AS1	0.834991
ENSG00000142634	EFHD2	0.341986
ENSG00000162438	CTRC	0.92952
ENSG00000142615	CELA2A	0.931343
ENSG00000215704	CELA2B	0.93839
ENSG00000132906	CASP9	0.436489
ENSG00000116138	DNAJC16	0.222792
ENSG00000116771	AGMAT	0.778141
ENSG00000197312	DDI2	0.278029
ENSG00000215695	RSC1A1	0.670868
ENSG00000116786	PLEKHM2	0.226277
ENSG00000162461	SLC25A34	0.502511
ENSG00000224459	SLC25A34-AS1	0.966982
ENSG00000162460	TMEM82	0.878704
ENSG00000162458	FBLIM1	0.556119
ENSG00000179743	SPEN-AS1	0.33264
ENSG00000233954	UQCRHL	0.392626
ENSG00000065526	SPEN	0.262114
ENSG00000116809	ZBTB17	0.2347
ENSG00000183888	SRARP	0.801009
ENSG00000173641	HSPB7	0.603355
ENSG00000186510	CLCNKA	0.863266
ENSG00000184908	CLCNKB	0.901889
ENSG00000185519	FAM131C	0.773665
ENSG00000142627	EPHA2	0.536476
ENSG00000227959	EPHA2-AS1	0.770933
ENSG00000142632	ARHGEF19	0.532655
ENSG00000132881	CPLANE2	0.331282
ENSG00000037637	FBXO42	0.334098
ENSG00000055070	SZRD1	0.208525
ENSG00000187144	SPATA21	0.973334
ENSG00000157191	NECAP2	0.260734
ENSG00000226029	LINC01772	0.625598
ENSG00000233421	LINC01783	0.954985
ENSG00000219481	NBPF1	0.434919
ENSG00000058453	CROCC	0.361465
ENSG00000228549	LINC03126	0.854776
ENSG00000117122	MFAP2	0.619335
ENSG00000159363	ATP13A2	0.309947
ENSG00000117118	SDHB	0.16305
ENSG00000117115	PADI2	0.682286
ENSG00000142623	PADI1	0.955667
ENSG00000142619	PADI3	0.973011
ENSG00000159339	PADI4	0.941186
ENSG00000179051	RCC2	0.334749
ENSG00000074964	ARHGEF10L	0.348044
ENSG00000236648	LINC02810	0.999418
ENSG00000117148	ACTL8	0.996018
ENSG00000117154	IGSF21	0.745941
ENSG00000230035	IGSF21-AS1	0.998748
ENSG00000179023	KLHDC7A	0.877826
ENSG00000009709	PAX7	0.939502
ENSG00000159423	ALDH4A1	0.493838
ENSG00000169991	IFFO2	0.587661
ENSG00000127481	UBR4	0.262968
ENSG00000230424	EMC1-AS1	0.440852
ENSG00000127463	EMC1	0.371067
ENSG00000053372	MRTO4	0.275125
ENSG00000211454	AKR7L	0.65792
ENSG00000162482	AKR7A3	0.654065
ENSG00000053371	AKR7A2	0.145954
ENSG00000040487	SLC66A1	0.275386
ENSG00000077549	CAPZB	0.201472
ENSG00000173436	MICOS10	0.166346
ENSG00000235185	MICOS10-DT	0.998308
ENSG00000158747	NBL1	0.346146
ENSG00000158748	HTR6	0.895072
ENSG00000162542	TMCO4	0.363247
ENSG00000178828	RNF186	0.875346
ENSG00000235434	RNF186-AS1	0.915073
ENSG00000169914	OTUD3	0.379535
ENSG00000188257	PLA2G2A	0.545188
ENSG00000127472	PLA2G5	0.705342
ENSG00000117215	PLA2G2D	0.959445
ENSG00000158786	PLA2G2F	0.96897
ENSG00000187980	PLA2G2C	0.849672
ENSG00000162543	UBXN10	0.674011
ENSG00000228105	LINC01757	1
ENSG00000158816	VWA5B1	0.942676
ENSG00000236963	LINC01141	0.908256
ENSG00000162545	CAMK2N1	0.430071
ENSG00000090432	MUL1	0.141435
ENSG00000183114	FAM43B	0.733071
ENSG00000158825	CDA	0.648863
ENSG00000158828	PINK1	0.289847
ENSG00000117242	PINK1-AS	0.388103
ENSG00000244038	DDOST	0.23482
ENSG00000117245	KIF17	0.760269
ENSG00000189410	SH2D5	0.828035
ENSG00000127483	HP1BP3	0.20799
ENSG00000075151	EIF4G3	0.351839
ENSG00000117298	ECE1	0.244775
ENSG00000231105	ECE1-AS1	0.801048
ENSG00000142794	NBPF3	0.552513
ENSG00000162551	ALPL	0.645438
ENSG00000233431	LINC02596	0.966899
ENSG00000076864	RAP1GAP	0.543029
ENSG00000090686	USP48	0.298577
ENSG00000187942	LDLRAD2	0.60479
ENSG00000142798	HSPG2	0.470043
ENSG00000219073	CELA3B	0.917178
ENSG00000273610	RN7SL386P	0.961911
ENSG00000201919	RNU6-1022P	0.966398
ENSG00000142789	CELA3A	0.878728
ENSG00000278124	RN7SL186P	0.962619
ENSG00000201273	RNU6-776P	0.963675
ENSG00000228397	LINC01635	0.912374
ENSG00000218510	LINC00339	0.492267
ENSG00000285752	CDC42-AS1	0.549261
ENSG00000070831	CDC42	0.245832
ENSG00000162552	WNT4	0.750277
ENSG00000184677	ZBTB40	0.386305
ENSG00000237200	ZBTB40-IT1	0.631592
ENSG00000070886	EPHA8	0.892451
ENSG00000173372	C1QA	0.499279
ENSG00000159189	C1QC	0.500633
ENSG00000173369	C1QB	0.499048
ENSG00000133216	EPHB2	0.633082
ENSG00000227868	TEX46	0.982363
ENSG00000004487	KDM1A	0.326805
ENSG00000169641	LUZP1	0.32296
ENSG00000179546	HTR1D	0.912113
ENSG00000261326	LINC01355	0.373352
ENSG00000125944	HNRNPR	0.253975
ENSG00000125945	ZNF436	0.299123
ENSG00000249087	ZNF436-AS1	0.403686
ENSG00000204219	TCEA3	0.439904
ENSG00000088280	ASAP3	0.367084
ENSG00000007968	E2F2	0.792475
ENSG00000117318	ID3	0.314696
ENSG00000197880	MDS2	0.935849
ENSG00000142676	RPL11	0.163663
ENSG00000236810	ELOA-AS1	0.445946
ENSG00000011007	ELOA	0.212858
ENSG00000057757	PITHD1	0.236098
ENSG00000011009	LYPLA2	0.15907
ENSG00000117308	GALE	0.406912
ENSG00000117305	HMGCL	0.353498
ENSG00000179163	FUCA1	0.34547
ENSG00000188822	CNR2	0.947784
ENSG00000189266	PNRC2	0.196143
ENSG00000188529	SRSF10	0.259959
ENSG00000142661	MYOM3	0.913525
ENSG00000142677	IL22RA1	0.787453
ENSG00000185436	IFNLR1	0.560153
ENSG00000158055	GRHL3	0.909303
ENSG00000230023	LINC02800	0.964957
ENSG00000232298	GRHL3-AS1	0.957124
ENSG00000001460	STPG1	0.636573
ENSG00000001461	NIPAL3	0.508888
ENSG00000286061	NCMAP-DT	0.861087
ENSG00000117602	RCAN3	0.577718
ENSG00000184454	NCMAP	0.887148
ENSG00000133226	SRRM1	0.246636
ENSG00000169504	CLIC4	0.378519
ENSG00000020633	RUNX3	0.761262
ENSG00000229162	RUNX3-AS1	0.91662
ENSG00000285823	LINC02793	0.986883
ENSG00000117614	SYF2	0.218271
ENSG00000117616	RSRP1	0.243277
ENSG00000187010	RHD	0.746038
ENSG00000183726	TMEM50A	0.232589
ENSG00000188672	RHCE	0.72535
ENSG00000204178	MACO1	0.296666
ENSG00000157978	LDLRAP1	0.429546
ENSG00000117643	MAN1C1	0.401287
ENSG00000162430	SELENON	0.263629
ENSG00000117640	MTFR1L	0.191173
ENSG00000127423	AUNIP	0.840539
ENSG00000182749	PAQR7	0.478056
ENSG00000117632	STMN1	0.457335
ENSG00000158006	PAFAH2	0.344141
ENSG00000158008	EXTL1	0.785012
ENSG00000158014	SLC30A2	0.906876
ENSG00000158022	TRIM63	0.92199
ENSG00000175087	PDIK1L	0.368547
ENSG00000197245	FAM110D	0.505729
ENSG00000236782	ZNF593OS	0.729302
ENSG00000142675	CNKSR1	0.48429
ENSG00000188782	CATSPER4	0.992154
ENSG00000130695	CEP85	0.497939
ENSG00000142669	SH3BGRL3	0.302858
ENSG00000158062	UBXN11	0.344174
ENSG00000169442	CD52	0.740759
ENSG00000176092	CRYBG2	0.897656
ENSG00000176083	ZNF683	0.96671
ENSG00000131914	LIN28A	0.99605
ENSG00000225891	DHDDS-AS1	0.754222
ENSG00000117682	DHDDS	0.386972
ENSG00000198830	HMGN2	0.228573
ENSG00000117676	RPS6KA1	0.512563
ENSG00000117713	ARID1A	0.249774
ENSG00000060642	PIGV	0.496186
ENSG00000204160	ZDHHC18	0.457457
ENSG00000175793	SFN	0.7609
ENSG00000142751	GPN2	0.21625
ENSG00000198746	GPATCH3	0.199652
ENSG00000090273	NUDC	0.115149
ENSG00000131910	NR0B2	0.794859
ENSG00000175707	KDF1	0.610853
ENSG00000253368	TRNP1	0.485185
ENSG00000158246	TENT5B	0.60571
ENSG00000090020	SLC9A1	0.23719
ENSG00000224311	WDTC1-DT	1
ENSG00000142784	WDTC1	0.217098
ENSG00000186501	TMEM222	0.150938
ENSG00000142765	SYTL1	0.545938
ENSG00000142733	MAP3K6	0.32614
ENSG00000142748	FCN3	0.758295
ENSG00000174950	CD164L2	0.855446
ENSG00000181773	GPR3	0.613886
ENSG00000158195	WASF2	0.219446
ENSG00000126705	AHDC1	0.303274
ENSG00000000938	FGR	0.665014
ENSG00000126709	IFI6	0.290121
ENSG00000009780	FAM76A	0.30967
ENSG00000117758	STX12	0.242934
ENSG00000117751	PPP1R8	0.207125
ENSG00000130775	THEMIS2	0.609093
ENSG00000117748	RPA2	0.239504
ENSG00000130768	SMPDL3B	0.735888
ENSG00000158156	XKR8	0.372326
ENSG00000158161	EYA3	0.315767
ENSG00000169403	PTAFR	0.675548
ENSG00000126698	DNAJC8	0.17432
ENSG00000130770	ATP5IF1	0.173739
ENSG00000130766	SESN2	0.359063
ENSG00000130772	MED18	0.329972
ENSG00000204138	PHACTR4	0.274706
ENSG00000180198	RCC1	0.472114
ENSG00000242125	SNHG3	0.351711
ENSG00000274266	SNORA73A	0.65465
ENSG00000200087	SNORA73B	0.552407
ENSG00000180098	TRNAU1AP	0.263719
ENSG00000197989	SNHG12	0.35239
ENSG00000278274	SNORA61	0.334667
ENSG00000120656	TAF12	0.302773
ENSG00000188060	RAB42	0.611701
ENSG00000229388	TAF12-DT	0.636515
ENSG00000162419	GMEB1	0.310903
ENSG00000198492	YTHDF2	0.186395
ENSG00000116329	OPRD1	0.879959
ENSG00000159023	EPB41	0.548785
ENSG00000253304	TMEM200B	0.574884
ENSG00000116350	SRSF4	0.148668
ENSG00000116353	MECR	0.18673
ENSG00000060656	PTPRU	0.435734
ENSG00000162510	MATN1	0.793987
ENSG00000186056	MATN1-AS1	0.594409
ENSG00000162511	LAPTM5	0.556105
ENSG00000223382	LINC01778	0.861417
ENSG00000162512	SDC3	0.350145
ENSG00000134644	PUM1	0.18954
ENSG00000084628	NKAIN1	0.84822
ENSG00000060688	SNRNP40	0.320531
ENSG00000121766	ZCCHC17	0.288204
ENSG00000121769	FABP3	0.624545
ENSG00000168528	SERINC2	0.517437
ENSG00000284543	LINC01226	0.973923
ENSG00000142910	TINAGL1	0.417339
ENSG00000121764	HCRTR1	0.819845
ENSG00000162517	PEF1	0.204762
ENSG00000235790	PEF1-AS1	0.611058
ENSG00000084636	COL16A1	0.408272
ENSG00000121753	ADGRB2	0.683077
ENSG00000134668	SPOCD1	0.876063
ENSG00000184007	PTP4A2	0.216054
ENSG00000121774	KHDRBS1	0.226938
ENSG00000121775	TMEM39B	0.272305
ENSG00000025800	KPNA6	0.176303
ENSG00000084652	TXLNA	0.194162
ENSG00000160050	CCDC28B	0.53925
ENSG00000160051	IQCC	0.525587
ENSG00000222046	DCDC2B	0.793511
ENSG00000160055	TMEM234	0.371628
ENSG00000084623	EIF3I	0.217014
ENSG00000183615	FAM167B	0.51262
ENSG00000182866	LCK	0.76678
ENSG00000116478	HDAC1	0.255788
ENSG00000175130	MARCKSL1	0.40084
ENSG00000162526	TSSK3	0.543975
ENSG00000225828	FAM229A	0.536473
ENSG00000160058	BSDC1	0.162151
ENSG00000273274	ZBTB8B	0.868492
ENSG00000160062	ZBTB8A	0.466336
ENSG00000176261	ZBTB8OS	0.287725
ENSG00000162521	RBBP4	0.258442
ENSG00000162520	SYNC	0.630852
ENSG00000162522	NHSL3	0.378473
ENSG00000134684	YARS1	0.285934
ENSG00000116497	S100PBP	0.373256
ENSG00000160097	FNDC5	0.646524
ENSG00000121905	HPCA	0.823816
ENSG00000121900	TMEM54	0.424949
ENSG00000116514	RNF19B	0.451693
ENSG00000004455	AK2	0.275552
ENSG00000142920	AZIN2	0.64513
ENSG00000116525	TRIM62	0.408549
ENSG00000160094	ZNF362	0.27009
ENSG00000184389	A3GALT2	0.817722
ENSG00000134686	PHC2	0.266148
ENSG00000284154	MIR3605	0.763529
ENSG00000222112	RN7SKP16	0.572582
ENSG00000233246	PHC2-AS1	0.977518
ENSG00000121903	ZSCAN20	0.448047
ENSG00000121904	CSMD2	0.784359
ENSG00000176256	HMGB4	0.999276
ENSG00000231163	CSMD2-AS1	1
ENSG00000142698	C1orf94	0.982646
ENSG00000163866	SMIM12	0.23235
ENSG00000189280	GJB5	0.875173
ENSG00000189433	GJB4	0.9537
ENSG00000188910	GJB3	0.866569
ENSG00000187513	GJA4	0.483547
ENSG00000116544	DLGAP3	0.746882
ENSG00000243749	TMEM35B	0.243924
ENSG00000163867	ZMYM6	0.376444
ENSG00000197056	ZMYM1	0.37066
ENSG00000116560	SFPQ	0.189259
ENSG00000146463	ZMYM4	0.263752
ENSG00000142687	KIAA0319L	0.165266
ENSG00000020129	NCDN	0.515321
ENSG00000239636	TFAP2E-AS1	0.733654
ENSG00000116819	TFAP2E	0.690303
ENSG00000126067	PSMB2	0.273993
ENSG00000142686	C1orf216	0.381652
ENSG00000092853	CLSPN	0.895836
ENSG00000134698	AGO4	0.244498
ENSG00000092847	AGO1	0.264546
ENSG00000126070	AGO3	0.396634
ENSG00000092850	TEKT2	0.861318
ENSG00000116863	ADPRS	0.206089
ENSG00000171812	COL8A2	0.625553
ENSG00000054116	TRAPPC3	0.172151
ENSG00000116871	MAP7D1	0.181502
ENSG00000054118	THRAP3	0.195518
ENSG00000214193	SH3D21	0.553173
ENSG00000196182	STK40	0.249529
ENSG00000181817	LSM10	0.176694
ENSG00000116885	OSCP1	0.590774
ENSG00000201448	SNORA63C	0.715013
ENSG00000116898	MRPS15	0.276205
ENSG00000119535	CSF3R	0.757976
ENSG00000163873	GRIK3	0.777557
ENSG00000233621	LITATS1	0.436687
ENSG00000163874	ZC3H12A	0.433015
ENSG00000163875	MEAF6	0.257809
ENSG00000163877	SNIP1	0.294713
ENSG00000163879	DNALI1	0.543097
ENSG00000134697	GNL2	0.286524
ENSG00000169218	RSPO1	0.798625
ENSG00000116922	AIRIM	0.265017
ENSG00000134690	CDCA8	0.760639
ENSG00000183317	EPHA10	0.780462
ENSG00000185090	MANEAL	0.563548
ENSG00000196449	YRDC	0.294734
ENSG00000197982	C1orf122	0.230524
ENSG00000188786	MTF1	0.343573
ENSG00000204084	INPP5B	0.320705
ENSG00000183431	SF3A3	0.23215
ENSG00000212541	RNU6-510P	0.782398
ENSG00000183386	FHL3	0.573757
ENSG00000183520	UTP11	0.351083
ENSG00000224592	MIR3659HG	0.855997
ENSG00000185668	POU3F1	0.853581
ENSG00000284623	LINC02786	0.972511
ENSG00000237290	LINC01343	0.993233
ENSG00000238063	LINC01685	0.984022
ENSG00000116954	RRAGC	0.217647
ENSG00000228436	RRAGC-DT	0.493875
ENSG00000214114	MYCBP	0.311059
ENSG00000131233	GJA9	0.879189
ENSG00000158315	RHBDL2	0.679414
ENSG00000174574	AKIRIN1	0.249086
ENSG00000168653	NDUFS5	0.089983
ENSG00000127603	MACF1	0.311525
ENSG00000183682	BMP8A	0.653027
ENSG00000090621	PABPC4	0.237267
ENSG00000228060	PABPC4-AS1	0.762387
ENSG00000163909	HEYL	0.529456
ENSG00000116981	NT5C1A	0.857404
ENSG00000116983	HPCAL4	0.78973
ENSG00000084072	PPIE	0.232706
ENSG00000116985	BMP8B	0.706768
ENSG00000198754	OXCT2	0.911728
ENSG00000285905	BMP8B-AS1	0.992963
ENSG00000043514	TRIT1	0.260078
ENSG00000236546	MYCL-AS1	0.952909
ENSG00000116990	MYCL	0.738968
ENSG00000168389	MFSD2A	0.614933
ENSG00000131236	CAP1	0.251454
ENSG00000131238	PPT1	0.207051
ENSG00000117000	RLF	0.252452
ENSG00000188800	TMCO2	0.995186
ENSG00000259943	ZMPSTE24-DT	0.288263
ENSG00000084073	ZMPSTE24	0.26092
ENSG00000049089	COL9A2	0.559859
ENSG00000084070	SMAP2	0.426625
ENSG00000187801	ZFP69B	0.671105
ENSG00000187815	ZFP69	0.392104
ENSG00000238287	EXO5-DT	0.489231
ENSG00000164002	EXO5	0.432379
ENSG00000117010	ZNF684	0.413608
ENSG00000117016	RIMS3	0.652187
ENSG00000272145	NFYC-AS1	0.449465
ENSG00000066136	NFYC	0.161757
ENSG00000117013	KCNQ4	0.574095
ENSG00000179862	CITED4	0.361396
ENSG00000171793	CTPS1	0.414991
ENSG00000281207	SLFNL1-AS1	0.683862
ENSG00000171790	SLFNL1	0.86679
ENSG00000010803	SCMH1	0.247596
ENSG00000235358	SCMH1-DT	0.970694
ENSG00000204060	FOXO6	0.654391
ENSG00000229901	FOXO6-AS1	0.736872
ENSG00000127129	EDN2	0.794573
ENSG00000127124	HIVEP3	0.560497
ENSG00000044012	GUCA2B	0.90569
ENSG00000197273	GUCA2A	0.918962
ENSG00000198815	FOXJ3	0.213632
ENSG00000177181	RIMKLA	0.702762
ENSG00000066185	ZMYND12	0.734296
ENSG00000127125	PPCS	0.173851
ENSG00000186409	CCDC30	0.679834
ENSG00000171960	PPIH	0.34875
ENSG00000065978	YBX1	0.213026
ENSG00000164007	CLDN19	0.974017
ENSG00000117385	P3H1	0.372138
ENSG00000164008	C1orf50	0.255191
ENSG00000274386	TMEM269	0.851502
ENSG00000177868	SVBP	0.31222
ENSG00000164010	ERMAP	0.278818
ENSG00000228192	ZNF691-DT	0.668319
ENSG00000164011	ZNF691	0.251157
ENSG00000117394	SLC2A1	0.496243
ENSG00000227533	SLC2A1-DT	0.622711
ENSG00000186973	CFAP144	0.83159
ENSG00000117395	EBNA1BP2	0.223874
ENSG00000243710	CFAP57	0.908488
ENSG00000179178	TMEM125	0.599072
ENSG00000253313	C1orf210	0.693702
ENSG00000066056	TIE1	0.460572
ENSG00000117400	MPL	0.612579
ENSG00000234694	CDC20-DT	0.669918
ENSG00000117399	CDC20	0.771013
ENSG00000066322	ELOVL1	0.309397
ENSG00000229431	MED8-AS1	0.565278
ENSG00000159479	MED8	0.193384
ENSG00000198198	SZT2	0.256162
ENSG00000229348	HYI-AS1	0.763041
ENSG00000142949	PTPRF	0.311951
ENSG00000066135	KDM4A	0.224422
ENSG00000236200	KDM4A-AS1	0.473635
ENSG00000126091	ST3GAL3	0.435952
ENSG00000229444	ST3GAL3-AS1	0.994046
ENSG00000117407	ARTN	0.68063
ENSG00000237950	LINC02918	0.474947
ENSG00000117408	IPO13	0.311726
ENSG00000132768	DPH2	0.241704
ENSG00000117410	ATP6V0B	0.209237
ENSG00000117411	B4GALT2	0.242318
ENSG00000159214	CCDC24	0.456192
ENSG00000196517	SLC6A9	0.547879
ENSG00000171872	KLF17	0.959387
ENSG00000178028	DMAP1	0.227952
ENSG00000117419	ERI3	0.218911
ENSG00000233602	ERI3-IT1	0.823729
ENSG00000187147	RNF220	0.288232
ENSG00000126106	TMEM53	0.437697
ENSG00000198520	ARMH1	0.626646
ENSG00000200169	RNU5D-1	0.969823
ENSG00000142945	KIF2C	0.829281
ENSG00000142937	RPS8	0.204703
ENSG00000200913	SNORD46	0.597685
ENSG00000142959	BEST4	0.810169
ENSG00000173846	PLK3	0.399572
ENSG00000188396	DYNLT4	0.677977
ENSG00000222009	BTBD19	0.518292
ENSG00000117425	PTCH2	0.608687
ENSG00000070785	EIF2B3	0.234596
ENSG00000126107	HECTD3	0.188565
ENSG00000126088	UROD	0.202231
ENSG00000162415	ZSWIM5	0.512285
ENSG00000281912	LINC01144	0.532069
ENSG00000186603	HPDL	0.691223
ENSG00000132781	MUTYH	0.350036
ENSG00000132773	TOE1	0.331659
ENSG00000070759	TESK2	0.364185
ENSG00000280670	CCDC163	0.468657
ENSG00000132763	MMACHC	0.392284
ENSG00000117450	PRDX1	0.173695
ENSG00000117448	AKR1A1	0.194766
ENSG00000132780	NASP	0.250541
ENSG00000159588	CCDC17	0.635481
ENSG00000159592	GPBP1L1	0.179777
ENSG00000159596	TMEM69	0.269555
ENSG00000197429	IPP	0.388715
ENSG00000086015	MAST2	0.319804
ENSG00000117461	PIK3R3	0.458082
ENSG00000117472	TSPAN1	0.695182
ENSG00000250719	P3R3URF	0.999233
ENSG00000085998	POMGNT1	0.196363
ENSG00000171357	LURAP1	0.525388
ENSG00000085999	RAD54L	0.827637
ENSG00000132128	LRRC41	0.203653
ENSG00000173660	UQCRH	0.177596
ENSG00000117481	NSUN4	0.576529
ENSG00000117480	FAAH	0.356548
ENSG00000224863	LINC01398	0.971424
ENSG00000197587	DMBX1	0.985174
ENSG00000282881	TMEM275	0.939716
ENSG00000269956	MKNK1-AS1	0.722623
ENSG00000162456	KNCN	0.909923
ENSG00000079277	MKNK1	0.300582
ENSG00000142961	MOB3C	0.24084
ENSG00000123472	ATPAF1	0.215698
ENSG00000186118	TEX38	0.979783
ENSG00000228237	EFCAB14-AS1	0.884278
ENSG00000159658	EFCAB14	0.165396
ENSG00000142973	CYP4B1	0.673621
ENSG00000187048	CYP4A11	0.924809
ENSG00000186377	CYP4X1	0.547347
ENSG00000186160	CYP4Z1	0.774381
ENSG00000225506	CYP4A22-AS1	0.834011
ENSG00000162365	CYP4A22	0.937942
ENSG00000224805	LINC00853	0.718605
ENSG00000162366	PDZK1IP1	0.7152
ENSG00000162367	TAL1	0.590857
ENSG00000123473	STIL	0.778826
ENSG00000162368	CMPK1	0.18282
ENSG00000225762	LINC01389	0.79808
ENSG00000186790	FOXE3	0.920426
ENSG00000237424	FOXD2-AS1	0.69466
ENSG00000186564	FOXD2	0.826055
ENSG00000227947	LINC01738	0.955405
ENSG00000269113	TRABD2B	0.71634
ENSG00000226133	LINC02794	0.977351
ENSG00000117834	SLC5A9	0.761961
ENSG00000132122	SPATA6	0.601412
ENSG00000186094	AGBL4	0.852645
ENSG00000162373	BEND5	0.400288
ENSG00000162374	ELAVL4	0.854889
ENSG00000284696	LINC02808	0.999354
ENSG00000142700	DMRTA2	0.946955
ENSG00000225767	FAF1-AS1	0.992791
ENSG00000185104	FAF1	0.318083
ENSG00000123080	CDKN2C	0.393715
ENSG00000204006	C1orf185	1
ENSG00000123091	RNF11	0.202227
ENSG00000085831	TTC39A	0.746862
ENSG00000261664	TTC39A-AS1	0.90295
ENSG00000085832	EPS15	0.219156
ENSG00000227070	EPS15-AS1	0.747836
ENSG00000117859	OSBPL9	0.251173
ENSG00000078618	NRDC	0.225675
ENSG00000169213	RAB3B	0.810452
ENSG00000117862	TXNDC12	0.205099
ENSG00000198841	KTI12	0.367088
ENSG00000228369	TXNDC12-AS1	0.993194
ENSG00000134717	BTF3L4	0.212826
ENSG00000157077	ZFYVE9	0.363756
ENSG00000154222	CC2D1B	0.251244
ENSG00000085840	ORC1	0.818248
ENSG00000134748	PRPF38A	0.237295
ENSG00000134744	TUT4	0.320516
ENSG00000116157	GPX7	0.394825
ENSG00000182183	SHISAL2A	0.899195
ENSG00000162377	COA7	0.361288
ENSG00000162378	ZYG11B	0.357214
ENSG00000203995	ZYG11A	0.900475
ENSG00000121310	ECHDC2	0.302944
ENSG00000116171	SCP2	0.305588
ENSG00000174348	PODN	0.489179
ENSG00000162383	SLC1A7	0.6268
ENSG00000157184	CPT2	0.338923
ENSG00000162384	CZIB	0.175133
ENSG00000259818	CZIB-DT	0.966359
ENSG00000162385	MAGOH	0.255494
ENSG00000226754	MAGOH-DT	0.863863
ENSG00000157193	LRP8	0.699286
ENSG00000225675	LRP8-DT	0.881757
ENSG00000230138	LINC02812	0.936425
ENSG00000143006	DMRTB1	0.999413
ENSG00000174332	GLIS1	0.72105
ENSG00000058804	NDC1	0.475637
ENSG00000058799	YIPF1	0.220073
ENSG00000211452	DIO1	0.916907
ENSG00000081870	IFT25	0.340212
ENSG00000116212	LRRC42	0.279813
ENSG00000203985	LDLRAD1	0.933864
ENSG00000116209	TMEM59	0.174771
ENSG00000116205	TCEANC2	0.455693
ENSG00000157211	CDCP2	0.859619
ENSG00000215883	CYB5RL	0.350359
ENSG00000116221	MRPL37	0.243327
ENSG00000157216	SSBP3	0.272968
ENSG00000198711	SSBP3-AS1	0.520807
ENSG00000162390	ACOT11	0.513567
ENSG00000162391	FAM151A	0.877951
ENSG00000184313	MROH7	0.637938
ENSG00000243725	TTC4	0.215975
ENSG00000162396	PARS2	0.438325
ENSG00000006555	TTC22	0.731606
ENSG00000162398	CIMAP2	0.916829
ENSG00000116133	DHCR24	0.467797
ENSG00000233203	DHCR24-DT	0.938763
ENSG00000143001	TMEM61	0.78638
ENSG00000162399	BSND	0.96702
ENSG00000169174	PCSK9	0.796972
ENSG00000162402	USP24	0.276816
ENSG00000233079	LINC01755	0.988168
ENSG00000230250	LINC01753	1
ENSG00000223956	LINC01767	0.848656
ENSG00000162407	PLPP3	0.339053
ENSG00000162409	PRKAA2	0.599914
ENSG00000187889	FYB2	0.826856
ENSG00000157131	C8A	0.958471
ENSG00000021852	C8B	0.954531
ENSG00000173406	DAB1	0.796978
ENSG00000226759	DAB1-AS1	0.999927
ENSG00000162600	OMA1	0.30914
ENSG00000184292	TACSTD2	0.723488
ENSG00000162601	MYSM1	0.280782
ENSG00000177606	JUN	0.251656
ENSG00000234807	JUN-DT	0.589942
ENSG00000232453	LINC02777	0.622797
ENSG00000224609	FGGY-DT	0.7344
ENSG00000172456	FGGY	0.604799
ENSG00000134709	HOOK1	0.604473
ENSG00000134716	CYP2J2	0.55778
ENSG00000162598	C1orf87	0.951944
ENSG00000226476	LINC01748	0.888095
ENSG00000162599	NFIA	0.351202
ENSG00000237853	NFIA-AS1	0.990626
ENSG00000162604	TM2D1	0.265643
ENSG00000271200	PATJ-DT	0.595127
ENSG00000132849	PATJ	0.497253
ENSG00000240563	L1TD1	0.885773
ENSG00000132854	KANK4	0.863988
ENSG00000162607	USP1	0.308337
ENSG00000116641	DOCK7	0.422681
ENSG00000132855	ANGPTL3	0.920729
ENSG00000235545	DOCK7-DT	0.710047
ENSG00000125703	ATG4C	0.332577
ENSG00000224209	LINC00466	0.99014
ENSG00000230798	FOXD3-AS1	0.897177
ENSG00000142856	ITGB3BP	0.47919
ENSG00000187140	FOXD3	0.9072
ENSG00000088035	ALG6	0.397527
ENSG00000203965	EFCAB7	0.444768
ENSG00000116652	DLEU2L	0.704042
ENSG00000079739	PGM1	0.40879
ENSG00000244256	RN7SL130P	0.5993
ENSG00000185483	ROR1	0.652882
ENSG00000223949	ROR1-AS1	0.978741
ENSG00000177414	UBE2U	0.992672
ENSG00000158966	CACHD1	0.436514
ENSG00000162437	RAVER2	0.374264
ENSG00000162434	JAK1	0.242577
ENSG00000226891	LINC01359	0.656017
ENSG00000162433	AK4	0.364528
ENSG00000116675	DNAJC6	0.69231
ENSG00000213625	LEPROT	0.223537
ENSG00000116678	LEPR	0.570944
ENSG00000184588	PDE4B	0.501917
ENSG00000227466	PDE4B-AS1	1
ENSG00000118473	SGIP1	0.589344
ENSG00000152760	DYNLT5	0.636469
ENSG00000172410	INSL5	0.924462
ENSG00000152763	DNAI4	0.772394
ENSG00000198160	MIER1	0.265453
ENSG00000116704	SLC35D1	0.377156
ENSG00000203963	C1orf141	0.990373
ENSG00000162594	IL23R	0.962965
ENSG00000081985	IL12RB2	0.795081
ENSG00000142864	SERBP1	0.289841
ENSG00000235200	LINC01702	0.952587
ENSG00000116717	GADD45A	0.35451
ENSG00000172380	GNG12	0.347663
ENSG00000232284	GNG12-AS1	0.753521
ENSG00000162595	DIRAS3	0.669789
ENSG00000116729	WLS	0.316291
ENSG00000116745	RPE65	0.948812
ENSG00000024526	DEPDC1	0.895719
ENSG00000235446	LINC02791	1
ENSG00000033122	LRRC7	0.839575
ENSG00000237919	LRRC7-AS1	0.99043
ENSG00000066557	LRRC40	0.346527
ENSG00000116754	SRSF11	0.207552
ENSG00000118454	ANKRD13C	0.336199
ENSG00000197568	ANKRD13C-DT	0.267305
ENSG00000226088	LINC03102	0.916779
ENSG00000116761	CTH	0.575191
ENSG00000229051	LINC01788	0.975931
ENSG00000050628	PTGER3	0.739219
ENSG00000235079	ZRANB2-AS1	0.749631
ENSG00000132485	ZRANB2	0.206583
ENSG00000207721	MIR186	0.768553
ENSG00000172260	NEGR1	0.517066
ENSG00000227016	LINC02796	0.996888
ENSG00000233973	LINC01360	0.999477
ENSG00000162620	LRRIQ3	0.955591
ENSG00000254685	FPGT	0.29985
ENSG00000116783	TNNI3K	0.666021
ENSG00000178965	ERICH3	0.858179
ENSG00000234497	ERICH3-AS1	0.999531
ENSG00000116791	CRYZ	0.358799
ENSG00000162623	TYW3	0.312604
ENSG00000162624	LHX8	0.963523
ENSG00000137968	SLC44A5	0.727178
ENSG00000117054	ACADM	0.347928
ENSG00000137955	RABGGTB	0.254964
ENSG00000057468	MSH4	0.834292
ENSG00000154007	ASB17	0.999638
ENSG00000184005	ST6GALNAC3	0.597923
ENSG00000117069	ST6GALNAC5	0.697662
ENSG00000142892	PIGK	0.371864
ENSG00000154027	AK5	0.786721
ENSG00000036549	ZZZ3	0.298715
ENSG00000077254	USP33	0.268882
ENSG00000180488	MIGA1	0.361835
ENSG00000235927	NEXN-AS1	0.798368
ENSG00000162614	NEXN	0.533964
ENSG00000162613	FUBP1	0.257226
ENSG00000162616	DNAJB4	0.41138
ENSG00000137960	GIPC2	0.588381
ENSG00000122420	PTGFR	0.72851
ENSG00000137959	IFI44L	0.728683
ENSG00000137965	IFI44	0.494694
ENSG00000162618	ADGRL4	0.571261
ENSG00000285462	LINC02792	1
ENSG00000234184	LINC01781	0.948705
ENSG00000117114	ADGRL2	0.491125
ENSG00000233008	LINC01725	0.935372
ENSG00000231364	LINC01712	0.998343
ENSG00000137941	TTLL7	0.498256
ENSG00000271576	PRKACB-DT	0.431912
ENSG00000142875	PRKACB	0.426098
ENSG00000203943	SAMD13	0.738568
ENSG00000137976	DNASE2B	0.892629
ENSG00000117133	RPF1	0.174136
ENSG00000174021	GNG5	0.222797
ENSG00000122432	SPATA1	0.764039
ENSG00000117151	CTBS	0.371047
ENSG00000180869	LINC01555	0.990293
ENSG00000117155	SSX2IP	0.601912
ENSG00000171517	LPAR3	0.774494
ENSG00000153898	MCOLN2	0.817297
ENSG00000162643	DNAI3	0.921439
ENSG00000055732	MCOLN3	0.71077
ENSG00000097096	SYDE2	0.632636
ENSG00000162642	C1orf52	0.197601
ENSG00000142867	BCL10	0.351067
ENSG00000223653	BCL10-AS1	0.898591
ENSG00000153904	DDAH1	0.347304
ENSG00000142871	CCN1	0.399802
ENSG00000117174	ZNHIT6	0.338318
ENSG00000171502	COL24A1	0.70078
ENSG00000285210	LINC02795	0.668089
ENSG00000122417	ODF2L	0.396277
ENSG00000137975	CLCA2	0.923709
ENSG00000016490	CLCA1	0.927532
ENSG00000016602	CLCA4	0.864828
ENSG00000236915	CLCA4-AS1	0.829244
ENSG00000097033	SH3GLB1	0.199627
ENSG00000183291	SELENOF	0.190249
ENSG00000153936	HS2ST1	0.394791
ENSG00000267272	LINC01140	0.622972
ENSG00000143013	LMO4	0.370095
ENSG00000227290	LINC01364	0.994014
ENSG00000065243	PKN2	0.25667
ENSG00000137947	GTF2B	0.211418
ENSG00000137944	KYAT3	0.21665
ENSG00000213516	RBMXL1	0.259941
ENSG00000117226	GBP3	0.425786
ENSG00000117228	GBP1	0.384738
ENSG00000162645	GBP2	0.365046
ENSG00000213512	GBP7	0.939156
ENSG00000162654	GBP4	0.533708
ENSG00000154451	GBP5	0.784916
ENSG00000183347	GBP6	0.96591
ENSG00000197147	LRRC8B	0.537284
ENSG00000231999	LRRC8C-DT	0.676406
ENSG00000171488	LRRC8C	0.514158
ENSG00000272931	LRRC8D-DT	0.750632
ENSG00000171492	LRRC8D	0.410464
ENSG00000162664	ZNF326	0.287127
ENSG00000143032	BARHL2	0.975813
ENSG00000233593	LINC02609	0.756173
ENSG00000285532	LINC02788	0.984495
ENSG00000225446	LINC01763	0.945208
ENSG00000122482	ZNF644	0.289868
ENSG00000162669	HFM1	0.785221
ENSG00000097046	CDC7	0.553284
ENSG00000069702	TGFBR3	0.43996
ENSG00000137948	BRDT	0.996592
ENSG00000172031	EPHX4	0.822968
ENSG00000189195	BTBD8	0.58269
ENSG00000203910	C1orf146	0.965121
ENSG00000174842	GLMN	0.337014
ENSG00000122484	RPAP2	0.52619
ENSG00000162676	GFI1	0.741536
ENSG00000067208	EVI5	0.3617
ENSG00000122406	RPL5	0.185296
ENSG00000154511	DIPK1A	0.281666
ENSG00000206680	SNORD21	0.516614
ENSG00000207523	SNORA66	0.463078
ENSG00000143033	MTF2	0.369686
ENSG00000117500	TMED5	0.268282
ENSG00000122483	CCDC18	0.71282
ENSG00000223745	CCDC18-AS1	0.395097
ENSG00000117505	DR1	0.283024
ENSG00000137942	FNBP1L	0.307616
ENSG00000137936	BCAR3	0.35617
ENSG00000224093	BCAR3-AS1	0.838236
ENSG00000067334	DNTTIP2	0.238101
ENSG00000023909	GCLM	0.406385
ENSG00000198691	ABCA4	0.922005
ENSG00000137962	ARHGAP29	0.453006
ENSG00000226835	ARHGAP29-AS1	0.984612
ENSG00000117528	ABCD3	0.273343
ENSG00000117525	F3	0.313594
ENSG00000143036	SLC44A3	0.487627
ENSG00000117519	CNN3	0.230887
ENSG00000235501	CNN3-DT	0.391919
ENSG00000172339	ALG14	0.391157
ENSG00000152078	TLCD4	0.496911
ENSG00000226026	RWDD3-DT	0.604113
ENSG00000122481	RWDD3	0.237729
ENSG00000228504	LINC01760	1
ENSG00000230434	LINC01650	1
ENSG00000228971	LINC02607	0.92965
ENSG00000237435	LINC02790	0.999672
ENSG00000117569	PTBP2	0.378829
ENSG00000188641	DPYD	0.443979
ENSG00000235777	DPYD-AS2	0.998263
ENSG00000225206	MIR137HG	0.871706
ENSG00000280040	SNX7-DT	0.81094
ENSG00000162627	SNX7	0.343881
ENSG00000117598	PLPPR5	0.859725
ENSG00000117600	PLPPR4	0.713646
ENSG00000099260	PALMD	0.479574
ENSG00000156869	FRRS1	0.56143
ENSG00000162688	AGL	0.459528
ENSG00000117620	SLC35A3	0.443109
ENSG00000156875	MFSD14A	0.184424
ENSG00000156876	SASS6	0.592034
ENSG00000122435	TRMT13	0.309512
ENSG00000122477	LRRC39	0.678234
ENSG00000137992	DBT	0.203014
ENSG00000224616	RTCA-AS1	0.46927
ENSG00000137996	RTCA	0.216754
ENSG00000079335	CDC14A	0.578654
ENSG00000181656	GPR88	0.871782
ENSG00000230402	LINC01349	1
ENSG00000162692	VCAM1	0.642386
ENSG00000162694	EXTL2	0.30587
ENSG00000162695	SLC30A7	0.320383
ENSG00000117543	DPH5	0.294101
ENSG00000233184	DPH5-DT	0.530646
ENSG00000225938	S1PR1-DT	0.634573
ENSG00000170989	S1PR1	0.410932
ENSG00000231671	LINC01307	0.999007
ENSG00000226715	LINC01709	0.987831
ENSG00000118733	OLFM3	0.885567
ENSG00000060718	COL11A1	0.811751
ENSG00000185946	RNPC3	0.290145
ENSG00000240038	AMY2B	0.573416
ENSG00000243480	AMY2A	0.923115
ENSG00000174876	AMY1B	0.947777
ENSG00000230768	LINC01676	1
ENSG00000233047	LINC01677	1
ENSG00000237460	LINC01661	1
ENSG00000198890	PRMT6	0.363115
ENSG00000162631	NTNG1	0.709522
ENSG00000134215	VAV3	0.618131
ENSG00000230489	VAV3-AS1	0.973461
ENSG00000085491	SLC25A24	0.454706
ENSG00000196427	NBPF4	0.967844
ENSG00000186086	NBPF6	0.967284
ENSG00000162636	EEIG2	0.395039
ENSG00000162639	HENMT1	0.64316
ENSG00000134186	PRPF38B	0.280777
ENSG00000143107	FNDC7	0.954451
ENSG00000116266	STXBP3	0.252435
ENSG00000162641	AKNAD1	0.933104
ENSG00000203897	SPATA42	0.993211
ENSG00000121957	GPSM2	0.525004
ENSG00000121940	CLCC1	0.266476
ENSG00000085433	WDR47	0.373681
ENSG00000197780	TAF13	0.226802
ENSG00000273382	TMEM167B-DT	0.547412
ENSG00000215717	TMEM167B	0.12969
ENSG00000179902	CFAP276	0.895038
ENSG00000116299	ELAPOR1	0.714151
ENSG00000031698	SARS1	0.14944
ENSG00000143126	CELSR2	0.49823
ENSG00000134222	PSRC1	0.552695
ENSG00000221986	MYBPHL	0.932752
ENSG00000134243	SORT1	0.357022
ENSG00000143106	PSMA5	0.312867
ENSG00000143028	SYPL2	0.715927
ENSG00000162650	ATXN7L2	0.44532
ENSG00000174151	CYB561D1	0.345166
ENSG00000181754	AMIGO1	0.452425
ENSG00000156097	GPR61	0.81609
ENSG00000065135	GNAI3	0.309506
ENSG00000134183	GNAT2	0.894238
ENSG00000116337	AMPD2	0.373181
ENSG00000168765	GSTM4	0.262711
ENSG00000213366	GSTM2	0.38898
ENSG00000134184	GSTM1	0.48269
ENSG00000134201	GSTM5	0.519075
ENSG00000134202	GSTM3	0.453777
ENSG00000198758	EPS8L3	0.881736
ENSG00000184371	CSF1	0.401245
ENSG00000168710	AHCYL1	0.183604
ENSG00000143093	STRIP1	0.224722
ENSG00000156150	ALX3	0.934258
ENSG00000186150	UBL4B	0.96966
ENSG00000197106	SLC6A17	0.789345
ENSG00000227091	SLC6A17-AS1	0.989607
ENSG00000224965	KCNC4-DT	0.834987
ENSG00000116396	KCNC4	0.396589
ENSG00000227963	RBM15-AS1	0.816086
ENSG00000162775	RBM15	0.544278
ENSG00000224699	LAMTOR5-AS1	0.808395
ENSG00000168679	SLC16A4	0.558669
ENSG00000134248	LAMTOR5	0.126008
ENSG00000143125	PROK1	0.90943
ENSG00000177301	KCNA2	0.815598
ENSG00000177272	KCNA3	0.797702
ENSG00000143119	CD53	0.593115
ENSG00000121931	LRIF1	0.434016
ENSG00000156171	DRAM2	0.384101
ENSG00000134255	CEPT1	0.451222
ENSG00000162777	DENND2D	0.607985
ENSG00000064886	CHI3L2	0.805605
ENSG00000134216	CHIA	0.960382
ENSG00000173947	CIMAP3	0.670396
ENSG00000085465	OVGP1	0.471512
ENSG00000116455	WDR77	0.25156
ENSG00000116459	ATP5PB	0.17083
ENSG00000143110	C1orf162	0.569605
ENSG00000121933	TMIGD3	0.76513
ENSG00000282608	ADORA3	0.559735
ENSG00000116473	RAP1A	0.312903
ENSG00000231346	LINC01160	0.655703
ENSG00000197852	INKA2	0.498567
ENSG00000227811	INKA2-AS1	0.765288
ENSG00000064703	DDX20	0.594418
ENSG00000171385	KCND3	0.569567
ENSG00000232558	KCND3-IT1	0.990735
ENSG00000237556	KCND3-AS1	0.996549
ENSG00000231437	LINC01750	0.724923
ENSG00000231246	LINC02884	0.656507
ENSG00000143079	CTTNBP2NL	0.363697
ENSG00000134245	WNT2B	0.548309
ENSG00000007341	ST7L	0.503816
ENSG00000116489	CAPZA1	0.277156
ENSG00000155363	MOV10	0.311359
ENSG00000155366	RHOC	0.215415
ENSG00000155367	PPM1J	0.72367
ENSG00000261595	PPM1J-DT	0.999332
ENSG00000184599	TAFA3	0.935814
ENSG00000215866	LINC01356	0.954792
ENSG00000226419	SLC16A1-AS1	0.646806
ENSG00000155380	SLC16A1	0.405456
ENSG00000238198	LRIG2-DT	0.578736
ENSG00000198799	LRIG2	0.349085
ENSG00000081026	MAGI3	0.37168
ENSG00000116793	PHTF1	0.530965
ENSG00000081019	RSBN1	0.327252
ENSG00000226167	AP4B1-AS1	0.485114
ENSG00000134242	PTPN22	0.779073
ENSG00000188761	BCL2L15	0.788832
ENSG00000134262	AP4B1	0.327721
ENSG00000118655	DCLRE1B	0.482127
ENSG00000235527	HIPK1-AS1	0.88512
ENSG00000163349	HIPK1	0.282843
ENSG00000116774	OLFML3	0.474927
ENSG00000134207	SYT6	0.838742
ENSG00000197323	TRIM33	0.242845
ENSG00000116752	BCAS2	0.154606
ENSG00000175984	DENND2C	0.706762
ENSG00000116748	AMPD1	0.955668
ENSG00000213281	NRAS	0.394074
ENSG00000009307	CSDE1	0.228867
ENSG00000052723	SIKE1	0.28482
ENSG00000198765	SYCP1	0.997318
ENSG00000134200	TSHB	0.979701
ENSG00000134198	TSPAN2	0.626795
ENSG00000233730	LINC01765	0.885992
ENSG00000228035	NGF-AS1	0.862111
ENSG00000134259	NGF	0.698993
ENSG00000173218	VANGL1	0.496406
ENSG00000118729	CASQ2	0.692302
ENSG00000177551	NHLH2	0.904958
ENSG00000228127	LINC01649	0.936587
ENSG00000163393	SLC22A15	0.472005
ENSG00000173212	MAB21L3	0.888526
ENSG00000163399	ATP1A1	0.261026
ENSG00000203865	ATP1A1-AS1	0.538329
ENSG00000233154	LINC01762	0.954546
ENSG00000116815	CD58	0.476125
ENSG00000143061	IGSF3	0.575683
ENSG00000116824	CD2	0.754545
ENSG00000134247	PTGFRN	0.429078
ENSG00000134256	CD101	0.602168
ENSG00000116830	TTF2	0.614991
ENSG00000134253	TRIM45	0.463736
ENSG00000134258	VTCN1	0.875243
ENSG00000235202	LINC01525	1
ENSG00000198162	MAN1A2	0.224552
ENSG00000236866	TENT5C-DT	0.998176
ENSG00000183508	TENT5C	0.624289
ENSG00000196505	GDAP2	0.337429
ENSG00000065183	WDR3	0.445766
ENSG00000155761	SPAG17	0.913183
ENSG00000092607	TBX15	0.830862
ENSG00000116874	WARS2	0.316491
ENSG00000224238	WARS2-IT1	0.763323
ENSG00000231365	WARS2-AS1	0.411443
ENSG00000116882	HAO2	0.927102
ENSG00000203859	HSD3B2	0.960289
ENSG00000203857	HSD3B1	0.976197
ENSG00000260941	LINC00622	0.543844
ENSG00000143067	ZNF697	0.519897
ENSG00000092621	PHGDH	0.359591
ENSG00000134240	HMGCS2	0.773972
ENSG00000134193	REG4	0.923496
ENSG00000134249	ADAM30	0.999969
ENSG00000134250	NOTCH2	0.397227
ENSG00000265808	SEC22B	0.416332
ENSG00000270231	NBPF8	0.405422
ENSG00000286106	NOTCH2NLR	0.683981
ENSG00000273136	NBPF26	0.445282
ENSG00000226067	LINC00623	0.452902
ENSG00000277610	RNVU1-4	0.898673
ENSG00000188610	FAM72B	0.898722
ENSG00000171943	SRGAP2C	0.580149
ENSG00000227082	LINC02798	0.822472
ENSG00000273213	H3-7	0.803016
ENSG00000263513	FAM72C	0.930846
ENSG00000207205	RNVU1-15	0.906584
ENSG00000266338	NBPF15	0.376819
ENSG00000288905	LSP1P5	0.565319
ENSG00000196369	SRGAP2B	0.750903
ENSG00000215784	FAM72D	0.903874
ENSG00000162825	NBPF20	0.761022
ENSG00000270722	RNVU1-31	0.971605
ENSG00000117262	GPR89A	0.316531
ENSG00000174827	PDZK1	0.799362
ENSG00000117281	CD160	0.801328
ENSG00000265491	RNF115	0.32614
ENSG00000186141	POLR3C	0.305618
ENSG00000186364	NUDT17	0.409524
ENSG00000131788	PIAS3	0.270221
ENSG00000198483	ANKRD35	0.599666
ENSG00000143127	ITGA10	0.657735
ENSG00000131779	PEX11B	0.164621
ENSG00000265241	RBM8A	0.156512
ENSG00000234222	LIX1L-AS1	0.814209
ENSG00000271601	LIX1L	0.303313
ENSG00000272031	ANKRD34A	0.667265
ENSG00000121851	POLR3GL	0.178975
ENSG00000265972	TXNIP	0.246046
ENSG00000168509	HJV	0.918429
ENSG00000233396	LINC01719	0.808414
ENSG00000271425	NBPF10	0.543346
ENSG00000264343	NOTCH2NLA	0.886982
ENSG00000270339	PPIAL4H	0.935888
ENSG00000274428	RNVU1-25	0.969866
ENSG00000268043	NBPF12	0.478611
ENSG00000131791	PRKAB2	0.287629
ENSG00000131781	FMO5	0.679443
ENSG00000131778	CHD1L	0.231491
ENSG00000278811	LINC00624	0.848157
ENSG00000116128	BCL9	0.36484
ENSG00000162836	ACP6	0.393221
ENSG00000265107	GJA5	0.617601
ENSG00000121634	GJA8	0.999515
ENSG00000188092	GPR89B	0.347617
ENSG00000206791	RNU1-129P	0.977454
ENSG00000206585	RNVU1-7	0.942686
ENSG00000263956	NBPF11	0.409292
ENSG00000232265	LINC02805	0.9717
ENSG00000274020	LINC01138	0.541552
ENSG00000238107	LINC02806	0.996954
ENSG00000207340	RNVU1-1	0.804613
ENSG00000238825	RNVU1-2	0.996423
ENSG00000201183	RNVU1-3	0.749663
ENSG00000274210	RNVU1-27	0.860839
ENSG00000270629	NBPF14	0.50268
ENSG00000286019	NOTCH2NLB	0.674409
ENSG00000178104	PDE4DIP	0.586075
ENSG00000269713	NBPF9	0.40393
ENSG00000286219	NOTCH2NLC	0.57034
ENSG00000271383	NBPF19	0.400099
ENSG00000288867	PPIAL4C	0.920033
ENSG00000206828	RNVU1-30	0.725871
ENSG00000150337	FCGR1A	0.813416
ENSG00000203814	H2BC18	0.740308
ENSG00000183598	H3C13	0.684919
ENSG00000288859	H2AC19	0.887305
ENSG00000184678	H2BC21	0.355798
ENSG00000184260	H2AC20	0.522962
ENSG00000184270	H2AC21	0.733648
ENSG00000178096	BOLA1	0.149397
ENSG00000159164	SV2A	0.613345
ENSG00000143368	SF3B4	0.188304
ENSG00000014914	MTMR11	0.478543
ENSG00000264522	OTUD7B	0.437782
ENSG00000136631	VPS45	0.265021
ENSG00000023902	PLEKHO1	0.388264
ENSG00000285554	LINC02988	0.793565
ENSG00000143401	ANP32E	0.373069
ENSG00000118298	CA14	0.792466
ENSG00000117362	APH1A	0.135786
ENSG00000118292	C1orf54	0.384251
ENSG00000159208	CIART	0.415766
ENSG00000266472	MRPS21	0.121724
ENSG00000117360	PRPF3	0.222562
ENSG00000163125	RPRD2	0.275546
ENSG00000143374	TARS2	0.272482
ENSG00000143369	ECM1	0.623329
ENSG00000228126	FALEC	0.830752
ENSG00000237781	ADAMTSL4-AS2	0.652991
ENSG00000143382	ADAMTSL4	0.436774
ENSG00000264553	MIR4257	0.738616
ENSG00000203804	ADAMTSL4-AS1	0.809819
ENSG00000143384	MCL1	0.205058
ENSG00000277452	RN7SL473P	0.788705
ENSG00000274963	RN7SL600P	0.719832
ENSG00000143420	ENSA	0.126376
ENSG00000143457	GOLPH3L	0.237067
ENSG00000143452	HORMAD1	0.964652
ENSG00000163131	CTSS	0.604326
ENSG00000143387	CTSK	0.499023
ENSG00000143437	ARNT	0.253061
ENSG00000143379	SETDB1	0.271272
ENSG00000143418	CERS2	0.255899
ENSG00000143412	ANXA9	0.509298
ENSG00000143409	MINDY1	0.283536
ENSG00000143363	PRUNE1	0.275003
ENSG00000163141	BNIPL	0.83086
ENSG00000143443	C1orf56	0.622608
ENSG00000197622	CDC42SE1	0.292689
ENSG00000213190	MLLT11	0.592898
ENSG00000143458	GABPB2	0.354383
ENSG00000143434	SEMA6C	0.489051
ENSG00000163154	TNFAIP8L2	0.674812
ENSG00000163156	SCNM1	0.208197
ENSG00000163155	LYSMD1	0.298059
ENSG00000163157	TMOD4	0.908334
ENSG00000163159	VPS72	0.162394
ENSG00000143398	PIP5K1A	0.259246
ENSG00000159352	PSMD4	0.129232
ENSG00000232671	ZNF687-AS1	0.67683
ENSG00000143373	ZNF687	0.231914
ENSG00000143393	PI4KB	0.183284
ENSG00000237976	RFX5-AS1	0.720274
ENSG00000143390	RFX5	0.365559
ENSG00000143416	SELENBP1	0.425967
ENSG00000159377	PSMB4	0.111611
ENSG00000143442	POGZ	0.256898
ENSG00000143375	CGN	0.555568
ENSG00000143367	TUFT1	0.552126
ENSG00000143376	SNX27	0.288485
ENSG00000159409	CELF3	0.787194
ENSG00000178796	RIIAD1	0.850547
ENSG00000143436	MRPL9	0.178427
ENSG00000143450	OAZ3	0.890222
ENSG00000182134	TDRKH	0.573653
ENSG00000203288	TDRKH-AS1	0.684505
ENSG00000213171	LINGO4	0.893469
ENSG00000143365	RORC	0.618477
ENSG00000225556	C2CD4D	0.75403
ENSG00000234614	C2CD4D-AS1	0.562387
ENSG00000196407	THEM5	0.876326
ENSG00000159445	THEM4	0.319077
ENSG00000197747	S100A10	0.317308
ENSG00000163191	S100A11	0.358388
ENSG00000159450	TCHH	0.874048
ENSG00000215853	RPTN	0.981964
ENSG00000236427	CCDST	0.955101
ENSG00000143631	FLG	0.944935
ENSG00000143520	FLG2	0.972055
ENSG00000143536	CRNN	0.939647
ENSG00000186207	LCE5A	0.974912
ENSG00000169509	CRCT1	0.934918
ENSG00000185966	LCE3E	0.976596
ENSG00000163202	LCE3D	0.974292
ENSG00000187223	LCE2D	0.986513
ENSG00000187180	LCE2C	0.986593
ENSG00000159455	LCE2B	0.983209
ENSG00000187173	LCE2A	0.986117
ENSG00000187170	LCE4A	0.990963
ENSG00000198854	KPLCE	0.980266
ENSG00000203786	KPRP	0.969619
ENSG00000240386	LCE1F	0.985404
ENSG00000186226	LCE1E	0.98663
ENSG00000172155	LCE1D	0.988038
ENSG00000197084	LCE1C	0.976659
ENSG00000196734	LCE1B	0.98368
ENSG00000186844	LCE1A	0.983593
ENSG00000235942	LCE6A	0.98707
ENSG00000285946	LCE7A	0.991566
ENSG00000163206	SMCP	0.993721
ENSG00000163207	IVL	0.926793
ENSG00000283227	SPRR5	0.976981
ENSG00000184148	SPRR4	0.969668
ENSG00000169474	SPRR1A	0.917736
ENSG00000163209	SPRR3	0.918264
ENSG00000169469	SPRR1B	0.915208
ENSG00000163216	SPRR2D	0.948549
ENSG00000241794	SPRR2A	0.946908
ENSG00000196805	SPRR2B	0.959812
ENSG00000203785	SPRR2E	0.933073
ENSG00000244094	SPRR2F	0.970277
ENSG00000159516	SPRR2G	0.968186
ENSG00000203784	LELP1	0.998648
ENSG00000203783	PRR9	0.988243
ENSG00000203782	LORICRIN	0.94785
ENSG00000159527	PGLYRP3	0.940319
ENSG00000163218	PGLYRP4	0.938743
ENSG00000163220	S100A9	0.582545
ENSG00000163221	S100A12	0.824352
ENSG00000143546	S100A8	0.677823
ENSG00000143556	S100A7	0.899629
ENSG00000197956	S100A6	0.255879
ENSG00000196420	S100A5	0.844195
ENSG00000196154	S100A4	0.426037
ENSG00000188015	S100A3	0.670797
ENSG00000196754	S100A2	0.833692
ENSG00000188643	S100A16	0.442145
ENSG00000189334	S100A14	0.731135
ENSG00000189171	S100A13	0.271557
ENSG00000160678	S100A1	0.619501
ENSG00000160679	CHTOP	0.164316
ENSG00000143553	SNAPIN	0.124391
ENSG00000143621	ILF2	0.202529
ENSG00000169418	NPR1	0.606397
ENSG00000274940	MIR8083	0.89381
ENSG00000143624	INTS3	0.204978
ENSG00000143554	SLC27A3	0.318348
ENSG00000143614	GATAD2B	0.276775
ENSG00000198837	DENND4B	0.289126
ENSG00000160741	CRTC2	0.231712
ENSG00000143570	SLC39A1	0.206898
ENSG00000143578	CREB3L4	0.512756
ENSG00000143543	JTB	0.121595
ENSG00000272654	JTB-DT	0.419314
ENSG00000143545	RAB13	0.287146
ENSG00000177954	RPS27	0.18818
ENSG00000143552	NUP210L	0.979763
ENSG00000143549	TPM3	0.466601
ENSG00000163263	CFAP141	0.954277
ENSG00000143612	C1orf43	0.10493
ENSG00000143569	UBAP2L	0.211465
ENSG00000143575	HAX1	0.126701
ENSG00000143595	AQP10	0.939659
ENSG00000143515	ATP8B2	0.363598
ENSG00000228013	IL6R-AS1	0.754439
ENSG00000160712	IL6R	0.426268
ENSG00000169291	SHE	0.542356
ENSG00000163239	TDRD10	0.704907
ENSG00000160714	UBE2Q1	0.183436
ENSG00000229780	UBE2Q1-AS1	0.929038
ENSG00000160716	CHRNB2	0.806903
ENSG00000160710	ADAR	0.271442
ENSG00000143603	KCNN3	0.676092
ENSG00000163344	PMVK	0.135377
ENSG00000163346	PBXIP1	0.21804
ENSG00000163348	PYGO2	0.204587
ENSG00000271380	PYGO2-AS1	0.461121
ENSG00000160691	SHC1	0.336742
ENSG00000173207	CKS1B	0.468517
ENSG00000160688	FLAD1	0.244031
ENSG00000160685	ZBTB7B	0.32772
ENSG00000163354	DCST2	0.67229
ENSG00000163357	DCST1	0.899995
ENSG00000232093	DCST1-AS1	0.663453
ENSG00000143537	ADAM15	0.265477
ENSG00000243364	EFNA4	0.482848
ENSG00000143590	EFNA3	0.685882
ENSG00000169242	EFNA1	0.351366
ENSG00000169241	SLC50A1	0.267799
ENSG00000179085	DPM3	0.161983
ENSG00000163463	KRTCAP2	0.171709
ENSG00000163462	TRIM46	0.700928
ENSG00000185499	MUC1	0.554856
ENSG00000231064	THBS3-AS1	0.41823
ENSG00000169231	THBS3	0.323268
ENSG00000173171	MTX1	0.426173
ENSG00000177628	GBA1	0.310503
ENSG00000160767	ENTREP3	0.216549
ENSG00000116521	SCAMP3	0.143152
ENSG00000176444	CLK2	0.250875
ENSG00000143630	HCN3	0.542509
ENSG00000143627	PKLR	0.896504
ENSG00000160752	FDPS	0.294309
ENSG00000225855	RUSC1-AS1	0.305487
ENSG00000160753	RUSC1	0.340157
ENSG00000116539	ASH1L	0.257064
ENSG00000235919	ASH1L-AS1	0.366543
ENSG00000125459	MSTO1	0.412786
ENSG00000163374	YY1AP1	0.221256
ENSG00000132676	DAP3	0.185231
ENSG00000116580	GON4L	0.269488
ENSG00000132718	SYT11	0.472135
ENSG00000143622	RIT1	0.243328
ENSG00000132680	KHDC4	0.225553
ENSG00000173080	RXFP4	0.917026
ENSG00000116584	ARHGEF2	0.28485
ENSG00000273002	ARHGEF2-AS2	0.70842
ENSG00000224276	ARHGEF2-AS1	0.938298
ENSG00000163479	SSR2	0.167013
ENSG00000160803	UBQLN4	0.179251
ENSG00000116586	LAMTOR2	0.125112
ENSG00000132698	RAB25	0.699171
ENSG00000254726	MEX3A	0.753593
ENSG00000160789	LMNA	0.310041
ENSG00000196189	SEMA4A	0.538662
ENSG00000160785	SLC25A44	0.226405
ENSG00000160783	PMF1	0.160858
ENSG00000242252	BGLAP	0.31045
ENSG00000160781	PAQR6	0.69051
ENSG00000198952	SMG5	0.115059
ENSG00000163472	TMEM79	0.625051
ENSG00000198715	GLMP	0.327835
ENSG00000163468	CCT3	0.199953
ENSG00000163467	TSACC	0.944521
ENSG00000132677	RHBG	0.877005
ENSG00000125462	MIR9-1HG	0.819237
ENSG00000116604	MEF2D	0.303215
ENSG00000183856	IQGAP3	0.791455
ENSG00000187862	TTC24	0.934934
ENSG00000163382	NAXE	0.138751
ENSG00000160818	GPATCH4	0.238704
ENSG00000229953	BCAN-AS2	0.696093
ENSG00000132702	HAPLN2	0.795653
ENSG00000272068	BCAN-AS1	0.831667
ENSG00000132692	BCAN	0.767064
ENSG00000132688	NES	0.402954
ENSG00000143320	CRABP2	0.666257
ENSG00000143319	ISG20L2	0.48971
ENSG00000143303	METTL25B	0.232959
ENSG00000143314	MRPL24	0.182239
ENSG00000143321	HDGF	0.183483
ENSG00000143294	PRCC	0.13978
ENSG00000027869	SH2D2A	0.687945
ENSG00000198400	NTRK1	0.685598
ENSG00000027644	INSRR	0.833888
ENSG00000187800	PEAR1	0.445849
ENSG00000160838	LRRC71	0.93707
ENSG00000132694	ARHGEF11	0.289103
ENSG00000211581	MIR765	0.675039
ENSG00000117036	ETV3	0.45111
ENSG00000271736	LINC02772	0.933436
ENSG00000143297	FCRL5	0.898253
ENSG00000163518	FCRL4	0.971704
ENSG00000160856	FCRL3	0.931667
ENSG00000132704	FCRL2	0.937628
ENSG00000163534	FCRL1	0.943252
ENSG00000073754	CD5L	0.977608
ENSG00000183853	KIRREL1	0.525586
ENSG00000288460	SMIM42	1
ENSG00000231666	LINC01704	0.982729
ENSG00000158473	CD1D	0.769174
ENSG00000158477	CD1A	0.952296
ENSG00000158481	CD1C	0.879955
ENSG00000158485	CD1B	0.946619
ENSG00000158488	CD1E	0.922813
ENSG00000163554	SPTA1	0.953252
ENSG00000163563	MNDA	0.776659
ENSG00000163564	PYHIN1	0.830618
ENSG00000163565	IFI16	0.398522
ENSG00000163568	AIM2	0.852355
ENSG00000225670	CADM3-AS1	0.666805
ENSG00000162706	CADM3	0.611861
ENSG00000213088	ACKR1	0.443302
ENSG00000179639	FCER1A	0.744333
ENSG00000196184	OR10J1	1
ENSG00000132703	APCS	0.946004
ENSG00000132693	CRP	0.928032
ENSG00000158716	DUSP23	0.251523
ENSG00000181036	FCRL6	0.833999
ENSG00000158714	SLAMF8	0.533451
ENSG00000188004	SNHG28	0.661533
ENSG00000243284	VSIG8	0.844761
ENSG00000213085	CFAP45	0.838736
ENSG00000158710	TAGLN2	0.245572
ENSG00000085552	IGSF9	0.694674
ENSG00000224259	LINC01133	0.747207
ENSG00000162723	SLAMF9	0.893953
ENSG00000177807	KCNJ10	0.797254
ENSG00000143315	PIGM	0.324064
ENSG00000162728	KCNJ9	0.842452
ENSG00000162729	IGSF8	0.310434
ENSG00000018625	ATP1A2	0.516864
ENSG00000132681	ATP1A4	0.961092
ENSG00000143318	CASQ1	0.830409
ENSG00000162734	PEA15	0.34206
ENSG00000132716	DCAF8	0.137314
ENSG00000228606	DCAF8-DT	0.552693
ENSG00000162735	PEX19	0.156594
ENSG00000122218	COPA	0.236759
ENSG00000162736	NCSTN	0.222795
ENSG00000171786	NHLH1	0.695776
ENSG00000162738	VANGL2	0.507484
ENSG00000162739	SLAMF6	0.812104
ENSG00000066294	CD84	0.720662
ENSG00000117090	SLAMF1	0.897901
ENSG00000117091	CD48	0.836772
ENSG00000026751	SLAMF7	0.849531
ENSG00000122224	LY9	0.870869
ENSG00000122223	CD244	0.841039
ENSG00000179914	ITLN1	0.849866
ENSG00000158764	ITLN2	0.936892
ENSG00000158769	F11R	0.367841
ENSG00000215845	TSTD1	0.327016
ENSG00000158773	USF1	0.27838
ENSG00000186517	ARHGAP30	0.631942
ENSG00000143217	NECTIN4	0.828485
ENSG00000162755	KLHDC9	0.572185
ENSG00000143256	PFDN2	0.159981
ENSG00000158793	NIT1	0.215445
ENSG00000158796	DEDD	0.167752
ENSG00000143222	UFC1	0.100761
ENSG00000143258	USP21	0.203281
ENSG00000143224	PPOX	0.248596
ENSG00000158850	B4GALT3	0.178917
ENSG00000158859	ADAMTS4	0.60009
ENSG00000158864	NDUFS2	0.171354
ENSG00000158869	FCER1G	0.575448
ENSG00000158874	APOA2	0.933352
ENSG00000158882	TOMM40L	0.236679
ENSG00000143257	NR1I3	0.868311
ENSG00000248485	PCP4L1	0.700133
ENSG00000158887	MPZ	0.773285
ENSG00000143252	SDHC	0.181484
ENSG00000188931	CFAP126	0.60221
ENSG00000143226	FCGR2A	0.7305
ENSG00000173110	HSPA6	0.753536
ENSG00000203747	FCGR3A	0.638746
ENSG00000244682	FCGR2C	0.608787
ENSG00000162747	FCGR3B	0.908633
ENSG00000072694	FCGR2B	0.703364
ENSG00000132185	FCRLA	0.926562
ENSG00000162746	FCRLB	0.703319
ENSG00000081721	DUSP12	0.247197
ENSG00000118217	ATF6	0.219277
ENSG00000162745	OLFML2B	0.595094
ENSG00000198929	NOS1AP	0.768189
ENSG00000171722	SPATA46	0.962501
ENSG00000239887	C1orf226	0.404849
ENSG00000198574	SH2D1B	0.862454
ENSG00000152332	UHMK1	0.298721
ENSG00000259788	UAP1-DT	0.996854
ENSG00000117143	UAP1	0.2651
ENSG00000162733	DDR2	0.45899
ENSG00000132196	HSD17B7	0.408425
ENSG00000185860	CCDC190	0.934186
ENSG00000117152	RGS4	0.757718
ENSG00000143248	RGS5	0.507413
ENSG00000143228	NUF2	0.830169
ENSG00000185630	PBX1	0.468303
ENSG00000162761	LMX1A	0.922193
ENSG00000224702	LMX1A-AS2	0.99936
ENSG00000238022	LMX1A-AS1	1
ENSG00000143171	RXRG	0.731884
ENSG00000237463	LRRC52-AS1	0.991542
ENSG00000162763	LRRC52	0.993525
ENSG00000143198	MGST3	0.192011
ENSG00000143149	ALDH9A1	0.208926
ENSG00000143183	TMCO1	0.193562
ENSG00000224358	TMCO1-AS1	0.793086
ENSG00000143179	UCK2	0.384445
ENSG00000188859	FAM78B	0.643111
ENSG00000143157	POGK	0.228473
ENSG00000152382	TADA1	0.259474
ENSG00000143195	ILDR2	0.807411
ENSG00000143194	MAEL	0.939036
ENSG00000143167	GPA33	0.912279
ENSG00000198842	STYXL2	0.945603
ENSG00000272205	POU2F1-DT	0.533084
ENSG00000143190	POU2F1	0.401125
ENSG00000198821	CD247	0.762622
ENSG00000143162	CREG1	0.185503
ENSG00000198771	RCSD1	0.652279
ENSG00000197965	MPZL1	0.269423
ENSG00000143199	ADCY10	0.941074
ENSG00000143158	MPC2	0.268835
ENSG00000143164	DCAF6	0.391912
ENSG00000143147	GPR161	0.635019
ENSG00000143155	TIPRL	0.242792
ENSG00000213064	SFT2D2	0.349182
ENSG00000143178	TBX19	0.687054
ENSG00000143185	XCL2	0.850924
ENSG00000143184	XCL1	0.82399
ENSG00000143196	DPT	0.506638
ENSG00000143153	ATP1B1	0.331188
ENSG00000143156	NME7	0.327578
ENSG00000117475	BLZF1	0.302667
ENSG00000117477	CCDC181	0.747899
ENSG00000117479	SLC19A2	0.400011
ENSG00000198734	F5	0.847731
ENSG00000174175	SELP	0.577139
ENSG00000000460	FIRRM	0.613522
ENSG00000188404	SELL	0.816235
ENSG00000007908	SELE	0.739795
ENSG00000171806	METTL18	0.422263
ENSG00000000457	SCYL3	0.293525
ENSG00000239494	RN7SL333P	0.512769
ENSG00000075945	KIFAP3	0.301189
ENSG00000233985	LINC01681	0.99854
ENSG00000224286	LINC01142	0.986128
ENSG00000231407	GORAB-AS1	0.849093
ENSG00000120370	GORAB	0.355466
ENSG00000116132	PRRX1	0.576306
ENSG00000117501	MROH9	0.994256
ENSG00000007933	FMO3	0.771693
ENSG00000094963	FMO2	0.644934
ENSG00000010932	FMO1	0.788246
ENSG00000076258	FMO4	0.441555
ENSG00000117523	PRRC2C	0.280146
ENSG00000034971	MYOC	0.733335
ENSG00000117533	VAMP4	0.287309
ENSG00000010165	METTL13	0.273261
ENSG00000197959	DNM3	0.724581
ENSG00000233540	DNM3-IT1	0.980189
ENSG00000230630	DNM3OS	0.608241
ENSG00000135845	PIGC	0.265366
ENSG00000180999	C1orf105	0.976634
ENSG00000094975	SUCO	0.329715
ENSG00000117560	FASLG	0.885644
ENSG00000117586	TNFSF4	0.657609
ENSG00000203739	PRDX6-AS1	0.483301
ENSG00000117592	PRDX6	0.154694
ENSG00000162753	SLC9C2	0.966459
ENSG00000183831	ANKRD45	0.859181
ENSG00000232113	TEX50	1
ENSG00000076321	KLHL20	0.269066
ENSG00000200674	RN7SKP160	0.760093
ENSG00000120334	CENPL	0.653119
ENSG00000117593	DARS2	0.480945
ENSG00000234741	GAS5	0.28635
ENSG00000270084	GAS5-AS1	0.383613
ENSG00000185278	ZBTB37	0.457605
ENSG00000117601	SERPINC1	0.930666
ENSG00000135870	RC3H1	0.278251
ENSG00000224977	RC3H1-DT	0.971598
ENSG00000227373	RABGAP1L-DT	0.923601
ENSG00000152061	RABGAP1L	0.413993
ENSG00000203737	GPR52	0.917684
ENSG00000229531	RABGAP1L-AS1	0.994809
ENSG00000116161	CACYBP	0.250297
ENSG00000120333	MRPS14	0.135559
ENSG00000120332	TNN	0.872776
ENSG00000235750	KIAA0040	0.41475
ENSG00000116147	TNR	0.8113
ENSG00000227740	LINC02803	0.716838
ENSG00000143207	COP1	0.212619
ENSG00000116183	PAPPA2	0.8555
ENSG00000152092	ASTN1	0.761775
ENSG00000198797	BRINP2	0.832387
ENSG00000224968	LINC01645	0.965143
ENSG00000236720	LINC01741	1
ENSG00000120341	SEC16B	0.489667
ENSG00000224687	RASAL2-AS1	0.56565
ENSG00000075391	RASAL2	0.449414
ENSG00000188585	CLEC20A	0.986695
ENSG00000240021	TEX35	0.995375
ENSG00000213057	C1orf220	0.725595
ENSG00000273062	RALGPS2-AS1	0.914259
ENSG00000116191	RALGPS2	0.555711
ENSG00000116194	ANGPTL1	0.53555
ENSG00000116199	FAM20B	0.265833
ENSG00000186283	TOR3A	0.331696
ENSG00000143322	ABL2	0.47734
ENSG00000057252	SOAT1	0.540086
ENSG00000162779	AXDND1	0.949551
ENSG00000116218	NPHS2	0.989171
ENSG00000162782	TDRD5	0.910286
ENSG00000143340	FAM163A	0.90654
ENSG00000231966	LINC02818	0.961478
ENSG00000169905	TOR1AIP2	0.226919
ENSG00000143337	TOR1AIP1	0.225207
ENSG00000135837	CEP350	0.390247
ENSG00000116260	QSOX1	0.298981
ENSG00000121454	LHX4	0.54044
ENSG00000230124	ACBD6	0.265943
ENSG00000143324	XPR1	0.25216
ENSG00000135835	KIAA1614	0.604378
ENSG00000232586	KIAA1614-AS1	0.74504
ENSG00000135823	STX6	0.323376
ENSG00000153029	MR1	0.466012
ENSG00000162783	IER5	0.413029
ENSG00000237292	LINC01732	0.967337
ENSG00000198216	CACNA1E	0.85686
ENSG00000179930	ZNF648	0.949143
ENSG00000228918	LINC01344	0.990555
ENSG00000135821	GLUL	0.27032
ENSG00000203730	TEDDM1	0.904858
ENSG00000203729	LINC00272	0.991581
ENSG00000121446	RGSL1	0.998736
ENSG00000135828	RNASEL	0.372955
ENSG00000143333	RGS16	0.630362
ENSG00000261504	LINC01686	0.799197
ENSG00000135824	RGS8	0.878456
ENSG00000227181	LINC01688	1
ENSG00000135838	NPL	0.568952
ENSG00000287808	DHX9-AS1	0.767914
ENSG00000135829	DHX9	0.211372
ENSG00000157060	SHCBP1L	0.997667
ENSG00000135862	LAMC1	0.429468
ENSG00000224468	LAMC1-AS1	0.656076
ENSG00000058085	LAMC2	0.585174
ENSG00000157064	NMNAT2	0.747316
ENSG00000232860	SMG7-AS1	0.899764
ENSG00000116698	SMG7	0.265357
ENSG00000116701	NCF2	0.741785
ENSG00000162704	ARPC5	0.284587
ENSG00000143344	RGL1	0.354819
ENSG00000173627	APOBEC4	0.989203
ENSG00000198756	COLGALT2	0.657721
ENSG00000198860	TSEN15	0.307519
ENSG00000271387	C1orf21-DT	0.583335
ENSG00000116667	C1orf21	0.341581
ENSG00000116406	EDEM3	0.302131
ENSG00000135842	NIBAN1	0.530716
ENSG00000121481	RNF2	0.329281
ENSG00000121486	TRMT1L	0.401307
ENSG00000116668	SWT1	0.575534
ENSG00000116679	IVNS1ABP	0.243568
ENSG00000228309	LINC01350	0.999724
ENSG00000143341	HMCN1	0.802771
ENSG00000116690	PRG4	0.797139
ENSG00000047410	TPR	0.268318
ENSG00000157181	ODR4	0.19517
ENSG00000229739	PDC-AS1	0.720116
ENSG00000073756	PTGS2	0.658281
ENSG00000273129	PACERR	0.736937
ENSG00000116711	PLA2G4A	0.500653
ENSG00000162670	BRINP3	0.731173
ENSG00000237457	BRINP3-DT	0.817307
ENSG00000150681	RGS18	0.849201
ENSG00000090104	RGS1	0.487055
ENSG00000127074	RGS13	0.813247
ENSG00000116741	RGS2	0.35986
ENSG00000116750	UCHL5	0.358263
ENSG00000116747	RO60	0.331491
ENSG00000023572	GLRX2	0.346355
ENSG00000134371	CDC73	0.346124
ENSG00000162630	B3GALT2	0.717862
ENSG00000162687	KCNT2	0.691899
ENSG00000000971	CFH	0.484061
ENSG00000116785	CFHR3	0.943975
ENSG00000244414	CFHR1	0.94212
ENSG00000134365	CFHR4	0.962004
ENSG00000080910	CFHR2	0.960458
ENSG00000134389	CFHR5	0.963153
ENSG00000143278	F13B	0.961081
ENSG00000066279	ASPM	0.905875
ENSG00000177888	ZBTB41	0.453458
ENSG00000134376	CRB1	0.853995
ENSG00000213047	DENND1B	0.416707
ENSG00000203724	C1orf53	0.478779
ENSG00000143355	LHX9	0.973122
ENSG00000151414	NEK7	0.310938
ENSG00000151418	ATP6V1G3	0.982475
ENSG00000081237	PTPRC	0.692213
ENSG00000116833	NR5A2	0.724246
ENSG00000203721	LINC00862	0.832595
ENSG00000162702	ZNF281	0.447763
ENSG00000118193	KIF14	0.922641
ENSG00000118197	DDX59	0.267453
ENSG00000260088	DDX59-AS1	0.726065
ENSG00000118200	CAMSAP2	0.333652
ENSG00000170128	GPR25	0.903714
ENSG00000163362	INAVA	0.72892
ENSG00000116852	KIF21B	0.609751
ENSG00000081248	CACNA1S	0.984891
ENSG00000232237	ASCL5	0.745613
ENSG00000116857	TMEM9	0.202295
ENSG00000163395	IGFN1	0.876476
ENSG00000081277	PKP1	0.878403
ENSG00000118194	TNNT2	0.883291
ENSG00000159166	LAD1	0.715458
ENSG00000159173	TNNI1	0.946492
ENSG00000174307	PHLDA3	0.39061
ENSG00000159176	CSRP1	0.318973
ENSG00000224536	CSRP1-AS1	0.483641
ENSG00000134369	NAV1	0.520015
ENSG00000231871	IPO9-AS1	0.620938
ENSG00000198700	IPO9	0.242025
ENSG00000198892	SHISA4	0.375736
ENSG00000163431	LMOD1	0.509327
ENSG00000134375	TIMM17A	0.209672
ENSG00000176393	RNPEP	0.197898
ENSG00000234678	ELF3-AS1	0.467888
ENSG00000163435	ELF3	0.646705
ENSG00000170075	GPR37L1	0.784135
ENSG00000143862	ARL8A	0.248907
ENSG00000143851	PTPN7	0.750176
ENSG00000133067	LGR6	0.776188
ENSG00000077152	UBE2T	0.589361
ENSG00000077157	PPP1R12B	0.445638
ENSG00000143858	SYT2	0.876504
ENSG00000226862	SYT2-AS1	0.551481
ENSG00000117139	KDM5B	0.533349
ENSG00000228288	PCAT6	0.729512
ENSG00000183155	RABIF	0.471124
ENSG00000117153	KLHL12	0.275056
ENSG00000159346	ADIPOR1	0.308331
ENSG00000159348	CYB5R1	0.359584
ENSG00000163444	TMEM183A	0.233753
ENSG00000143847	PPFIA4	0.756713
ENSG00000122180	MYOG	0.98899
ENSG00000163485	ADORA1	0.650516
ENSG00000133055	MYBPH	0.937338
ENSG00000133048	CHI3L1	0.552858
ENSG00000133063	CHIT1	0.885232
ENSG00000231507	LINC01353	0.719524
ENSG00000233791	BTG2-DT	0.89459
ENSG00000159388	BTG2	0.315505
ENSG00000122176	FMOD	0.535984
ENSG00000188783	PRELP	0.489404
ENSG00000188770	OPTC	0.881615
ENSG00000058668	ATP2B4	0.38693
ENSG00000221643	SNORA77	0.737109
ENSG00000122188	LAX1	0.831898
ENSG00000257315	ZBED6	0.606529
ENSG00000058673	ZC3H11A	0.41856
ENSG00000182004	SNRPE	0.299149
ENSG00000176754	LINC00303	0.990977
ENSG00000143842	SOX13	0.379967
ENSG00000143845	ETNK2	0.597228
ENSG00000230550	ERLNC1	0.964422
ENSG00000143839	REN	0.933799
ENSG00000170498	KISS1	0.855913
ENSG00000174567	GOLT1A	0.703595
ENSG00000143850	PLEKHA6	0.395658
ENSG00000226330	PPP1R15B-AS1	0.59121
ENSG00000158615	PPP1R15B	0.215296
ENSG00000133056	PIK3C2B	0.34825
ENSG00000198625	MDM4	0.346734
ENSG00000170382	LRRN2	0.546847
ENSG00000163531	NFASC	0.402751
ENSG00000184144	CNTN2	0.814858
ENSG00000174529	TMEM81	0.477442
ENSG00000117222	RBBP5	0.271332
ENSG00000133059	DSTYK	0.380064
ENSG00000133069	TMCC2	0.632033
ENSG00000225063	TMCC2-AS1	0.996674
ENSG00000163545	NUAK2	0.58872
ENSG00000162873	KLHDC8A	0.831906
ENSG00000226235	LEMD1-AS1	0.9612
ENSG00000186007	LEMD1	0.951178
ENSG00000281406	BLACAT1	0.887791
ENSG00000224717	LEMD1-DT	0.969665
ENSG00000117266	CDK18	0.512781
ENSG00000174514	MFSD4A	0.671611
ENSG00000206762	RNU6-418P	0.745561
ENSG00000158711	ELK4	0.321846
ENSG00000158715	SLC45A3	0.671332
ENSG00000069275	NUCKS1	0.162885
ENSG00000117280	RAB29	0.313417
ENSG00000133065	SLC41A1	0.34598
ENSG00000286619	PM20D1-AS1	0.541394
ENSG00000162877	PM20D1	0.867389
ENSG00000174502	SLC26A9	0.866377
ENSG00000276600	RAB7B	0.642408
ENSG00000196188	CTSE	0.897196
ENSG00000263961	RHEX	0.730803
ENSG00000198049	AVPR1B	0.956195
ENSG00000226780	AVPR1B-DT	0.961954
ENSG00000196550	FAM72A	0.884436
[truncated: 20,715 more rows]

## Sheet: SuppTab4_HepG2
seqnames	start	end	ID	TSS	annot_ChIP	dmso_cpm	logFC	BAFdep
chr1	10057	10729	1	TRUE	other	3.74631	-0.26679	FALSE
chr1	180771	181914	2	TRUE	other	6.38809	0.067342	FALSE
chr1	778479	779251	3	TRUE	Promoter	0.513015	-0.00344026	FALSE
chr1	826872	828105	4	TRUE	Promoter	30.8514	0.0338722	FALSE
chr1	857932	859012	5	TRUE	Promoter	1.06438	-0.550074	FALSE
chr1	869670	870290	6	TRUE	other	40.9997	-0.538817	FALSE
chr1	876335	877135	7	TRUE	other	1.1017	-0.130429	FALSE
chr1	903846	905185	8	TRUE	Promoter	1.11644	0.292551	FALSE
chr1	911129	911487	9	TRUE	other	4.85199	-0.020624	FALSE
chr1	919681	919923	10	TRUE	other	1.27074	0.0273755	FALSE
chr1	921018	921424	11	TRUE	other	0.55134	-0.341748	FALSE
chr1	923699	924157	12	TRUE	Promoter	4.44022	-1.31966	TRUE
chr1	924737	925095	13	TRUE	Promoter	0.560192	-1.02741	TRUE
chr1	925578	925817	14	TRUE	Promoter	1.76014	-0.0517547	FALSE
chr1	939138	939419	15	TRUE	other	0.511053	0.201413	FALSE
chr1	940175	941049	16	TRUE	Promoter	8.93053	-0.869181	FALSE
chr1	941417	942112	17	TRUE	Promoter	2.26041	-0.994867	FALSE
chr1	945308	945543	18	TRUE	other	2.04716	1.14146	FALSE
chr1	959009	959891	19	TRUE	Promoter	1.99407	-0.0567503	FALSE
chr1	960335	960882	20	TRUE	Promoter	7.85732	-0.189455	FALSE
chr1	965934	967328	21	TRUE	Promoter	3.64613	-0.569058	FALSE
chr1	975898	976701	22	TRUE	Promoter	11.0867	0.220476	FALSE
chr1	999995	1001025	23	TRUE	Promoter	4.84708	0.0650559	FALSE
chr1	1001527	1002115	24	TRUE	Promoter	3.37682	0.0795371	FALSE
chr1	1006195	1006999	25	TRUE	Promoter	2.15919	-1.68058	TRUE
chr1	1013141	1014225	26	TRUE	Promoter	2.20144	-0.356202	FALSE
chr1	1019175	1020364	27	TRUE	Promoter	1.79947	-0.352608	FALSE
chr1	1058062	1059984	28	TRUE	Promoter	12.6769	-0.766567	FALSE
chr1	1063702	1064531	29	TRUE	Promoter	4.77531	-0.130333	FALSE
chr1	1068892	1070005	30	TRUE	Promoter	13.9899	0.143441	FALSE
chr1	1070222	1070718	31	TRUE	Promoter	11.8376	0.0410855	FALSE
chr1	1091503	1092423	32	TRUE	other	0.960167	0.792638	FALSE
chr1	1115776	1116835	33	TRUE	Promoter	2.67122	-0.0410379	FALSE
chr1	1128523	1129195	34	TRUE	Promoter	24.0583	-0.189947	FALSE
chr1	1157979	1159039	35	TRUE	other	7.27155	-0.997461	FALSE
chr1	1167841	1168389	36	TRUE	Promoter	17.9417	-1.98565	TRUE
chr1	1168583	1169054	37	TRUE	Promoter	11.4416	-1.93533	TRUE
chr1	1173635	1174366	38	TRUE	other	1.64811	-0.896416	FALSE
chr1	1179322	1180006	39	TRUE	other	6.94926	0.221022	FALSE
chr1	1180234	1180832	40	TRUE	other	6.51086	0.0192453	FALSE
chr1	1184862	1185816	41	TRUE	Promoter	11.2351	0.405615	FALSE
chr1	1206463	1206916	42	TRUE	other	8.49718	-0.553662	FALSE
chr1	1207011	1207299	43	TRUE	other	45.6942	0.615076	FALSE
chr1	1212885	1213102	44	TRUE	other	15.295	0.0521669	FALSE
chr1	1231455	1232470	45	TRUE	Promoter	11.4789	0.00331549	FALSE
chr1	1243908	1244727	46	TRUE	Promoter	32.8239	0.240707	FALSE
chr1	1247105	1247362	47	TRUE	other	13.5879	0.443057	FALSE
chr1	1273415	1274740	48	TRUE	Promoter	6.77328	-0.0155985	FALSE
chr1	1281265	1282479	49	TRUE	Promoter	61.2743	-2.17677	TRUE
chr1	1287580	1288100	50	TRUE	Promoter	3.09672	-0.360726	FALSE
chr1	1298996	1299383	51	TRUE	other	1.18622	-0.803285	FALSE
chr1	1300048	1300332	52	TRUE	other	0.766554	0.035161	FALSE
chr1	1304767	1305168	53	TRUE	Promoter	2.10019	-0.629593	FALSE
chr1	1305255	1305886	54	TRUE	Promoter	9.19388	-0.589895	FALSE
chr1	1306178	1306361	55	TRUE	Promoter	1.61273	-0.105443	FALSE
chr1	1307549	1308743	56	TRUE	Promoter	0.987679	-0.286913	FALSE
chr1	1324342	1325722	57	TRUE	Promoter	38.3462	-0.384359	FALSE
chr1	1330549	1332151	58	TRUE	Promoter	15.467	-0.746913	FALSE
chr1	1347596	1348294	59	TRUE	Promoter	4.31536	-2.07242	TRUE
chr1	1349026	1350033	60	TRUE	Promoter	19.57	-0.10072	FALSE
chr1	1355496	1355700	61	TRUE	other	6.22392	-0.673062	FALSE
chr1	1358182	1359176	62	TRUE	Promoter	38.7136	-0.324939	FALSE
chr1	1362013	1362355	63	TRUE	Promoter	1.18227	0.247739	FALSE
chr1	1375042	1375717	64	TRUE	Promoter	2.47268	0.318789	FALSE
chr1	1399038	1399887	65	TRUE	Promoter	59.0907	0.295192	FALSE
chr1	1400656	1401239	66	TRUE	Promoter	12.5904	-3.23938	TRUE
chr1	1406984	1408028	67	TRUE	Promoter	10.9511	0.0024395	FALSE
chr1	1419805	1420376	68	TRUE	Promoter	34.3372	-0.453561	FALSE
chr1	1420660	1421761	69	TRUE	Promoter	8.21404	-1.16973	TRUE
chr1	1425553	1426398	70	TRUE	Promoter	5.9478	-0.405379	FALSE
chr1	1430269	1431260	71	TRUE	Promoter	1.97538	0.0730493	FALSE
chr1	1431487	1432507	72	TRUE	Promoter	0.414737	0.190975	FALSE
chr1	1433075	1433707	73	TRUE	Promoter	1.66481	-1.81032	TRUE
chr1	1435351	1435849	74	TRUE	Promoter	0.851076	-0.153468	FALSE
chr1	1461778	1463026	75	TRUE	Promoter	1.17146	-0.383174	FALSE
chr1	1471379	1472505	76	TRUE	Promoter	5.31091	-0.155102	FALSE
chr1	1478290	1478716	77	TRUE	other	8.33	-0.0267658	FALSE
chr1	1479229	1480085	78	TRUE	other	1.59012	1.08273	FALSE
chr1	1504646	1505237	79	TRUE	other	5.11533	-0.0817744	FALSE
chr1	1505399	1505785	80	TRUE	Promoter	4.06672	-0.0832169	FALSE
chr1	1511476	1512864	81	TRUE	Promoter	10.956	0.0397785	FALSE
chr1	1517896	1518188	82	TRUE	other	2.74491	0.38497	FALSE
chr1	1523994	1524530	83	TRUE	other	2.15034	0.970142	FALSE
chr1	1539240	1539432	84	TRUE	other	2.06483	0.642931	FALSE
chr1	1574126	1575375	85	TRUE	Promoter	0.987704	0.301109	FALSE
chr1	1599617	1600261	86	TRUE	Promoter	3.66481	-0.82381	FALSE
chr1	1615100	1616370	87	TRUE	Promoter	1.92036	-0.070417	FALSE
chr1	1625114	1625372	88	TRUE	other	2.06385	0.0456186	FALSE
chr1	1628644	1629018	89	TRUE	other	1.63634	0.50521	FALSE
chr1	1629805	1630061	90	TRUE	other	1.48105	1.30349	FALSE
chr1	1631881	1632429	91	TRUE	Promoter	0.880575	-1.06368	TRUE
chr1	1658532	1659673	92	TRUE	Promoter	0.766554	0.264117	FALSE
chr1	1692303	1693786	93	TRUE	Promoter	3.4584	-0.124796	FALSE
chr1	1723861	1724946	94	TRUE	Promoter	48.394	0.236152	FALSE
chr1	1737915	1738317	95	TRUE	other	28.3208	1.01245	FALSE
chr1	1745606	1746897	96	TRUE	Promoter	5.01809	-0.0224802	FALSE
chr1	1758725	1759329	97	TRUE	other	6.02053	-0.977759	FALSE
chr1	1777981	1779528	98	TRUE	Promoter	7.43964	-0.271688	FALSE
chr1	1782113	1783272	99	TRUE	Promoter	5.82201	-0.653226	FALSE
chr1	1788726	1789430	100	TRUE	other	2.05399	-0.556742	FALSE
chr1	1833491	1833796	101	TRUE	other	3.89474	-1.10907	TRUE
chr1	1833879	1834384	102	TRUE	other	0.416699	-2.76396	TRUE
chr1	1858586	1858949	103	TRUE	other	0.680071	-0.612073	FALSE
chr1	1859090	1859826	104	TRUE	Promoter	1.79062	-2.84834	TRUE
chr1	1890417	1891964	105	TRUE	Promoter	30.2332	-0.0210422	FALSE
chr1	1908488	1909499	106	TRUE	Promoter	29.0972	-0.0558772	FALSE
chr1	1914372	1914622	107	TRUE	other	2.93457	-0.417824	FALSE
chr1	1918597	1920261	108	TRUE	Promoter	3.6461	-0.313766	FALSE
chr1	1959599	1960414	109	TRUE	Promoter	5.56352	-1.54604	TRUE
chr1	2003512	2004191	110	TRUE	other	9.35414	-1.52688	TRUE
chr1	2019104	2019916	111	TRUE	other	9.30395	-0.962294	FALSE
chr1	2047238	2047832	112	TRUE	Promoter	0.701698	-1.30799	TRUE
chr1	2049355	2050714	113	TRUE	Promoter	3.05842	-0.186701	FALSE
chr1	2055972	2056408	114	TRUE	other	4.74093	1.17988	FALSE
chr1	2104406	2105447	115	TRUE	Promoter	4.39591	-2.15414	TRUE
chr1	2134479	2135272	116	TRUE	Promoter	10.5678	-2.35031	TRUE
chr1	2135467	2135788	117	TRUE	Promoter	18.1618	-1.54963	TRUE
chr1	2194471	2195682	118	TRUE	Promoter	4.52864	-0.0646107	FALSE
chr1	2199213	2199603	119	TRUE	Promoter	63.0434	-0.319524	FALSE
chr1	2207250	2208876	120	TRUE	Promoter	46.9974	-1.53356	TRUE
chr1	2214630	2215945	121	TRUE	Promoter	16.0556	-0.7271	FALSE
chr1	2227445	2228154	122	TRUE	Promoter	2.95325	0.0833618	FALSE
chr1	2231711	2233178	123	TRUE	Promoter	4.34777	-1.2661	TRUE
chr1	2248170	2248804	124	TRUE	Promoter	1.60387	-1.9992	TRUE
chr1	2314189	2315346	125	TRUE	Promoter	12.4647	0.0223566	FALSE
chr1	2316611	2316892	126	TRUE	Promoter	23.0601	-0.170903	FALSE
chr1	2352518	2352749	127	TRUE	other	25.6329	1.01614	FALSE
chr1	2385037	2385237	128	TRUE	other	3.10165	-0.323082	FALSE
chr1	2391092	2392148	129	TRUE	Promoter	24.2776	0.166141	FALSE
chr1	2402430	2402682	130	TRUE	other	23.7567	1.35358	FALSE
chr1	2412065	2413549	131	TRUE	Promoter	11.1733	0.0286645	FALSE
chr1	2413661	2414639	132	TRUE	Promoter	11.302	0.371601	FALSE
chr1	2467349	2468483	133	TRUE	other	59.063	-0.853414	FALSE
chr1	2493385	2493684	134	TRUE	other	5.00431	0.957468	FALSE
chr1	2494348	2494562	135	TRUE	other	1.46828	-1.06874	TRUE
chr1	2515258	2515448	136	TRUE	other	0.74103	0.405017	FALSE
chr1	2526077	2527081	137	TRUE	Promoter	45.8525	0.226207	FALSE
chr1	2529057	2529618	138	TRUE	Promoter	27.1827	-0.645244	FALSE
chr1	2545867	2547360	139	TRUE	Promoter	30.1704	-0.129169	FALSE
chr1	2554861	2555347	140	TRUE	other	1.30022	0.216981	FALSE
chr1	2555486	2556096	141	TRUE	Promoter	3.78074	-0.949202	FALSE
chr1	2556263	2557649	142	TRUE	Promoter	13.1033	-0.936954	FALSE
chr1	2561983	2562410	143	TRUE	other	13.3815	0.43298	FALSE
chr1	2566189	2566628	144	TRUE	other	24.2374	0.0464347	FALSE
chr1	2576547	2576930	145	TRUE	Promoter	39.8644	-0.240805	FALSE
chr1	2578111	2578741	146	TRUE	Promoter	40.0924	-1.22595	TRUE
chr1	2585447	2585964	147	TRUE	Promoter	16.5176	-0.931934	FALSE
chr1	2586185	2587261	148	TRUE	Promoter	24.4702	-0.28038	FALSE
chr1	2593866	2594416	149	TRUE	other	18.0223	-1.14809	TRUE
chr1	2611003	2611849	150	TRUE	other	2.90703	-1.08579	TRUE
chr1	2632543	2632763	151	TRUE	other	1.16361	-0.00553107	FALSE
chr1	2801506	2802264	152	TRUE	other	1.18916	-0.417985	FALSE
chr1	2821619	2822663	153	TRUE	other	0.947392	-0.904125	FALSE
chr1	2875771	2876260	154	TRUE	other	1.30809	0.527139	FALSE
chr1	2968454	2969021	155	TRUE	other	18.322	-2.0966	TRUE
chr1	3062013	3062193	156	TRUE	other	30.9694	-0.598691	FALSE
chr1	3069509	3070601	157	TRUE	Promoter	0.797034	-0.869604	FALSE
chr1	3070679	3070907	158	TRUE	Promoter	1.24912	-0.376058	FALSE
chr1	3237882	3238940	159	TRUE	Promoter	1.0555	-3.29638	TRUE
chr1	3312985	3313532	160	TRUE	other	0.478612	-1.41975	TRUE
chr1	3424411	3425097	161	TRUE	other	1.23634	-0.592324	FALSE
chr1	3441417	3441774	162	TRUE	other	2.23189	-2.70058	TRUE
chr1	3453171	3453916	163	TRUE	other	8.37029	-0.276359	FALSE
chr1	3454238	3455233	164	TRUE	Promoter	5.4073	-1.29526	TRUE
chr1	3471205	3472239	165	TRUE	Promoter	40.2871	-2.38127	TRUE
chr1	3530900	3532053	166	TRUE	Promoter	0.592607	-1.68369	TRUE
chr1	3560271	3560888	167	TRUE	other	1.05746	-0.76586	FALSE
chr1	3611026	3612241	168	TRUE	Promoter	1.46139	-1.48112	TRUE
chr1	3618688	3619483	169	TRUE	other	1.83189	-0.0691151	FALSE
chr1	3624283	3625893	170	TRUE	Promoter	1.08794	-0.362708	FALSE
chr1	3649768	3650349	171	TRUE	Promoter	2.35376	0.00434413	FALSE
chr1	3652076	3653293	172	TRUE	Promoter	1.39751	-0.55409	FALSE
chr1	3668668	3669651	173	TRUE	Promoter	9.15163	-2.24483	TRUE
chr1	3674716	3674964	174	TRUE	other	1.27565	0.0969003	FALSE
chr1	3727223	3727605	175	TRUE	other	0.942488	0.0316863	FALSE
chr1	3746882	3747638	176	TRUE	Promoter	29.4274	-0.0569525	FALSE
chr1	3752292	3752845	177	TRUE	other	8.76742	-0.909722	FALSE
chr1	3772035	3773201	178	TRUE	Promoter	1.39852	-0.00512545	FALSE
chr1	3785016	3785767	179	TRUE	other	2.87557	-1.95873	TRUE
chr1	3795596	3797012	180	TRUE	Promoter	0.773445	-0.260545	FALSE
chr1	3856667	3857824	181	TRUE	Promoter	2.72423	-0.162268	FALSE
chr1	3899999	3901596	182	TRUE	Promoter	9.81895	0.144485	FALSE
chr1	3940460	3940651	183	TRUE	other	6.56591	-0.573937	FALSE
chr1	4710713	4711488	184	TRUE	other	1.57247	-3.0239	TRUE
chr1	5430882	5431153	185	TRUE	other	1.6717	-2.88353	TRUE
chr1	5481901	5482362	186	TRUE	other	6.53254	-0.94919	FALSE
chr1	5597284	5597847	187	TRUE	other	56.5503	-0.736006	FALSE
chr1	5771211	5771503	188	TRUE	other	3.25991	-1.37365	TRUE
chr1	5877527	5878074	189	TRUE	other	0.932656	-1.07117	TRUE
chr1	5991625	5992968	190	TRUE	Promoter	1.62653	-0.17662	FALSE
chr1	6025634	6027486	191	TRUE	Promoter	0.738062	-1.50459	TRUE
chr1	6034012	6035033	192	TRUE	other	4.86869	-0.731274	FALSE
chr1	6035790	6035986	193	TRUE	other	1.78866	0.414072	FALSE
chr1	6045286	6045982	194	TRUE	other	33.4725	-1.8	TRUE
chr1	6127582	6128113	195	TRUE	other	1.87223	-0.016841	FALSE
chr1	6179053	6180010	196	TRUE	other	26.8261	-0.517456	FALSE
chr1	6180217	6180621	197	TRUE	other	7.00524	-0.15526	FALSE
chr1	6199251	6200147	198	TRUE	Promoter	2.48938	0.193286	FALSE
chr1	6204900	6206581	199	TRUE	Promoter	65.6232	-0.200062	FALSE
chr1	6235641	6236347	200	TRUE	Promoter	2.07467	-0.0974535	FALSE
chr1	6260477	6261608	201	TRUE	Promoter	41.2935	-0.673521	FALSE
chr1	6295091	6295678	202	TRUE	other	0.470741	-1.47937	TRUE
chr1	6352119	6352579	203	TRUE	other	92.0763	-2.17711	TRUE
chr1	6358848	6360049	204	TRUE	Promoter	8.01852	-2.01069	TRUE
chr1	6385598	6386193	205	TRUE	other	0.967058	0.182657	FALSE
chr1	6392909	6394221	206	TRUE	Promoter	3.85644	-0.0506002	FALSE
chr1	6419886	6420061	207	TRUE	Promoter	1.47907	-0.73136	FALSE
chr1	6424110	6424337	208	TRUE	other	3.25495	-0.181617	FALSE
chr1	6424644	6425038	209	TRUE	other	42.9299	-0.87179	FALSE
chr1	6437956	6438710	210	TRUE	other	19.4816	0.224174	FALSE
chr1	6440039	6440946	211	TRUE	Promoter	2.72325	-1.19127	TRUE
chr1	6446918	6448463	212	TRUE	Promoter	1.85055	-1.43664	TRUE
chr1	6448715	6449488	213	TRUE	Promoter	2.21816	-0.635351	FALSE
chr1	6450881	6451425	214	TRUE	Promoter	0.300743	-3.0288	TRUE
chr1	6462420	6462595	215	TRUE	other	4.62299	-1.08257	TRUE
chr1	6464240	6464960	216	TRUE	other	1.22553	-1.01788	TRUE
chr1	6472482	6472735	217	TRUE	other	4.13359	-0.147254	FALSE
chr1	6475277	6476090	218	TRUE	other	0.762657	-0.00402422	FALSE
chr1	6486430	6486965	219	TRUE	other	0.504163	-0.00129034	FALSE
chr1	6489922	6491280	220	TRUE	Promoter	1.66679	-0.371834	FALSE
chr1	6497182	6498037	221	TRUE	Promoter	3.49964	-0.840356	FALSE
chr1	6554009	6554952	222	TRUE	Promoter	8.98158	0.0738626	FALSE
chr1	6555036	6555678	223	TRUE	Promoter	1.22942	-0.347547	FALSE
chr1	6579429	6580474	224	TRUE	Promoter	1.16557	-0.162235	FALSE
chr1	6588128	6588738	225	TRUE	other	2.10711	0.57699	FALSE
chr1	6589084	6589437	226	TRUE	other	2.97684	0.308949	FALSE
chr1	6602459	6604542	227	TRUE	Promoter	0.546411	0.0209218	FALSE
chr1	6612695	6614135	228	TRUE	Promoter	52.844	0.119752	FALSE
chr1	6614309	6614522	229	TRUE	Promoter	13.3206	-0.36153	FALSE
chr1	6624588	6625823	230	TRUE	Promoter	2.35768	-0.207329	FALSE
chr1	6646066	6647019	231	TRUE	other	19.0866	-0.32921	FALSE
chr1	6701246	6702254	232	TRUE	Promoter	39.3495	0.112261	FALSE
chr1	6724187	6725218	233	TRUE	Promoter	2.99158	-2.02328	TRUE
chr1	6784274	6785918	234	TRUE	Promoter	71.674	0.07816	FALSE
chr1	7669370	7670008	235	TRUE	other	10.733	-0.117531	FALSE
chr1	7698757	7699042	236	TRUE	other	15.1319	1.69555	FALSE
chr1	7703836	7705048	237	TRUE	Promoter	0.992608	-0.358121	FALSE
chr1	7770814	7771920	238	TRUE	Promoter	1.46727	-0.118116	FALSE
chr1	7783442	7784386	239	TRUE	Promoter	0.937559	-0.0616187	FALSE
chr1	7853722	7854026	240	TRUE	other	2.1523	-0.516505	FALSE
chr1	7913056	7913554	241	TRUE	Promoter	9.79239	-0.82225	FALSE
chr1	7940738	7941049	242	TRUE	other	19.1102	-0.66933	FALSE
chr1	7941170	7941475	243	TRUE	other	12.8529	-1.22698	FALSE
chr1	7942250	7942736	244	TRUE	other	4.88538	-0.560238	FALSE
chr1	7953751	7954642	245	TRUE	Promoter	25.8146	0.115449	FALSE
chr1	7961157	7962050	246	TRUE	Promoter	3.4879	0.20528	FALSE
chr1	7982151	7982755	247	TRUE	other	0.988685	0.0869265	FALSE
chr1	8015020	8015321	248	TRUE	other	0.716435	0.0419331	FALSE
chr1	8025920	8027844	249	TRUE	Promoter	6.45591	-0.474891	FALSE
chr1	8077064	8077573	250	TRUE	Promoter	1.59998	-2.25583	TRUE
chr1	8094436	8095289	251	TRUE	other	6.78022	-2.03481	TRUE
chr1	8120685	8121791	252	TRUE	other	1.23533	-2.68822	TRUE
chr1	8182011	8182905	253	TRUE	other	1.27072	-0.346636	FALSE
chr1	8189785	8190479	254	TRUE	other	0.485503	-2.78587	TRUE
chr1	8197611	8198373	255	TRUE	other	0.827487	-1.72221	TRUE
chr1	8200341	8200735	256	TRUE	other	7.72469	-1.32385	TRUE
chr1	8201306	8202620	257	TRUE	Promoter	0.634881	-0.264868	FALSE
chr1	8239027	8240440	258	TRUE	other	7.13792	-1.36834	TRUE
chr1	8258726	8260008	259	TRUE	Promoter	1.91344	-2.17322	TRUE
chr1	8281808	8282419	260	TRUE	other	1.55871	-0.707541	FALSE
chr1	8323691	8324216	261	TRUE	other	7.37285	1.12767	FALSE
chr1	8329357	8330405	262	TRUE	other	12.2485	0.829781	FALSE
chr1	8355221	8355524	263	TRUE	other	24.5401	1.44266	FALSE
chr1	8364893	8365070	264	TRUE	other	83.1096	1.00714	FALSE
chr1	8422934	8423115	265	TRUE	Promoter	0.810789	0.639447	FALSE
chr1	8423241	8425001	266	TRUE	Promoter	0.406866	-1.27383	TRUE
chr1	8512827	8513075	267	TRUE	other	0.882536	-0.164421	FALSE
chr1	8525296	8526315	268	TRUE	other	1.81715	-0.330373	FALSE
chr1	8702880	8703805	269	TRUE	Promoter	1.58522	-0.268085	FALSE
chr1	8753740	8753935	270	TRUE	other	0.771458	1.00528	FALSE
chr1	8817195	8818253	271	TRUE	Promoter	34.9605	-0.0733012	FALSE
chr1	8831233	8831646	272	TRUE	other	3.38373	0.153441	FALSE
chr1	8848689	8849620	273	TRUE	Promoter	0.804879	-0.799606	FALSE
chr1	8871382	8871962	274	TRUE	Promoter	0.726268	0.229151	FALSE
chr1	8877932	8879506	275	TRUE	Promoter	0.517918	-0.0722187	FALSE
chr1	9025379	9026360	276	TRUE	other	2.32428	-0.195418	FALSE
chr1	9069335	9069549	277	TRUE	other	16.3977	0.0622338	FALSE
chr1	9110661	9111346	278	TRUE	other	5.07998	-0.634955	FALSE
chr1	9128640	9129958	279	TRUE	Promoter	4.34589	-0.206935	FALSE
chr1	9162507	9164274	280	TRUE	other	3.77976	-2.10728	TRUE
chr1	9181158	9181812	281	TRUE	Promoter	5.68835	-0.0560815	FALSE
chr1	9181972	9182896	282	TRUE	Promoter	0.689904	-0.142875	FALSE
chr1	9196302	9197083	283	TRUE	Promoter	0.340048	-0.798839	FALSE
chr1	9198442	9198999	284	TRUE	Promoter	1.01617	-0.288689	FALSE
chr1	9234187	9235391	285	TRUE	Promoter	1.13117	0.0649228	FALSE
chr1	9239654	9240150	286	TRUE	other	7.80225	-2.28628	TRUE
chr1	9242476	9242821	287	TRUE	other	0.972942	0.0296869	FALSE
chr1	9291785	9293261	288	TRUE	Promoter	57.5359	-0.684383	FALSE
chr1	9428620	9429384	289	TRUE	Promoter	53.2331	0.119	FALSE
chr1	9438483	9439379	290	TRUE	Promoter	11.5495	-2.09321	TRUE
chr1	9448255	9448751	291	TRUE	other	35.7831	-0.0388089	FALSE
chr1	9455788	9456305	292	TRUE	other	56.7594	-0.458326	FALSE
chr1	9466742	9467380	293	TRUE	other	12.7958	-0.443575	FALSE
chr1	9503325	9503694	294	TRUE	Promoter	4.96397	-1.01809	TRUE
chr1	9538914	9540217	295	TRUE	Promoter	76.9427	0.179374	FALSE
chr1	9576451	9576695	296	TRUE	other	40.5996	-0.275114	FALSE
chr1	9588255	9589133	297	TRUE	Promoter	27.5011	-0.455335	FALSE
chr1	9629897	9630090	298	TRUE	other	1.75034	-0.61412	FALSE
chr1	9651541	9652436	299	TRUE	Promoter	2.05792	-0.702742	FALSE
chr1	9662196	9662593	300	TRUE	other	0.980814	-2.35336	TRUE
chr1	9671338	9672077	301	TRUE	other	2.78029	-1.03941	TRUE
chr1	9687127	9688103	302	TRUE	Promoter	8.69467	-0.241953	FALSE
chr1	9689001	9689895	303	TRUE	Promoter	13.7894	-0.976755	FALSE
chr1	9717183	9718175	304	TRUE	Promoter	10.8381	-1.45263	TRUE
chr1	9719131	9719409	305	TRUE	other	0.396052	-2.22788	TRUE
chr1	9823613	9824913	306	TRUE	Promoter	14.9855	-0.0423847	FALSE
chr1	9900275	9901019	307	TRUE	other	1.0673	-1.99152	TRUE
chr1	9910020	9911065	308	TRUE	Promoter	1.3012	0.0871256	FALSE
chr1	9942440	9943613	309	TRUE	Promoter	15.1693	0.404441	FALSE
chr1	9996467	9996781	310	TRUE	other	16.9952	0.797299	FALSE
chr1	9996962	9998082	311	TRUE	Promoter	3.3906	-0.524324	FALSE
chr1	10032414	10033454	312	TRUE	Promoter	6.21017	0.073048	FALSE
chr1	10171044	10171699	313	TRUE	Promoter	1.56952	-3.49835	TRUE
chr1	10209843	10210880	314	TRUE	Promoter	1.64225	0.156798	FALSE
chr1	10211418	10211676	315	TRUE	Promoter	1.51251	-1.13937	TRUE
chr1	10398426	10399717	316	TRUE	Promoter	8.66713	-0.576786	FALSE
chr1	10415289	10415739	317	TRUE	other	1.09579	-0.153864	FALSE
chr1	10430114	10431099	318	TRUE	Promoter	0.360669	-0.0739771	FALSE
chr1	10472055	10472873	319	TRUE	Promoter	0.778374	0.393509	FALSE
chr1	10474736	10475490	320	TRUE	Promoter	1.41127	0.290152	FALSE
chr1	10638371	10638563	321	TRUE	other	0.635862	-0.392628	FALSE
chr1	10651438	10651768	322	TRUE	other	0.539546	-0.628849	FALSE
chr1	10693950	10695311	323	TRUE	Promoter	0.657463	-1.17519	TRUE
chr1	10796187	10796959	324	TRUE	Promoter	1.16062	-0.342329	FALSE
chr1	10866776	10867611	325	TRUE	Promoter	18.9214	-0.810051	FALSE
chr1	10873264	10873527	326	TRUE	other	1.66778	-0.0545251	FALSE
chr1	10900240	10901009	327	TRUE	Promoter	56.05	-1.47908	TRUE
chr1	10901128	10901419	328	TRUE	Promoter	1.21569	-0.571242	FALSE
chr1	10948282	10948773	329	TRUE	other	0.483516	0.352772	FALSE
chr1	10975678	10976036	330	TRUE	Promoter	1.8083	-1.60268	TRUE
chr1	11012114	11013414	331	TRUE	Promoter	70.0937	0.208611	FALSE
chr1	11021567	11021924	332	TRUE	other	19.2309	0.347067	FALSE
chr1	11022103	11022651	333	TRUE	other	2.16505	0.904186	FALSE
chr1	11045495	11045928	334	TRUE	other	1.08304	-0.437854	FALSE
chr1	11046306	11047514	335	TRUE	Promoter	0.623087	-1.48492	TRUE
chr1	11059490	11060533	336	TRUE	Promoter	0.97	-0.101792	FALSE
chr1	11099248	11100238	337	TRUE	Promoter	1.54588	0.000218543	FALSE
chr1	11248225	11248482	338	TRUE	other	4.6879	-0.443602	FALSE
chr1	11262379	11263005	339	TRUE	Promoter	2.14538	0.213132	FALSE
chr1	11272704	11273825	340	TRUE	Promoter	2.66627	0.125028	FALSE
chr1	11319046	11319367	341	TRUE	other	0.573948	0.112167	FALSE
chr1	11319936	11320777	342	TRUE	other	5.51244	-0.191783	FALSE
chr1	11453958	11454219	343	TRUE	other	6.36739	1.04291	FALSE
chr1	11478553	11479445	344	TRUE	Promoter	1.43584	-0.459446	FALSE
chr1	11653105	11655148	345	TRUE	Promoter	4.33502	-0.852079	FALSE
chr1	11663898	11665065	346	TRUE	Promoter	2.41172	-0.466954	FALSE
chr1	11680483	11681789	347	TRUE	Promoter	0.881555	0.0822791	FALSE
chr1	11690552	11691219	348	TRUE	other	1.4044	-0.826687	FALSE
chr1	11691339	11691931	349	TRUE	other	3.25204	0.157822	FALSE
chr1	11735738	11736699	350	TRUE	Promoter	1.06828	-0.171012	FALSE
chr1	11736772	11737223	351	TRUE	Promoter	2.57684	-1.26437	TRUE
chr1	11761934	11762438	352	TRUE	other	3.94191	-0.270452	FALSE
chr1	11762552	11763055	353	TRUE	other	2.56213	0.667377	FALSE
chr1	11784432	11784899	354	TRUE	Promoter	1.96065	-0.106794	FALSE
chr1	11784952	11785654	355	TRUE	Promoter	0.640765	-1.09059	TRUE
chr1	11787780	11788252	356	TRUE	other	49.2558	0.220514	FALSE
chr1	11803490	11803803	357	TRUE	Promoter	15.0533	-0.795652	FALSE
chr1	11805385	11806534	358	TRUE	Promoter	2.35768	-0.221556	FALSE
chr1	11858870	11859678	359	TRUE	Promoter	6.64855	-1.56087	TRUE
chr1	11907716	11909334	360	TRUE	Promoter	59.8343	0.511189	FALSE
chr1	11909451	11910008	361	TRUE	Promoter	7.60871	0.543172	FALSE
chr1	11925676	11926771	362	TRUE	Promoter	9.41208	-0.818494	FALSE
chr1	11934148	11935023	363	TRUE	Promoter	6.16405	-0.534755	FALSE
chr1	11979597	11980820	364	TRUE	Promoter	9.01306	-0.298138	FALSE
chr1	11996252	11996599	365	TRUE	other	18.7259	0.939497	FALSE
chr1	12006628	12007099	366	TRUE	other	2.77046	0.0294951	FALSE
chr1	12019094	12020015	367	TRUE	Promoter	2.08153	-0.142782	FALSE
chr1	12030939	12031628	368	TRUE	other	4.13945	0.112646	FALSE
chr1	12125894	12126271	369	TRUE	other	2.16701	-0.0831905	FALSE
chr1	12166746	12167108	370	TRUE	other	6.57675	-0.603713	FALSE
chr1	12191218	12191697	371	TRUE	other	2.51101	-0.104698	FALSE
chr1	12229520	12230486	372	TRUE	Promoter	24.2746	-0.153817	FALSE
chr1	12244218	12244394	373	TRUE	other	2.45598	0.0837583	FALSE
chr1	12276321	12276693	374	TRUE	other	11.9427	0.121827	FALSE
chr1	12356024	12356505	375	TRUE	other	60.1422	-2.80701	TRUE
chr1	12405979	12407013	376	TRUE	other	2.26529	-0.856498	FALSE
chr1	12407505	12407753	377	TRUE	other	0.663373	-0.716449	FALSE
chr1	12477908	12478752	378	TRUE	other	7.68923	-4.03488	TRUE
chr1	12496300	12496922	379	TRUE	other	10.2691	-0.980428	FALSE
chr1	12525317	12526026	380	TRUE	Promoter	1.37098	-2.50054	TRUE
chr1	12528166	12529060	381	TRUE	other	1.74543	-1.7234	TRUE
chr1	12552966	12554319	382	TRUE	Promoter	25.7204	-0.143178	FALSE
chr1	12578929	12579369	383	TRUE	other	1.05646	-0.548095	FALSE
chr1	12585341	12585953	384	TRUE	other	0.522822	-0.735327	FALSE
chr1	12615893	12616676	385	TRUE	Promoter	0.874639	-2.6977	TRUE
chr1	12617948	12618723	386	TRUE	Promoter	0.400956	-0.665042	FALSE
chr1	12618970	12620152	387	TRUE	Promoter	0.736101	-0.895486	FALSE
chr1	13513962	13514181	388	TRUE	other	0.665335	-0.939753	FALSE
chr1	13748837	13749926	389	TRUE	Promoter	0.428493	-0.35671	FALSE
chr1	13828697	13829347	390	TRUE	other	1.69627	-0.280429	FALSE
chr1	14897167	14897413	391	TRUE	other	4.28101	-0.982171	FALSE
chr1	14923732	14924935	392	TRUE	Promoter	1.18622	-0.71681	FALSE
chr1	15152336	15154325	393	TRUE	Promoter	1.42502	-0.432598	FALSE
chr1	15171426	15171906	394	TRUE	other	6.52276	1.15765	FALSE
chr1	15236363	15236561	395	TRUE	other	2.73507	-0.357295	FALSE
chr1	15246841	15247706	396	TRUE	Promoter	6.21417	-0.57036	FALSE
chr1	15304640	15305438	397	TRUE	other	1.48993	0.455363	FALSE
chr1	15323041	15324213	398	TRUE	other	2.06579	0.140267	FALSE
chr1	15340274	15340762	399	TRUE	other	0.776387	-1.40942	TRUE
chr1	15381223	15381642	400	TRUE	other	1.28153	-0.97583	FALSE
chr1	15383710	15384339	401	TRUE	other	2.96807	-0.585386	FALSE
chr1	15390750	15390937	402	TRUE	other	1.1184	-2.01697	TRUE
chr1	15409157	15410214	403	TRUE	Promoter	0.613254	-0.180259	FALSE
chr1	15523955	15525488	404	TRUE	Promoter	1.94294	0.0961565	FALSE
chr1	15526404	15527277	405	TRUE	Promoter	1.17639	0.0982401	FALSE
chr1	15584348	15585389	406	TRUE	Promoter	0.988685	-1.31226	TRUE
chr1	15603141	15604098	407	TRUE	Promoter	2.90316	-0.577847	FALSE
chr1	15616675	15618178	408	TRUE	Promoter	1.87814	-0.071795	FALSE
chr1	15684039	15684695	409	TRUE	Promoter	0.458947	-0.680064	FALSE
chr1	15684925	15685092	410	TRUE	Promoter	0.524809	-1.10295	TRUE
chr1	15735929	15736757	411	TRUE	Promoter	0.731197	-0.997249	FALSE
chr1	15742305	15742615	412	TRUE	Promoter	1.81617	-1.39534	TRUE
chr1	15749320	15749881	413	TRUE	Promoter	3.18917	-0.624965	FALSE
chr1	15756451	15756754	414	TRUE	Promoter	0.997512	-0.984123	FALSE
chr1	15757408	15758432	415	TRUE	Promoter	0.442249	-0.390819	FALSE
chr1	15758591	15759514	416	TRUE	Promoter	0.503182	-0.609708	FALSE
chr1	15764380	15764780	417	TRUE	other	1.07321	-0.23598	FALSE
chr1	15792011	15792404	418	TRUE	other	0.881555	0.178223	FALSE
chr1	15794094	15794327	419	TRUE	other	7.24412	-0.000459643	FALSE
chr1	15799104	15799329	420	TRUE	Promoter	9.22931	-0.880462	FALSE
chr1	15799589	15799804	421	TRUE	Promoter	1.44175	-1.7131	TRUE
chr1	15799908	15801230	422	TRUE	Promoter	0.617177	-2.26033	TRUE
chr1	15808962	15809334	423	TRUE	other	4.6289	-0.513136	FALSE
chr1	15834305	15836382	424	TRUE	Promoter	2.66921	0.00596232	FALSE
chr1	15847200	15848077	425	TRUE	Promoter	9.95067	0.080082	FALSE
chr1	15876375	15876768	426	TRUE	other	1.47909	0.0870351	FALSE
chr1	15937702	15938140	427	TRUE	other	0.885504	0.135342	FALSE
chr1	15975344	15976311	428	TRUE	Promoter	0.805886	-0.255146	FALSE
chr1	16003924	16004476	429	TRUE	Promoter	0.876626	-1.78662	TRUE
chr1	16017408	16017833	430	TRUE	Promoter	6.98656	0.0412805	FALSE
chr1	16018154	16018337	431	TRUE	Promoter	0.97	-0.780422	FALSE
chr1	16026676	16027234	432	TRUE	other	2.78129	-0.538476	FALSE
chr1	16055685	16056621	433	TRUE	other	6.14338	0.0486736	FALSE
chr1	16073059	16073988	434	TRUE	Promoter	0.530693	-0.441921	FALSE
chr1	16133578	16133901	435	TRUE	other	13.3736	-0.0121276	FALSE
chr1	16146204	16146748	436	TRUE	Promoter	19.9338	-2.29963	TRUE
chr1	16154763	16155308	437	TRUE	Promoter	3.3051	-0.683402	FALSE
chr1	16155533	16156486	438	TRUE	Promoter	0.86878	-0.697994	FALSE
chr1	16156914	16157143	439	TRUE	Promoter	12.3339	-1.7559	TRUE
chr1	16189060	16189366	440	TRUE	other	5.42101	-1.37125	TRUE
chr1	16206217	16207271	441	TRUE	Promoter	2.19948	-0.545103	FALSE
chr1	16217094	16217936	442	TRUE	Promoter	3.42103	-0.064701	FALSE
chr1	16236178	16237548	443	TRUE	Promoter	2.09629	-0.194368	FALSE
chr1	16242910	16243350	444	TRUE	other	3.32084	1.17255	FALSE
chr1	16351997	16352929	445	TRUE	Promoter	8.06869	-0.271823	FALSE
chr1	16366891	16367963	446	TRUE	Promoter	12.9678	0.217156	FALSE
chr1	16430543	16430976	447	TRUE	other	2.91785	-0.675864	FALSE
chr1	16440161	16441068	448	TRUE	Promoter	47.6324	0.210759	FALSE
chr1	16441146	16441329	449	TRUE	Promoter	7.64213	-0.0677532	FALSE
chr1	16476451	16476810	450	TRUE	other	7.76792	0.594446	FALSE
chr1	16483381	16484578	451	TRUE	other	1.30218	1.25439	FALSE
chr1	16498714	16499844	452	TRUE	Promoter	0.803899	-0.309874	FALSE
chr1	16513717	16514368	453	TRUE	Promoter	7.93297	0.402612	FALSE
chr1	16514472	16514682	454	TRUE	Promoter	3.21665	0.192359	FALSE
chr1	16534590	16535646	455	TRUE	Promoter	1.22457	0.497793	FALSE
chr1	16608225	16608623	456	TRUE	other	4.0805	-2.42806	TRUE
chr1	16613072	16614042	457	TRUE	Promoter	0.701698	-0.278775	FALSE
chr1	16631341	16631593	458	TRUE	other	2.01668	1.18094	FALSE
chr1	16644322	16645968	459	TRUE	Promoter	0.345933	-0.674169	FALSE
chr1	16656454	16657933	460	TRUE	other	1.17345	-0.935275	FALSE
chr1	16666498	16667347	461	TRUE	other	1.49089	0.459429	FALSE
chr1	16696501	16697734	462	TRUE	Promoter	2.85991	-1.71631	TRUE
chr1	16740115	16740328	463	TRUE	other	6.47062	0.18598	FALSE
chr1	16740430	16740962	464	TRUE	other	1.01421	0.25353	FALSE
chr1	16749571	16751007	465	TRUE	other	0.566076	-0.828978	FALSE
chr1	16758331	16758647	466	TRUE	other	21.5218	0.973329	FALSE
chr1	16764816	16765591	467	TRUE	Promoter	7.83771	-2.35492	TRUE
chr1	16770437	16770681	468	TRUE	other	6.12766	-0.976064	FALSE
chr1	16859201	16859406	469	TRUE	other	1.38474	0.181755	FALSE
chr1	16860144	16860439	470	TRUE	other	0.541507	-0.00679947	FALSE
chr1	16872476	16873253	471	TRUE	other	1.02505	0.769125	FALSE
chr1	16895588	16895792	472	TRUE	Promoter	15.0071	-0.251391	FALSE
chr1	16895882	16896664	473	TRUE	Promoter	45.8624	0.466756	FALSE
chr1	16904648	16905760	474	TRUE	Promoter	30.6478	0.402334	FALSE
chr1	16921296	16922040	475	TRUE	other	5.72665	-0.171498	FALSE
chr1	16929077	16929946	476	TRUE	other	10.1698	-0.202708	FALSE
chr1	16939058	16939225	477	TRUE	other	7.22747	0.00732624	FALSE
chr1	16939307	16939960	478	TRUE	other	34.071	0.686167	FALSE
chr1	16953605	16953764	479	TRUE	other	5.94581	0.620609	FALSE
chr1	16978242	16979220	480	TRUE	other	5.91146	0.202162	FALSE
chr1	16980552	16980836	481	TRUE	Promoter	4.75469	-0.641783	FALSE
chr1	16991897	16992341	482	TRUE	other	7.90455	0.481954	FALSE
chr1	16999952	17000501	483	TRUE	other	12.2613	1.51897	FALSE
chr1	17004766	17005274	484	TRUE	other	1.84567	1.26366	FALSE
chr1	17011407	17012328	485	TRUE	Promoter	8.58754	-0.177348	FALSE
chr1	17053742	17054504	486	TRUE	Promoter	0.68402	0.165421	FALSE
chr1	17075488	17075946	487	TRUE	other	2.62993	-0.53082	FALSE
chr1	17239461	17239715	488	TRUE	other	23.5523	-1.02704	TRUE
chr1	17248967	17249261	489	TRUE	other	7.69323	0.98562	FALSE
chr1	17372084	17372268	490	TRUE	other	0.757728	-0.63951	FALSE
chr1	17405892	17406680	491	TRUE	other	0.518899	-1.01455	TRUE
chr1	17419673	17420321	492	TRUE	other	1.94591	-0.0448693	FALSE
chr1	17437590	17438781	493	TRUE	Promoter	4.18962	-0.431291	FALSE
chr1	17439162	17439391	494	TRUE	Promoter	0.736101	-1.12175	TRUE
chr1	17439554	17440099	495	TRUE	Promoter	1.17443	-0.184133	FALSE
chr1	17539575	17540867	496	TRUE	Promoter	4.47849	-0.831484	FALSE
chr1	17579920	17580793	497	TRUE	Promoter	1.29529	-1.99435	TRUE
chr1	17639775	17639984	498	TRUE	other	4.56503	-1.24999	TRUE
chr1	18110292	18111131	499	TRUE	other	3.8751	1.35501	FALSE
chr1	18480385	18481338	500	TRUE	Promoter	3.29034	-3.78715	TRUE
chr1	18702837	18703669	501	TRUE	other	17.9426	-0.397951	FALSE
chr1	18890816	18891236	502	TRUE	other	1.92624	-0.714345	FALSE
chr1	18902315	18903256	503	TRUE	Promoter	3.17438	-0.171092	FALSE
chr1	18955533	18957429	504	TRUE	Promoter	9.87792	-0.43418	FALSE
chr1	19029473	19029808	505	TRUE	other	63.0313	-1.37127	TRUE
chr1	19054798	19055296	506	TRUE	other	20.2139	-1.06556	TRUE
chr1	19096270	19096663	507	TRUE	other	4.42739	-1.00403	TRUE
chr1	19209671	19210783	508	TRUE	Promoter	15.6873	-0.0450876	FALSE
chr1	19223032	19223748	509	TRUE	other	21.5514	-1.54115	TRUE
chr1	19232515	19232874	510	TRUE	other	1.01323	-0.0538611	FALSE
chr1	19241020	19241732	511	TRUE	other	0.797034	-0.272799	FALSE
chr1	19251081	19252114	512	TRUE	Promoter	0.700718	-0.0805067	FALSE
chr1	19262131	19262352	513	TRUE	other	7.98324	0.819723	FALSE
chr1	19269950	19270856	514	TRUE	other	1.0388	-1.05142	TRUE
chr1	19273090	19273495	515	TRUE	other	14.0311	0.5264	FALSE
chr1	19288360	19288567	516	TRUE	other	4.51785	0.831164	FALSE
chr1	19311626	19312917	517	TRUE	Promoter	2.6299	-0.304947	FALSE
chr1	19384805	19385191	518	TRUE	other	7.49867	-2.84464	TRUE
chr1	19385888	19386245	519	TRUE	other	14.4694	-2.73089	TRUE
chr1	19424582	19425429	520	TRUE	other	1.59704	-2.58726	TRUE
chr1	19484448	19486243	521	TRUE	Promoter	2.36457	-0.259682	FALSE
chr1	19596341	19597574	522	TRUE	Promoter	0.696795	-0.422483	FALSE
chr1	19640348	19641211	523	TRUE	other	15.5387	-2.33678	TRUE
chr1	19643128	19643418	524	TRUE	Promoter	52.3673	-0.556065	FALSE
chr1	19643943	19644539	525	TRUE	Promoter	56.948	-1.33198	TRUE
chr1	19664688	19665623	526	TRUE	Promoter	19.3666	-0.521973	FALSE
chr1	19799312	19800576	527	TRUE	Promoter	25.0472	-1.36165	TRUE
chr1	19814884	19815574	528	TRUE	Promoter	2.14345	-3.20598	TRUE
chr1	19815749	19816617	529	TRUE	Promoter	8.85682	-2.94981	TRUE
chr1	19882077	19882983	530	TRUE	Promoter	0.935598	-0.345824	FALSE
chr1	19923248	19923526	531	TRUE	other	1.94591	-0.506609	FALSE
chr1	20185851	20186239	532	TRUE	Promoter	49.8241	-2.04952	TRUE
chr1	20290638	20291028	533	TRUE	other	0.703685	-1.88723	TRUE
chr1	20430216	20431016	534	TRUE	other	0.917919	0.111572	FALSE
chr1	20439357	20439598	535	TRUE	other	126.343	-1.34252	TRUE
chr1	20476290	20476833	536	TRUE	Promoter	9.34429	-1.52763	TRUE
chr1	20480295	20480837	537	TRUE	Promoter	0.959212	-2.18041	TRUE
chr1	20480946	20481523	538	TRUE	Promoter	0.934643	-1.0771	TRUE
chr1	20483796	20484223	539	TRUE	Promoter	0.443229	-0.23041	FALSE
chr1	20485557	20487295	540	TRUE	Promoter	0.934617	-0.806072	FALSE
chr1	20507455	20508461	541	TRUE	Promoter	1.66287	-0.0216499	FALSE
chr1	20551925	20553202	542	TRUE	Promoter	0.871723	-1.1341	TRUE
chr1	20588653	20589234	543	TRUE	Promoter	0.660431	-1.19303	TRUE
chr1	20589353	20589897	544	TRUE	Promoter	5.47709	0.0177784	FALSE
chr1	20632855	20634244	545	TRUE	Promoter	0.859928	-0.846631	FALSE
chr1	20661182	20662018	546	TRUE	Promoter	1.5656	0.236642	FALSE
chr1	20717561	20718393	547	TRUE	Promoter	0.356746	-0.396819	FALSE
chr1	20732044	20733656	548	TRUE	Promoter	0.915932	-0.515147	FALSE
chr1	20786368	20787868	549	TRUE	Promoter	0.809809	0.190621	FALSE
chr1	20981874	20982565	550	TRUE	other	1.09187	0.761742	FALSE
chr1	21176343	21177333	551	TRUE	Promoter	1.66091	0.108317	FALSE
chr1	21262398	21263233	552	TRUE	other	0.735094	-1.65535	TRUE
chr1	21289340	21290588	553	TRUE	Promoter	4.59354	-0.0838703	FALSE
chr1	21345141	21345936	554	TRUE	Promoter	0.783278	-1.23047	TRUE
chr1	21427980	21428867	555	TRUE	Promoter	6.78512	-0.157509	FALSE
chr1	21436546	21437495	556	TRUE	Promoter	19.9927	-0.115376	FALSE
chr1	21439726	21440477	557	TRUE	Promoter	0.627009	-0.452939	FALSE
chr1	21508751	21509573	558	TRUE	Promoter	0.896292	-0.690104	FALSE
chr1	21550912	21551210	559	TRUE	Promoter	0.409834	-1.91227	TRUE
chr1	21570219	21570509	560	TRUE	other	0.622106	-1.14538	TRUE
chr1	21574084	21574398	561	TRUE	other	0.589665	-1.24112	TRUE
chr1	21574635	21575154	562	TRUE	other	1.08304	-1.82384	TRUE
chr1	21586656	21587733	563	TRUE	other	1.21866	-1.83359	TRUE
chr1	21651507	21652376	564	TRUE	Promoter	4.99349	-1.6054	TRUE
chr1	21667031	21667234	565	TRUE	other	3.25007	-1.40914	TRUE
chr1	21668641	21668834	566	TRUE	Promoter	0.619138	-0.92268	FALSE
chr1	21669215	21670288	567	TRUE	Promoter	0.544475	-2.42333	TRUE
chr1	21782513	21784167	568	TRUE	Promoter	0.676174	-0.064426	FALSE
chr1	21812025	21812297	569	TRUE	other	4.7311	-0.022159	FALSE
chr1	21830066	21830442	570	TRUE	other	0.463876	0.658723	FALSE
chr1	21834070	21834321	571	TRUE	other	0.39311	-0.526656	FALSE
chr1	21838878	21839111	572	TRUE	other	0.574929	-0.824154	FALSE
chr1	21839227	21839788	573	TRUE	other	1.46828	1.50959	FALSE
chr1	21936732	21937984	574	TRUE	Promoter	0.721364	-0.451555	FALSE
chr1	21956498	21957467	575	TRUE	Promoter	0.670264	-0.23272	FALSE
chr1	21980499	21981127	576	TRUE	other	0.683994	-0.221595	FALSE
chr1	21984040	21984422	577	TRUE	other	0.605382	-0.487992	FALSE
chr1	22005080	22006058	578	TRUE	other	1.92529	-0.213063	FALSE
chr1	22024832	22026147	579	TRUE	Promoter	1.95866	0.333791	FALSE
chr1	22052381	22053577	580	TRUE	Promoter	1.44077	-0.128889	FALSE
chr1	22120795	22121728	581	TRUE	other	1.45254	0.956949	FALSE
chr1	22142380	22142882	582	TRUE	other	5.11051	-0.355122	FALSE
chr1	22142963	22143758	583	TRUE	other	0.819642	-0.417763	FALSE
chr1	22163289	22164036	584	TRUE	other	1.99015	0.529062	FALSE
chr1	22185269	22185594	585	TRUE	other	0.455024	-1.04468	TRUE
chr1	22285443	22286234	586	TRUE	other	0.502201	-1.73752	TRUE
chr1	22428598	22429334	587	TRUE	Promoter	0.925791	0.10655	FALSE
chr1	22451607	22452656	588	TRUE	Promoter	1.12333	-0.125036	FALSE
chr1	22641853	22642647	589	TRUE	other	7.4839	-0.0959575	FALSE
chr1	22662321	22662776	590	TRUE	other	0.936604	-0.443668	FALSE
chr1	22710281	22711415	591	TRUE	Promoter	0.699737	-1.46874	TRUE
chr1	23013748	23014221	592	TRUE	other	3.95373	-0.522557	FALSE
chr1	23018871	23020419	593	TRUE	Promoter	1.01818	-0.141274	FALSE
chr1	23167404	23168338	594	TRUE	Promoter	3.11732	-1.49001	TRUE
chr1	23168526	23169091	595	TRUE	Promoter	0.834378	-0.466843	FALSE
chr1	23177442	23178237	596	TRUE	Promoter	0.293852	-0.883604	FALSE
chr1	23200980	23201163	597	TRUE	other	1.69924	0.404699	FALSE
chr1	23216741	23217802	598	TRUE	Promoter	0.83732	-0.691698	FALSE
chr1	23343823	23344935	599	TRUE	Promoter	0.309569	0.130727	FALSE
chr1	23367927	23369273	600	TRUE	Promoter	0.465837	0.037131	FALSE
chr1	23417490	23417936	601	TRUE	other	2.52768	-1.01674	TRUE
chr1	23423433	23425171	602	TRUE	Promoter	3.43579	-1.34592	TRUE
chr1	23436571	23437054	603	TRUE	other	8.10986	0.338054	FALSE
chr1	23483937	23485035	604	TRUE	Promoter	11.3894	-0.405282	FALSE
chr1	23521587	23522020	605	TRUE	other	6.07648	1.12685	FALSE
chr1	23530580	23531751	606	TRUE	Promoter	2.91395	-0.752452	FALSE
chr1	23539666	23540293	607	TRUE	other	1.62553	0.0284655	FALSE
chr1	23544378	23545547	608	TRUE	other	60.3062	0.298464	FALSE
chr1	23554503	23555276	609	TRUE	Promoter	4.37242	-0.32479	FALSE
chr1	23558145	23558667	610	TRUE	Promoter	4.6416	-1.68076	TRUE
chr1	23559209	23559779	611	TRUE	Promoter	11.8268	0.184717	FALSE
chr1	23562330	23562677	612	TRUE	other	3.6087	-0.108641	FALSE
chr1	23568002	23568592	613	TRUE	Promoter	3.97634	-0.280337	FALSE
chr1	23577048	23577854	614	TRUE	other	0.536603	-1.01615	TRUE
chr1	23580798	23581505	615	TRUE	other	16.9599	-0.329863	FALSE
chr1	23593656	23593867	616	TRUE	other	14.0991	-1.25449	TRUE
chr1	23691468	23692316	617	TRUE	Promoter	0.89926	0.207196	FALSE
chr1	23742934	23744182	618	TRUE	Promoter	2.18373	0.0438532	FALSE
chr1	23772135	23772610	619	TRUE	other	3.33261	0.189425	FALSE
chr1	23777853	23778815	620	TRUE	Promoter	3.04464	-0.114243	FALSE
chr1	23790720	23792004	621	TRUE	Promoter	2.9179	-0.154543	FALSE
chr1	23798637	23798856	622	TRUE	other	0.478612	0.482144	FALSE
chr1	23799506	23799965	623	TRUE	Promoter	1.4968	-0.768915	FALSE
chr1	23800047	23801678	624	TRUE	Promoter	2.6162	-0.417712	FALSE
chr1	23824774	23825726	625	TRUE	Promoter	6.26527	0.121059	FALSE
chr1	23838020	23838974	626	TRUE	Promoter	2.49921	-0.303796	FALSE
chr1	23867681	23869044	627	TRUE	Promoter	5.70412	-0.466402	FALSE
chr1	23949217	23949499	628	TRUE	other	5.40036	0.646034	FALSE
chr1	23958939	23960226	629	TRUE	Promoter	1.57933	0.192189	FALSE
chr1	23979834	23980621	630	TRUE	Promoter	2.07758	0.199172	FALSE
chr1	24018662	24019320	631	TRUE	Promoter	4.25835	-2.42725	TRUE
chr1	24021391	24023134	632	TRUE	Promoter	1.93019	-1.84838	TRUE
chr1	24107965	24108137	633	TRUE	Promoter	2.37732	-0.931579	FALSE
chr1	24108267	24109177	634	TRUE	Promoter	8.53443	-1.87796	TRUE
chr1	24112158	24112893	635	TRUE	Promoter	8.10304	-0.574909	FALSE
chr1	24142617	24143415	636	TRUE	Promoter	3.82402	-1.93335	TRUE
chr1	24186979	24187976	637	TRUE	Promoter	3.42991	-0.673055	FALSE
chr1	24199255	24199770	638	TRUE	other	5.92228	0.0783926	FALSE
chr1	24201896	24202599	639	TRUE	other	1.70904	-0.73993	FALSE
chr1	24319324	24319693	640	TRUE	other	5.52124	-2.01852	TRUE
chr1	24391318	24391619	641	TRUE	other	2.46971	0.0690653	FALSE
chr1	24392193	24392777	642	TRUE	other	1.04077	-0.606426	FALSE
chr1	24413427	24413970	643	TRUE	Promoter	4.10505	0.166792	FALSE
chr1	24414877	24415882	644	TRUE	Promoter	2.74981	0.169054	FALSE
chr1	24502141	24503250	645	TRUE	Promoter	35.1165	-0.141422	FALSE
chr1	24555815	24556325	646	TRUE	Promoter	54.8549	-1.08575	TRUE
chr1	24642504	24643682	647	TRUE	Promoter	1.02505	0.208391	FALSE
chr1	24688170	24689234	648	TRUE	other	0.776387	0.0803047	FALSE
chr1	24705107	24706078	649	TRUE	Promoter	0.640765	-1.03796	TRUE
chr1	24724344	24725596	650	TRUE	Promoter	22.4507	-0.825935	FALSE
chr1	24744840	24745758	651	TRUE	Promoter	5.62445	-0.0919356	FALSE
chr1	24929806	24930145	652	TRUE	other	13.581	-0.51242	FALSE
chr1	24930247	24930557	653	TRUE	other	7.40718	-0.385042	FALSE
chr1	24970136	24970828	654	TRUE	other	12.5265	-0.648349	FALSE
chr1	25022395	25023190	655	TRUE	Promoter	7.44558	-0.457166	FALSE
chr1	25099336	25099752	656	TRUE	other	4.01562	-1.88893	TRUE
chr1	25101420	25101981	657	TRUE	other	3.27168	-0.261251	FALSE
chr1	25174848	25175519	658	TRUE	other	0.987679	-2.52561	TRUE
chr1	25232016	25233583	659	TRUE	Promoter	9.24309	0.269871	FALSE
chr1	25239598	25240449	660	TRUE	Promoter	9.7728	0.485841	FALSE
chr1	25247007	25248096	661	TRUE	Promoter	1.33168	0.130445	FALSE
chr1	25266785	25268228	662	TRUE	Promoter	1.95768	0.0830284	FALSE
chr1	25336991	25337416	663	TRUE	Promoter	0.81177	-0.961246	FALSE
chr1	25337562	25338972	664	TRUE	Promoter	6.11194	-0.00508566	FALSE
chr1	25402827	25403413	665	TRUE	other	6.1935	0.396764	FALSE
chr1	25430030	25431460	666	TRUE	Promoter	1.12036	-0.0376594	FALSE
chr1	25543202	25544262	667	TRUE	Promoter	0.489426	-0.640785	FALSE
chr1	25549280	25550061	668	TRUE	other	0.915958	-2.15738	TRUE
chr1	25562384	25562814	669	TRUE	other	0.83634	-2.07674	TRUE
chr1	25580992	25581350	670	TRUE	other	10.0784	0.252664	FALSE
chr1	25616102	25617065	671	TRUE	Promoter	4.74586	-1.49011	TRUE
chr1	25771753	25772158	672	TRUE	Promoter	0.526771	-1.3236	TRUE
chr1	25780539	25781305	673	TRUE	other	6.24065	-0.811998	FALSE
chr1	25799738	25800708	674	TRUE	Promoter	7.53392	-0.420821	FALSE
chr1	25810723	25811330	675	TRUE	other	2.055	0.250293	FALSE
chr1	25819571	25821074	676	TRUE	Promoter	23.9917	-0.63642	FALSE
chr1	25825684	25825948	677	TRUE	other	0.70957	-0.416853	FALSE
chr1	25837323	25837736	678	TRUE	other	5.12912	-0.447043	FALSE
chr1	25858918	25859877	679	TRUE	Promoter	0.975884	-0.151205	FALSE
chr1	25871072	25871297	680	TRUE	other	59.406	-2.23932	TRUE
chr1	25875115	25876311	681	TRUE	Promoter	3.77483	-1.34365	TRUE
chr1	25905043	25905249	682	TRUE	Promoter	0.758709	0.359593	FALSE
chr1	25905400	25907120	683	TRUE	Promoter	2.60926	-0.164335	FALSE
chr1	25996918	25997378	684	TRUE	Promoter	4.60632	-2.47085	TRUE
chr1	25997612	25998737	685	TRUE	Promoter	2.2594	0.247883	FALSE
chr1	26017278	26017934	686	TRUE	other	1.24026	1.05141	FALSE
chr1	26021577	26022683	687	TRUE	Promoter	5.87015	-0.784223	FALSE
chr1	26034952	26036746	688	TRUE	Promoter	1.82306	-0.112371	FALSE
chr1	26045367	26046387	689	TRUE	other	3.15667	-0.837007	FALSE
chr1	26066137	26066539	690	TRUE	other	1.27565	-0.255108	FALSE
chr1	26110791	26112573	691	TRUE	Promoter	10.5314	-0.299662	FALSE
chr1	26169559	26170350	692	TRUE	Promoter	24.3031	-0.0886856	FALSE
chr1	26176988	26177678	693	TRUE	Promoter	9.5339	-0.364508	FALSE
chr1	26189881	26190969	694	TRUE	other	79.727	-0.582721	FALSE
chr1	26225004	26225926	695	TRUE	Promoter	25.2192	-1.84481	TRUE
chr1	26233633	26234687	696	TRUE	Promoter	23.1042	0.0736177	FALSE
chr1	26279628	26280415	697	TRUE	Promoter	2.26825	-0.38817	FALSE
chr1	26306296	26307004	698	TRUE	Promoter	1.46926	0.140188	FALSE
chr1	26336807	26337994	699	TRUE	other	10.6012	0.574556	FALSE
chr1	26370674	26371147	700	TRUE	other	1.97048	-1.23795	TRUE
chr1	26374469	26374836	701	TRUE	other	7.49673	0.869782	FALSE
chr1	26411025	26411351	702	TRUE	other	1.10072	0.990239	FALSE
chr1	26431904	26432701	703	TRUE	Promoter	10.3487	0.00842611	FALSE
chr1	26446506	26446819	704	TRUE	other	22.263	1.30748	FALSE
chr1	26471939	26473359	705	TRUE	Promoter	10.2415	-0.130725	FALSE
chr1	26500061	26501778	706	TRUE	Promoter	3.19211	-0.0831654	FALSE
chr1	26529262	26530291	707	TRUE	Promoter	3.02601	-0.68363	FALSE
chr1	26530999	26531577	708	TRUE	Promoter	7.97235	-1.77413	TRUE
chr1	26555416	26556406	709	TRUE	other	5.99402	-2.37629	TRUE
chr1	26602392	26602658	710	TRUE	other	5.15175	-0.485081	FALSE
chr1	26620166	26621627	711	TRUE	Promoter	0.81177	0.0281876	FALSE
chr1	26692233	26693396	712	TRUE	Promoter	0.512034	-0.222782	FALSE
chr1	26695303	26696366	713	TRUE	Promoter	19.9053	-0.643495	FALSE
chr1	26773276	26773604	714	TRUE	other	3.98517	1.57946	FALSE
chr1	26787584	26788485	715	TRUE	Promoter	9.15555	0.378114	FALSE
chr1	26789070	26789449	716	TRUE	Promoter	44.8953	0.173162	FALSE
chr1	26826133	26827081	717	TRUE	Promoter	12.1766	-0.321345	FALSE
chr1	26831632	26832457	718	TRUE	other	3.21273	-1.95061	TRUE
chr1	26862787	26863253	719	TRUE	Promoter	1.82505	-1.03597	TRUE
chr1	26864679	26865543	720	TRUE	Promoter	16.0105	-0.333041	FALSE
chr1	26881637	26881903	721	TRUE	other	5.03184	-2.02245	TRUE
chr1	26889600	26890766	722	TRUE	Promoter	75.6968	-0.141991	FALSE
chr1	26899847	26900775	723	TRUE	Promoter	73.4595	0.204757	FALSE
chr1	26913758	26914677	724	TRUE	Promoter	4.06184	-1.15621	TRUE
chr1	26921267	26922109	725	TRUE	Promoter	29.8705	0.0901346	FALSE
chr1	26945283	26945498	726	TRUE	other	0.946411	0.197611	FALSE
chr1	26959616	26960915	727	TRUE	Promoter	8.05292	-0.501698	FALSE
chr1	26992910	26994118	728	TRUE	Promoter	2.63581	-0.472436	FALSE
chr1	27012565	27013434	729	TRUE	Promoter	33.1727	-0.626427	FALSE
chr1	27044471	27045062	730	TRUE	other	4.5611	0.183801	FALSE
chr1	27098935	27100122	731	TRUE	Promoter	8.33392	-1.22512	TRUE
chr1	27102595	27103166	732	TRUE	other	2.01079	-0.0742294	FALSE
chr1	27154680	27155803	733	TRUE	Promoter	1.23539	-0.448895	FALSE
chr1	27233906	27235339	734	TRUE	Promoter	3.27756	-0.232078	FALSE
chr1	27287729	27288060	735	TRUE	other	0.854999	0.179607	FALSE
chr1	27321910	27322609	736	TRUE	Promoter	2.69675	-0.037628	FALSE
chr1	27332623	27333357	737	TRUE	other	0.315479	0.168653	FALSE
chr1	27341420	27342702	738	TRUE	Promoter	120.414	-0.828047	FALSE
chr1	27342898	27343648	739	TRUE	Promoter	0.622106	-1.13024	TRUE
chr1	27349173	27349637	740	TRUE	Promoter	0.866819	-0.339139	FALSE
chr1	27350879	27352037	741	TRUE	Promoter	2.9985	-0.435213	FALSE
chr1	27357004	27357262	742	TRUE	other	0.641746	0.0380202	FALSE
chr1	27357369	27358066	743	TRUE	Promoter	3.46041	-0.131521	FALSE
chr1	27365324	27366736	744	TRUE	Promoter	1.78569	0.0360765	FALSE
chr1	27366838	27367319	745	TRUE	Promoter	0.978852	0.121345	FALSE
chr1	27372927	27373240	746	TRUE	other	2.23186	0.472182	FALSE
chr1	27382777	27383524	747	TRUE	other	4.16802	-0.070495	FALSE
chr1	27391667	27393086	748	TRUE	Promoter	2.43038	-0.285911	FALSE
chr1	27489728	27490781	749	TRUE	Promoter	1.15378	-0.0509968	FALSE
chr1	27504457	27505559	750	TRUE	Promoter	0.780336	-2.11193	TRUE
chr1	27522561	27522883	751	TRUE	Promoter	0.660431	-1.22926	TRUE
chr1	27541960	27543191	752	TRUE	other	2.00388	-1.96971	TRUE
chr1	27556714	27558174	753	TRUE	other	1.56065	-0.216123	FALSE
chr1	27568074	27569015	754	TRUE	Promoter	1.47419	-0.272176	FALSE
chr1	27603752	27604517	755	TRUE	Promoter	2.399	-0.384022	FALSE
chr1	27662851	27663487	756	TRUE	Promoter	0.479593	-0.29996	FALSE
chr1	27669190	27669626	757	TRUE	Promoter	2.17589	-0.225324	FALSE
chr1	27671939	27672633	758	TRUE	Promoter	0.801963	-1.11168	TRUE
chr1	27685955	27687005	759	TRUE	other	0.513015	-0.805328	FALSE
chr1	27725046	27725308	760	TRUE	Promoter	0.913016	-0.289392	FALSE
chr1	27725454	27726496	761	TRUE	Promoter	5.75612	0.00402913	FALSE
chr1	27772823	27773769	762	TRUE	Promoter	0.801937	-0.15071	FALSE
chr1	27830391	27831390	763	TRUE	Promoter	1.04962	0.00389486	FALSE
chr1	27872091	27873042	764	TRUE	Promoter	1.77687	-0.335224	FALSE
chr1	27914161	27915066	765	TRUE	Promoter	0.929739	0.150193	FALSE
chr1	27934735	27935432	766	TRUE	Promoter	0.802944	0.254429	FALSE
chr1	27959453	27960518	767	TRUE	Promoter	0.890408	-1.0215	TRUE
chr1	28088278	28088949	768	TRUE	Promoter	0.543468	-0.103343	FALSE
chr1	28096330	28096508	769	TRUE	other	0.321363	-0.0190678	FALSE
chr1	28193748	28194291	770	TRUE	other	1.13218	-1.56229	TRUE
chr1	28205257	28205607	771	TRUE	other	0.965096	-3.26299	TRUE
chr1	28208904	28209234	772	TRUE	other	1.15476	-0.270449	FALSE
chr1	28232619	28233176	773	TRUE	Promoter	0.94445	-0.0401233	FALSE
chr1	28235656	28236610	774	TRUE	Promoter	0.737081	0.0495614	FALSE
chr1	28246901	28247836	775	TRUE	Promoter	0.934643	0.33685	FALSE
chr1	28259058	28260554	776	TRUE	Promoter	0.697775	-0.255516	FALSE
chr1	28328651	28329396	777	TRUE	Promoter	0.572967	0.123944	FALSE
chr1	28369373	28370614	778	TRUE	Promoter	0.613254	-0.178269	FALSE
chr1	28437282	28438479	779	TRUE	Promoter	0.491388	-0.688891	FALSE
chr1	28505495	28506689	780	TRUE	Promoter	1.45746	0.422597	FALSE
chr1	28517448	28519153	781	TRUE	Promoter	0.987704	-0.154187	FALSE
chr1	28532010	28532708	782	TRUE	other	5.92032	1.31114	FALSE
chr1	28544307	28545204	783	TRUE	Promoter	1.55378	-0.0257707	FALSE
chr1	28552382	28553652	784	TRUE	Promoter	2.22897	0.163712	FALSE
chr1	28581307	28582462	785	TRUE	Promoter	0.910048	0.10345	FALSE
chr1	28591586	28593006	786	TRUE	Promoter	1.57835	-1.5069	TRUE
chr1	28642597	28643534	787	TRUE	Promoter	1.01029	0.0479707	FALSE
chr1	28646112	28646340	788	TRUE	other	2.06778	-1.30402	TRUE
chr1	28648030	28649367	789	TRUE	Promoter	2.45892	0.385274	FALSE
chr1	28668244	28669684	790	TRUE	Promoter	1.04371	-0.336993	FALSE
chr1	28736281	28737289	791	TRUE	Promoter	8.07747	-0.101627	FALSE
chr1	28811970	28812613	792	TRUE	Promoter	6.75364	-0.632058	FALSE
chr1	28877106	28877564	793	TRUE	other	3.40433	-0.542123	FALSE
chr1	28882050	28882677	794	TRUE	other	11.8386	-0.347121	FALSE
chr1	28886722	28887398	795	TRUE	Promoter	1.79258	-0.416522	FALSE
chr1	28887530	28888389	796	TRUE	Promoter	1.87711	-0.230627	FALSE
chr1	28893492	28894048	797	TRUE	other	4.63086	0.321307	FALSE
chr1	28914041	28915265	798	TRUE	Promoter	0.846172	-0.440695	FALSE
chr1	29123617	29125308	799	TRUE	Promoter	0.358708	-0.223199	FALSE
chr1	29133691	29134140	800	TRUE	other	40.0718	-0.701426	FALSE
chr1	29145670	29146684	801	TRUE	other	2.05495	-2.44269	TRUE
chr1	29181198	29182412	802	TRUE	Promoter	1.40931	0.0813072	FALSE
chr1	29202715	29203346	803	TRUE	other	30.4238	-0.575033	FALSE
chr1	29230574	29231388	804	TRUE	Promoter	46.91	0.127643	FALSE
chr1	29236150	29236819	805	TRUE	Promoter	0.890408	-0.397012	FALSE
chr1	29282810	29283731	806	TRUE	other	0.699737	-0.0478566	FALSE
chr1	29319459	29319825	807	TRUE	other	1.63242	-0.736359	FALSE
chr1	29350043	29350339	808	TRUE	other	0.572967	0.342069	FALSE
chr1	30229594	30230008	809	TRUE	other	1.23928	-3.74374	TRUE
chr1	30315633	30315827	810	TRUE	other	2.455	-0.806276	FALSE
chr1	30717964	30719566	811	TRUE	Promoter	0.992608	-0.552331	FALSE
chr1	30745403	30745877	812	TRUE	other	1.03586	-2.02912	TRUE
chr1	30745982	30746387	813	TRUE	other	1.61768	-1.03671	FALSE
chr1	30752160	30752606	814	TRUE	other	0.845192	0.619054	FALSE
chr1	30782102	30783409	815	TRUE	Promoter	0.689904	-0.362823	FALSE
chr1	30823945	30824929	816	TRUE	Promoter	1.79656	-1.2003	TRUE
chr1	30908560	30909025	817	TRUE	Promoter	0.698756	-1.45943	TRUE
chr1	30928764	30930157	818	TRUE	other	17.5495	-0.188372	FALSE
chr1	30975121	30975663	819	TRUE	other	58.2946	-0.693864	FALSE
chr1	31065240	31066197	820	TRUE	Promoter	12.9148	-0.0773043	FALSE
chr1	31094620	31095207	821	TRUE	other	3.09675	-1.0851	TRUE
chr1	31154610	31155804	822	TRUE	Promoter	13.7992	-0.345244	FALSE
chr1	31181432	31182740	823	TRUE	Promoter	3.19404	-0.462979	FALSE
chr1	31238979	31240149	824	TRUE	Promoter	1.75034	-1.50434	TRUE
chr1	31296475	31297386	825	TRUE	Promoter	2.01864	-0.140786	FALSE
chr1	31372845	31373283	826	TRUE	Promoter	1.53706	0.295104	FALSE
chr1	31373357	31374109	827	TRUE	Promoter	1.63435	-2.91212	TRUE
chr1	31408852	31409122	828	TRUE	other	1.21768	0.0748203	FALSE
chr1	31412862	31414170	829	TRUE	Promoter	0.969019	-0.617062	FALSE
chr1	31501329	31501809	830	TRUE	other	81.1835	-0.83578	FALSE
chr1	31548564	31550109	831	TRUE	Promoter	5.32768	-0.650855	FALSE
chr1	31575404	31577321	832	TRUE	Promoter	2.01766	-2.56453	TRUE
chr1	31617906	31618539	833	TRUE	Promoter	0.815719	-0.425575	FALSE
chr1	31619461	31619867	834	TRUE	other	7.65679	0.714805	FALSE
chr1	31635179	31635522	835	TRUE	other	0.57689	1.2714	FALSE
chr1	31644347	31645420	836	TRUE	Promoter	3.82201	0.251072	FALSE
chr1	31663752	31664352	837	TRUE	other	0.791149	-0.49807	FALSE
chr1	31666142	31666411	838	TRUE	other	0.302704	-0.101965	FALSE
chr1	31683929	31684370	839	TRUE	other	3.71392	0.0925699	FALSE
chr1	31703721	31705043	840	TRUE	Promoter	15.3481	-0.667408	FALSE
chr1	31739268	31739676	841	TRUE	other	0.675167	0.0478399	FALSE
chr1	31760638	31761266	842	TRUE	Promoter	13.7993	-1.18087	TRUE
chr1	31764244	31764780	843	TRUE	Promoter	2.26136	-0.681405	FALSE
chr1	31765078	31765445	844	TRUE	other	0.466818	0.354059	FALSE
chr1	31788207	31789703	845	TRUE	Promoter	19.4138	-0.501675	FALSE
chr1	31798894	31800055	846	TRUE	other	3.66871	0.816922	FALSE
chr1	31800244	31800534	847	TRUE	other	0.794092	-0.0779748	FALSE
chr1	31815028	31816278	848	TRUE	Promoter	16.2483	-0.253586	FALSE
chr1	31855022	31855803	849	TRUE	other	8.04309	-2.00255	TRUE
chr1	31880997	31882005	850	TRUE	Promoter	2.53563	-1.47683	TRUE
chr1	31910973	31911363	851	TRUE	other	9.03371	-1.56685	TRUE
chr1	31932599	31932912	852	TRUE	other	14.9245	0.255725	FALSE
chr1	31937742	31938886	853	TRUE	Promoter	2.10708	-0.316816	FALSE
chr1	31944371	31944684	854	TRUE	Promoter	0.637823	-0.734869	FALSE
chr1	31954670	31955238	855	TRUE	other	39.203	-0.3126	FALSE
chr1	32013270	32014677	856	TRUE	Promoter	3.90163	0.0390704	FALSE
chr1	32072520	32073681	857	TRUE	Promoter	34.3794	0.108757	FALSE
chr1	32107813	32108819	858	TRUE	Promoter	0.939521	0.146438	FALSE
chr1	32142682	32143192	859	TRUE	other	0.304665	-2.12671	TRUE
chr1	32179231	32180240	860	TRUE	Promoter	1.81813	-0.0394516	FALSE
chr1	32180361	32180670	861	TRUE	Promoter	4.23184	-0.65447	FALSE
chr1	32200279	32200940	862	TRUE	Promoter	1.39947	-0.649592	FALSE
chr1	32201029	32201462	863	TRUE	Promoter	8.08632	-1.2894	TRUE
chr1	32205363	32206094	864	TRUE	Promoter	9.70103	-0.332278	FALSE
chr1	32208934	32209167	865	TRUE	other	0.734139	-2.02726	TRUE
chr1	32215289	32216151	866	TRUE	other	1.9734	0.104828	FALSE
chr1	32221841	32222907	867	TRUE	Promoter	1.5066	0.0760762	FALSE
chr1	32234561	32235142	868	TRUE	other	5.85342	0.366723	FALSE
chr1	32235736	32236459	869	TRUE	other	9.9978	-0.72734	FALSE
chr1	32241072	32241791	870	TRUE	Promoter	4.63481	-0.489716	FALSE
chr1	32249772	32250777	871	TRUE	Promoter	12.2268	-2.18914	TRUE
chr1	32273743	32274175	872	TRUE	other	6.30656	-1.52719	TRUE
chr1	32291646	32292570	873	TRUE	Promoter	1.14297	-0.271933	FALSE
chr1	32335033	32335694	874	TRUE	Promoter	2.30165	-0.672793	FALSE
chr1	32335815	32336876	875	TRUE	Promoter	1.85842	-0.400024	FALSE
chr1	32351041	32352342	876	TRUE	Promoter	0.655527	-0.200818	FALSE
chr1	32393969	32395184	877	TRUE	Promoter	3.18519	-0.0334744	FALSE
chr1	32464677	32465554	878	TRUE	Promoter	1.34933	-0.39056	FALSE
chr1	32539040	32540215	879	TRUE	Promoter	0.504163	-0.463753	FALSE
chr1	32611952	32612660	880	TRUE	Promoter	0.929713	-0.159787	FALSE
chr1	32650254	32651703	881	TRUE	Promoter	0.271244	0.229243	FALSE
chr1	32701365	32702309	882	TRUE	Promoter	0.604402	-0.255797	FALSE
chr1	32702403	32702873	883	TRUE	Promoter	2.93751	-0.301489	FALSE
chr1	32702965	32703353	884	TRUE	Promoter	0.572967	-0.570832	FALSE
chr1	32725173	32725516	885	TRUE	other	1.70711	-0.54679	FALSE
chr1	32741273	32742164	886	TRUE	Promoter	0.560166	-0.298335	FALSE
chr1	32742294	32742760	887	TRUE	Promoter	0.883517	-1.26055	TRUE
chr1	32780125	32780448	888	TRUE	other	32.6509	1.63207	FALSE
chr1	32786662	32787271	889	TRUE	other	0.928733	0.230026	FALSE
chr1	32817026	32818363	890	TRUE	Promoter	1.02012	0.115426	FALSE
chr1	32870451	32870991	891	TRUE	Promoter	0.371483	-1.89415	TRUE
chr1	32872513	32873154	892	TRUE	other	1.91251	0.00808433	FALSE
chr1	32886196	32887174	893	TRUE	other	0.451101	-0.963283	FALSE
chr1	32892755	32893806	894	TRUE	Promoter	2.93356	-0.844658	FALSE
chr1	32900736	32901795	895	TRUE	Promoter	0.483542	-0.3195	FALSE
chr1	32924797	32925329	896	TRUE	Promoter	0.70957	-1.95436	TRUE
chr1	32925435	32925719	897	TRUE	Promoter	0.278135	-0.925857	FALSE
chr1	32925861	32926070	898	TRUE	Promoter	1.1361	-0.68105	FALSE
chr1	32963782	32965159	899	TRUE	Promoter	0.261411	-0.185203	FALSE
chr1	32972775	32973460	900	TRUE	Promoter	3.42792	-0.299978	FALSE
chr1	32981046	32982096	901	TRUE	other	0.661412	-0.233221	FALSE
chr1	33036562	33037221	902	TRUE	Promoter	0.464857	0.244423	FALSE
chr1	33045229	33045629	903	TRUE	other	0.70957	-1.52499	TRUE
chr1	33080813	33081621	904	TRUE	Promoter	6.0333	-0.381397	FALSE
chr1	33093039	33093394	905	TRUE	other	0.624067	-0.37611	FALSE
chr1	33094734	33095350	906	TRUE	other	0.589665	0.414816	FALSE
chr1	33126975	33127728	907	TRUE	Promoter	3.69129	0.085962	FALSE
chr1	33180556	33182305	908	TRUE	Promoter	1.74148	-0.452863	FALSE
chr1	33238449	33238689	909	TRUE	other	4.16103	0.78422	FALSE
chr1	33255333	33257179	910	TRUE	Promoter	7.02093	-0.742606	FALSE
chr1	33314506	33314770	911	TRUE	other	0.726268	-0.0958649	FALSE
chr1	33320131	33321624	912	TRUE	other	1.32086	-0.484187	FALSE
chr1	33349230	33350557	913	TRUE	Promoter	1.80931	-0.0247039	FALSE
chr1	33430403	33431527	914	TRUE	Promoter	2.30759	-0.776303	FALSE
chr1	33472191	33472951	915	TRUE	Promoter	0.866819	0.138548	FALSE
chr1	34685119	34685623	916	TRUE	other	2.97682	-3.44915	TRUE
chr1	34759768	34760118	917	TRUE	other	0.980814	-0.150434	FALSE
chr1	34781647	34781881	918	TRUE	other	7.5045	-1.23405	TRUE
chr1	34788074	34788442	919	TRUE	other	3.78368	-1.2164	TRUE
chr1	34859289	34860230	920	TRUE	Promoter	1.4506	-0.426187	FALSE
chr1	34904755	34905265	921	TRUE	other	1.63337	0.890509	FALSE
chr1	34924852	34925337	922	TRUE	other	0.341029	-2.1826	TRUE
chr1	34929079	34930554	923	TRUE	Promoter	0.280096	-0.951587	FALSE
chr1	34976981	34977571	924	TRUE	other	1.17933	1.15539	FALSE
chr1	34977659	34978317	925	TRUE	other	37.3704	-1.33836	TRUE
chr1	34978880	34979318	926	TRUE	other	12.8194	-0.73162	FALSE
chr1	34984662	34985763	927	TRUE	Promoter	1.52823	0.224629	FALSE
chr1	35031481	35032172	928	TRUE	Promoter	3.08596	-0.0704146	FALSE
chr1	35053519	35053795	929	TRUE	other	0.454043	-1.22076	TRUE
chr1	35079042	35079920	930	TRUE	Promoter	1.16163	-0.655264	FALSE
chr1	35178368	35179430	931	TRUE	other	1.96947	-1.02292	TRUE
chr1	35191852	35192752	932	TRUE	Promoter	4.65151	0.12484	FALSE
chr1	35192827	35193530	933	TRUE	Promoter	7.49069	0.238345	FALSE
chr1	35268448	35269300	934	TRUE	Promoter	1.96849	0.107193	FALSE
chr1	35448510	35448757	935	TRUE	other	0.306627	-1.96052	TRUE
chr1	35556954	35558042	936	TRUE	Promoter	1.11744	0.144359	FALSE
chr1	35573155	35573677	937	TRUE	Promoter	0.597537	-0.589031	FALSE
chr1	35588314	35588538	938	TRUE	other	0.619164	0.0901114	FALSE
chr1	35641164	35642257	939	TRUE	Promoter	1.2894	0.21001	FALSE
chr1	35769233	35770372	940	TRUE	Promoter	0.301723	-0.0827273	FALSE
chr1	35807449	35809149	941	TRUE	Promoter	0.507105	-0.427744	FALSE
chr1	35869638	35869857	942	TRUE	other	39.7769	-0.683117	FALSE
chr1	35882785	35884318	943	TRUE	Promoter	2.45991	-0.0992285	FALSE
chr1	35930247	35931641	944	TRUE	Promoter	3.75424	0.117072	FALSE
chr1	36082190	36082410	945	TRUE	other	3.17435	-0.0349204	FALSE
chr1	36083963	36084155	946	TRUE	Promoter	1.66088	-0.746532	FALSE
chr1	36088353	36089416	947	TRUE	Promoter	0.618157	0.131618	FALSE
chr1	36099473	36100304	948	TRUE	Promoter	4.84017	-0.215422	FALSE
chr1	36124971	36126019	949	TRUE	Promoter	30.5831	-0.521318	FALSE
chr1	36149049	36149895	950	TRUE	Promoter	5.80137	0.0810272	FALSE
chr1	36155531	36157301	951	TRUE	Promoter	7.73251	-0.497629	FALSE
chr1	36203299	36204755	952	TRUE	Promoter	5.17531	-0.576329	FALSE
chr1	36223826	36225085	953	TRUE	Promoter	4.60529	0.2562	FALSE
chr1	36306001	36307417	954	TRUE	Promoter	8.32512	-0.0800032	FALSE
chr1	36323068	36324545	955	TRUE	Promoter	3.79354	-1.30315	TRUE
chr1	36366452	36366710	956	TRUE	other	86.6004	0.447587	FALSE
chr1	36385502	36386917	957	TRUE	Promoter	6.08928	-0.17491	FALSE
chr1	36397629	36398147	958	TRUE	Promoter	3.57337	0.0370649	FALSE
chr1	36400595	36401853	959	TRUE	Promoter	3.29627	0.118765	FALSE
chr1	36440360	36440676	960	TRUE	other	1.64713	0.214229	FALSE
chr1	36441063	36441377	961	TRUE	other	3.15079	0.620745	FALSE
chr1	36449966	36450896	962	TRUE	Promoter	1.11742	-0.00668139	FALSE
chr1	36463492	36464938	963	TRUE	Promoter	4.33797	-0.0060993	FALSE
chr1	36485675	36486131	964	TRUE	other	4.3311	-0.900109	FALSE
chr1	36486619	36487370	965	TRUE	Promoter	2.91692	-3.70106	TRUE
chr1	36553674	36554276	966	TRUE	other	0.763638	0.139663	FALSE
chr1	36703621	36704204	967	TRUE	other	0.971961	-0.487295	FALSE
chr1	37033943	37034186	968	TRUE	other	6.36058	-0.0456173	FALSE
chr1	37423850	37424069	969	TRUE	other	0.663373	-1.95784	TRUE
chr1	37473714	37474962	970	TRUE	Promoter	2.3056	-0.549222	FALSE
chr1	37479600	37480780	971	TRUE	Promoter	3.23436	-1.9698	TRUE
chr1	37513815	37515316	972	TRUE	Promoter	3.05845	-0.58161	FALSE
chr1	37553819	37554542	973	TRUE	Promoter	5.13998	0.0173823	FALSE
chr1	37556753	37557045	974	TRUE	Promoter	0.795072	-1.53548	TRUE
chr1	37561534	37562191	975	TRUE	other	5.5773	0.0461679	FALSE
chr1	37595476	37596352	976	TRUE	Promoter	2.45405	-0.136251	FALSE
chr1	37634319	37635085	977	TRUE	Promoter	2.11002	-1.0807	TRUE
chr1	37690274	37690832	978	TRUE	Promoter	1.91347	0.199541	FALSE
chr1	37691596	37692748	979	TRUE	Promoter	0.292871	0.0757644	FALSE
chr1	37721576	37721937	980	TRUE	Promoter	1.5312	-0.907513	FALSE
chr1	37752530	37753624	981	TRUE	Promoter	2.56698	-0.648908	FALSE
chr1	37764055	37764767	982	TRUE	other	0.648637	-1.78091	TRUE
chr1	37764973	37765531	983	TRUE	other	1.09971	1.04131	FALSE
chr1	37765702	37766532	984	TRUE	other	2.27024	-0.368332	FALSE
chr1	37776722	37777202	985	TRUE	other	0.739068	0.952008	FALSE
chr1	37793412	37794625	986	TRUE	Promoter	4.78318	-1.29128	TRUE
chr1	37794839	37795096	987	TRUE	Promoter	6.9905	-0.106206	FALSE
chr1	37807551	37808837	988	TRUE	Promoter	5.63625	-0.0276051	FALSE
chr1	37859106	37860416	989	TRUE	Promoter	8.2229	0.00959659	FALSE
chr1	37931420	37932214	990	TRUE	Promoter	20.0958	-0.0552184	FALSE
chr1	37946148	37947323	991	TRUE	Promoter	46.2534	-0.033163	FALSE
chr1	37953979	37954780	992	TRUE	other	4.22893	-1.32723	TRUE
chr1	37989396	37990451	993	TRUE	Promoter	4.54833	-0.0479537	FALSE
chr1	37999340	38000393	994	TRUE	Promoter	1.1312	-0.914471	FALSE
chr1	38005149	38006376	995	TRUE	Promoter	0.428493	-0.415544	FALSE
chr1	38012321	38013258	996	TRUE	Promoter	24.7406	0.026171	FALSE
chr1	38031433	38031748	997	TRUE	other	0.426532	-1.58306	TRUE
chr1	38046624	38047739	998	TRUE	Promoter	3.25991	-1.32212	TRUE
chr1	38082785	38083747	999	TRUE	other	5.92716	-2.63006	TRUE
chr1	38088275	38088858	1000	TRUE	other	7.44842	-2.36041	TRUE
chr1	38138521	38138917	1001	TRUE	other	1.74541	-3.37504	TRUE
chr1	38139984	38140464	1002	TRUE	other	2.49529	-2.22715	TRUE
chr1	38804070	38804673	1003	TRUE	other	4.15617	-0.562176	FALSE
chr1	38858916	38860221	1004	TRUE	Promoter	6.2033	-0.208478	FALSE
chr1	38872868	38873835	1005	TRUE	Promoter	3.37486	0.249505	FALSE
chr1	38941187	38942183	1006	TRUE	Promoter	1.1066	0.111648	FALSE
chr1	38990748	38992121	1007	TRUE	Promoter	0.611292	0.512318	FALSE
chr1	39016431	39017260	1008	TRUE	Promoter	0.369521	-0.123262	FALSE
chr1	39025540	39026889	1009	TRUE	Promoter	0.251604	-0.0492824	FALSE
chr1	39080882	39082196	1010	TRUE	Promoter	2.02847	-1.33847	TRUE
chr1	39104818	39106148	1011	TRUE	Promoter	0.718422	-1.0778	TRUE
chr1	39158244	39159070	1012	TRUE	Promoter	27.6535	-1.49995	TRUE
chr1	39213788	39215902	1013	TRUE	Promoter	48.3135	-2.06736	TRUE
[truncated: 147,860 more rows]

## Sheet: SuppTab5_ML_Hep
accession	target	dataset	frip	reproducible_peaks
[truncated: 729 more rows]

[truncated: 7 more sheets: SuppTab6_ML_H1, SuppTab7_GM_BAFdep_genes, SuppTab8_Hep_BAFdep_genes, SuppTab9_IFNg_genes, SuppTab10_Dex_genes, SuppTab11_IFNg_peaks, SuppTab12_Dex_peaks]
